# Supplementary material for: Complete genome of the Listeria monocytogenes strain AUF, used as a live listeriosis veterinary vaccine
Source: Sci Data. 2024 Jun 17;11:643. doi: 10.1038/s41597-024-03440-8 (PMC11183264; doi:10.1038/s41597-024-03440-8)
Supplement: Supplementary file 1 — Supplementary Table 1 [file 41597_2024_3440_MOESM1_ESM.xls]

## Sheet: Number of gene(s)
Genes involved into	Locus	L. monocytogenes strain
		AUF	EGD	10403S	EGD-e	FDAARGOS_607	4/52-1953	UKVDL9	UKVDL7	UKVDL4	NTSN	FSL-J1-158
Virulence	lisR (lmo1377)	1	1	1	1	1	1	1	1	1	1	1
	prfA (lmo0200)	1	1	1	1	1	1	1	1	1	1	1
	virR (lmo1745)	1	1	1	1	1	1	1	1	1	1	1
	cwhA (lmo0582; iap)	1	1	1	1	1	1	1	1	1	1	X
	fur (lmo1956)	1	1	1	1	1	1	1	1	1	1	X
	stp (lmo1821)	1	1	1	1	1	1	1	1	1	1	X
	gtcA (lmo2549)	1	1	1	1	1	1	1	X	1	1	1
	lspA (lmo1844)	1	1	1	1	1	1	1	X	1	1	1
	lmo1280 (codY)	1	1	1	1	1	1	1	X	1	1	X
	lmo2491 (pdeE)	1	1	1	1	1	1	1	X	1	1	X
	cheY (lmo0691)	1	1	1	1	1	1	1	1	X	1	X
	srtA (lmo0929)	1	1	1	1	1	1	1	X	X	1	1
	inlA (lmo0433)	1	1	1	1	1	1	X	1	1	1	X
	lisK (lmo1378)	1	1	1	1	1	1	X	1	1	1	X
	oppA (lmo2196)	1	1	1	1	1	1	X	1	1	1	X
	dltA (lmo0974)	1	1	1	1	1	1	X	X	1	1	1
	inlB (lmo0434)	1	1	1	1	1	1	1	1	1	1	1
	lpeA (lmo1847)	1	1	1	1	1	1	X	X	1	1	1
	bsh (lmo2067)	1	1	1	1	1	1	X	X	1	1	X
	hpt (lmo0838)	1	1	1	1	1	1	X	X	1	1	X
	lap (lmo1634)	1	1	1	1	1	1	X	X	1	1	X
	lgt (lmo2482)	1	1	1	1	1	1	X	X	1	1	X
	virS (lmo1741)	1	1	1	1	1	1	X	X	1	1	X
	hly (lmo0202)	1	1	1	1	1	1	X	1	X	1	1
	actA (lmo0204)	1	1	1	1	1	1	X	X	X	1	X
	cheA (lmo0692)	1	1	1	1	1	1	X	X	X	1	X
	inlK (lmo1290)	1	1	1	1	1	1	X	X	X	1	X
	lplA1 (lmo0931)	1	1	1	1	1	1	X	X	X	1	X
	mdrM (lmo1617)	1	1	1	1	1	1	X	X	X	1	X
	mpl (lmo0203)	1	1	1	1	1	1	X	X	X	1	X
	oatA (lmo1291)	1	1	1	1	1	1	X	X	X	1	X
	pdgA (lmo0415)	1	1	1	1	1	1	X	X	X	1	X
	plcA (lmo0201)	1	1	1	1	1	1	X	X	X	1	X
	plcB (lmo0205)	1	1	1	1	1	1	X	X	X	1	X
	purQ (lmo1769)	1	1	1	1	1	1	X	X	X	1	X
	svpA (lmo2185)	1	1	1	1	1	1	X	X	X	1	X
	inlF (lmo0409)	1	1	1	1	1	X	X	X	1	1	X
	inlJ (lmo2821)	1	1	1	1	1	X	X	X	1	1	X
	lapB (lmo1666)	1	1	1	1	1	X	X	X	1	1	X
	lmo0333 (inlI)	1	1	1	1	1	X	X	X	1	1	X
	lmo2470 (inlP)	1	1	1	1	1	X	X	X	1	1	X
	inlC2 (LMON_RS01340)	1	1	1	1	1	X	X	X	X	1	X
	inlE (lmo0264)	1	1	1	1	1	X	X	X	X	1	X
	inlH (lmo0263)	1	1	1	1	1	X	X	X	X	1	X
	lntA (lmo0438)	1	1	1	1	1	X	X	X	X	1	X
	prsA2 (lmo2219)	1	1	1	1	1	1	X	X	1	X	X
	fbpA (lmo1829)	1	1	1	1	1	1	X	X	X	X	X
	ami (lmo2558)	1	1	1	1	X	X	X	X	X	X	X
	aut (lmo1076)	1	1	1	1	X	X	X	X	X	X	X
	inlG (lmo0262)	1	1	1	1	X	X	X	X	X	X	X
	inlL (LMON_RS10535)	1	1	1	1	X	X	X	X	X	X	X
	tagB (lmo1088)	1	1	1	1	X	X	X	X	X	X	X
	inlD (LMON_RS01345)	1	1	1	X	1	X	1	X	X	1	X
	agrA (lmo0051)	1	1	X	1	X	X	1	1	1	1	1
	comK (LMOf2365_2303)	1	1	X	X	1	1	X	1	1	1	X
	inlC (lmo1786)	1	X	1	1	1	X	X	X	1	1	1
	agrC (lmo0050)	X	2	2	2	1	1	1	1	1	1	X
	srtB (lmo2181)	X	1	1	1	1	1	1	X	1	1	1
	vip (lmo0320)	X	X	1	1	1	X	X	X	X	1	X
	gltA (LMOf2365_2740)	X	X	X	X	1	X	X	X	1	1	X
	gltB (LMOf2365_2741)	X	X	X	X	1	X	X	X	1	1	X
	LIPI3_llsA (LMOf2365_1112a)	X	X	X	X	1	X	X	X	X	1	X
	LIPI3_llsB (LMOf2365_1116)	X	X	X	X	1	X	X	X	X	1	X
	LIPI3_llsD (LMOf2365_1118)	X	X	X	X	1	X	X	X	X	1	X
	LIPI3_llsG (LMOf2365_1113)	X	X	X	X	1	X	X	X	X	1	X
	LIPI3_llsH (LMOf2365_1114)	X	X	X	X	1	X	X	X	X	1	X
	LIPI3_llsP (LMOf2365_1119)	X	X	X	X	1	X	X	X	X	1	X
	LIPI3_llsX (LMOf2365_1115)	X	X	X	X	1	X	X	X	X	1	X
	LIPI3_llsY (LMOf2365_1117)	X	X	X	X	1	X	X	X	X	1	X
	aut_IVb (LMOF2365_RS00075)	X	X	X	X	1	X	X	X	X	X	X
	LM9005581_70010 (LIPI-4)	X	X	X	X	X	X	X	X	X	X	1
	LM9005581_70011 (LIPI-4)	X	X	X	X	X	X	X	X	X	X	1
	LM9005581_70013 (LIPI-4)	X	X	X	X	X	X	X	X	X	X	1
	Totally	56	56	56	56	64	41	17	15	34	62	16
Antibiotic Resistance	fosX (lmo1702)	1	1	1	1	1	1	1	1	1	1	1
	lmo0919 (lin)	1	1	1	1	1	1	X	X	1	1	X
	norB (lmo2818)	1	1	1	1	1	1	X	X	X	1	X
	sul (lmo0224)	1	1	1	1	1	1	1	X	1	1	X
	lmo1695 (mprF)	1	1	1	1	1	1	X	X	1	1	X
	Totally	5	5	5	5	5	5	2	1	4	5	1
Metal resistance	cadA (lmo1100)	X	X	X	1	1	X	X	X	X	X	X
	cadC (lmo1102)	X	X	X	1	X	X	X	X	X	X	X
	Totally	0	0	0	2	1	0	0	0	0	0	0
SSI-1	SSI1_lmo0444 (lmo0444)	1	1	1	1	1	1	X	1	X	1	1
	SSI1_lmo0445 (lmo0445)	1	1	1	1	X	X	X	X	X	X	X
	SSI1_lmo0446 (lmo0446)	1	1	1	1	X	X	X	X	X	X	X
	SSI1_lmo0447 (lmo0447)	1	1	1	1	X	X	X	X	X	X	X
	SSI1_lmo0448 (lmo0448)	1	1	1	1	X	X	X	X	X	X	X
	SSI2_lin0464 (lin0464)	X	X	X	X	X	X	1	X	1	X	X
	SSI2_lin0465 (lin0465)	X	X	X	X	X	X	1	X	1	X	X
	Totally	5	5	5	5	1	1	2	1	2	1	1
Lm Genomic islands	LGI-2_LMOSA2310	1	1	1	1	2	1	1	1	1	1	1
	LGI-2_LMOSA2320	1	1	1	1	2	1	X	1	X	1	X
	LGI-2_LMOSA2150	X	X	X	X	1	X	X	X	X	X	X
	LGI-2_LMOSA2160	X	X	X	X	1	X	X	X	X	X	X
	LGI-2_LMOSA2170	X	X	X	X	1	X	X	X	X	X	X
	LGI-2_LMOSA2180	X	X	X	X	1	X	X	X	X	X	X
	LGI-2_LMOSA2190	X	X	X	X	1	X	X	X	X	X	X
	LGI-2_LMOSA2200	X	X	X	X	1	X	X	X	X	X	X
	LGI-2_LMOSA2210 (arsD1)	X	X	X	X	1	X	X	X	X	X	X
	LGI-2_LMOSA2220	X	X	X	X	1	X	X	X	X	X	X
	LGI-2_LMOSA2230	X	X	X	X	1	X	X	X	X	X	X
	LGI-2_LMOSA2240 (arsD2)	X	X	X	X	1	X	X	X	X	X	X
	LGI-2_LMOSA2250 (arsR2)	X	X	X	X	1	X	X	X	X	X	X
	LGI-2_LMOSA2260 (arsA2)	X	X	X	X	1	X	X	X	X	X	X
	LGI-2_LMOSA2270 (arsB1)	X	X	X	X	1	X	X	X	X	X	X
	LGI-2_LMOSA2280 (arsB2)	X	X	X	X	1	X	X	X	X	X	X
	LGI-2_LMOSA2290	X	X	X	X	1	X	X	X	X	X	X
	LGI-2_LMOSA2300	X	X	X	X	1	X	X	X	X	X	X
	LGI-2_LMOSA2321 (cadC)	X	X	X	X	1	X	X	X	X	X	X
	LGI-2_LMOSA2330 (cadA)	X	X	X	X	1	X	X	X	X	X	X
	LGI-2_LMOSA2340	X	X	X	X	1	X	X	X	X	X	X
	LGI-2_LMOSA2350	X	X	X	X	1	X	X	X	X	X	X
	LGI-2_LMOSA2360	X	X	X	X	1	X	X	X	X	X	X
	LGI-2_LMOSA2370	X	X	X	X	1	X	X	X	X	X	X
	LGI-2_LMOSA2380	X	X	X	X	1	X	X	X	X	X	X
	LGI-2_LMOSA2390	X	X	X	X	1	X	X	X	X	X	X
	LGI-2_LMOSA2400 (ardA)	X	X	X	X	1	X	X	X	X	X	X
	LGI-2_LMOSA2410	X	X	X	X	1	X	X	X	X	X	X
	LGI-2_LMOSA2420	X	X	X	X	1	X	X	X	X	X	X
	LGI-2_LMOSA2430	X	X	X	X	1	X	X	X	X	X	X
	LGI-2_LMOSA2440	X	X	X	X	1	X	X	X	X	X	X
	LGI-2_LMOSA2450	X	X	X	X	1	X	X	X	X	X	X
	LGI-2_LMOSA2460	X	X	X	X	1	X	X	X	X	X	X
	LGI-2_LMOSA2470	X	X	X	X	1	X	X	X	X	X	X
	Totally	2	2	2	2	36	2	1	2	1	2	1
Motility	lmo0676 (fliP)	1	1	1	1	1	1	1	1	1	1	1
	lmo0677 (fliQ)	1	1	1	1	1	1	1	1	1	1	1
	lmo0678 (fliR)	1	1	1	1	1	1	1	1	1	1	1
	lmo0680 (flhA)	1	1	1	1	1	1	1	1	1	1	1
	lmo0681 (flhF)	1	1	1	1	1	1	1	1	1	1	1
	lmo0682 (flgG)	1	1	1	1	1	1	1	1	1	1	1
	lmo0685 (motA)	1	1	1	1	1	1	1	1	1	1	1
	lmo0686 (motB)	1	1	1	1	1	1	1	1	1	1	1
	lmo0688 (gmaR; wcaA)	1	1	1	1	1	1	1	1	1	1	1
	lmo0690 (flaA)	1	1	1	1	1	1	1	1	1	1	1
	lmo0693 (fliN)	1	1	1	1	1	1	1	1	1	1	1
	lmo0696 (flgD)	1	1	1	1	1	1	1	1	1	1	1
	lmo0697 (flgE)	1	1	1	1	1	1	1	1	1	1	1
	lmo0698 (fliN)	1	1	1	1	1	1	1	1	1	1	1
	lmo0699 (fliM)	1	1	1	1	1	1	1	1	1	1	1
	lmo0700 (fliY)	1	1	1	1	1	1	1	1	1	1	1
	lmo0705 (flgK)	1	1	1	1	1	1	1	1	1	1	1
	lmo0706 (flgL)	1	1	1	1	1	1	1	1	1	1	1
	lmo0707 (fliD)	1	1	1	1	1	1	1	1	1	1	1
	lmo0708 (fliS)	1	1	1	1	1	1	1	1	1	1	1
	lmo0710 (flgB)	1	1	1	1	1	1	1	1	1	1	1
	lmo0711 (flgC)	1	1	1	1	1	1	1	1	1	1	1
	lmo0712 (fliE)	1	1	1	1	1	1	1	1	1	1	1
	lmo0713 (fliF)	1	1	1	1	1	1	1	1	1	1	1
	lmo0714 (fliG)	1	1	1	1	1	1	1	1	1	1	1
	lmo0715 (fliH)	1	1	1	1	1	1	1	1	1	1	1
	lmo0716 (fliI)	1	1	1	1	1	1	1	1	1	1	1
	lmo0674 (mogR)	1	1	1	1	1	1	X	X	1	1	X
	lmo0209 (adlP)	1	1	1	1	1	1	X	X	X	1	X
	lmo0675	X	X	1	X	X	X	X	X	X	X	X
	lmo0679 (flhB)	X	X	1	X	X	X	X	X	X	X	X
	Totally	29	29	31	29	29	29	27	27	28	29	27

## Sheet: Allele profiles
Genes involved into	Locus	L. monocytogenes strain
		AUF	EGD	10403S	EGD-e	FDAARGOS_607	4/52-1953	UKVDL9	UKVDL7	UKVDL4	NTSN	FSL-J1-158
Virulence	lmo0333 (inlI)	21	21	21	1	182	X	X	X	363	4	X
	prfA (lmo0200)	10	2	10	1	6	17	271	75	50	6	11
	lmo2470 (inlP)	7	7	7	1	4	X	X	X	95	4	X
	comK (LMOf2365_2303)	5	5	X	X	13	11	X	11	11	1	X
	lmo1280 (codY)	4	4	4	1	2	10	32	X	34	2	X
	lmo2491 (pdeE)	4	4	4	1	2	10	22	X	22	2	X
	mdrM (lmo1617)	4	4	4	1	2	11	X	X	X	12	X
	actA (lmo0204)	2	2	2	1	56	124	X	X	X	56	X
	ami (lmo2558)	2	2	2	1	X	X	X	X	X	X	X
	aut (lmo1076)	2	2	2	1	X	X	X	X	X	X	X
	cheA (lmo0692)	2	2	2	1	38	23	X	X	X	4	X
	cwhA (lmo0582; iap)	2	2	2	1	6	28	372	416	320	6	X
	dltA (lmo0974)	2	2	2	1	8	19	X	X	195	8	18
	fbpA (lmo1829)	2	2	2	1	41	26	X	X	X	X	X
	hly (lmo0202)	2	2	2	1	6	20	X	196	X	6	268
	hpt (lmo0838)	2	2	2	1	7	24	X	X	206	7	X
	inlA (lmo0433)	2	2	2	1	3	30	X	339	917	3	X
	inlB (lmo0434)	2	2	23	1	4	27	719*	435*	700	4	369
	inlC (lmo1786)	2	X	2	1	8	X	X	X	122	6	18
	inlE (lmo0264)	2	2	2	1	5	X	X	X	X	5	X
	inlF (lmo0409)	2	2	2	1	6	X	X	X	391	6	X
	inlH (lmo0263)	2	2	2	1	4	X	X	X	X	4	X
	inlJ (lmo2821)	2	2	2	1	168	X	X	X	377	168	X
	inlK (lmo1290)	2	2	2	1	35	24	X	X	X	5	X
	lap (lmo1634)	2	2	2	1	7	30	X	X	241	7	X
	lapB (lmo1666)	2	2	2	1	47	X	X	X	138	4	X
	lgt (lmo2482)	2	2	2	1	20	12	X	X	38	6	X
	lisK (lmo1378)	2	2	2	1	8	23	X	195	42	8	X
	lntA (lmo0438)	2	2	2	1	10	X	X	X	X	4	X
	lpeA (lmo1847)	2	2	2	1	7	17	X	X	51	7	16
	lplA1 (lmo0931)	2	2	2	1	8	20	X	X	X	8	X
	mpl (lmo0203)	2	2	2	1	8	24	X	X	X	8	X
	oatA (lmo1291)	2	2	2	1	4	19	X	X	X	5	X
	pdgA (lmo0415)	2	2	2	1	85	21	X	X	X	5	X
	plcA (lmo0201)	2	2	2	1	9	26	X	X	X	9	X
	plcB (lmo0205)	2	2	2	1	5	17	X	X	X	5	X
	prsA2 (lmo2219)	2	2	2	1	7	14	X	X	33	X	X
	purQ (lmo1769)	2	2	2	1	50	30	X	X	X	9	X
	srtA (lmo0929)	2	2	2	1	7	12	120	X	X	7	11
	stp (lmo1821)	2	2	2	1	5	18	18	19	18	5	X
	svpA (lmo2185)	2	2	2	1	39	17	X	X	X	6	X
	tagB (lmo1088)	2	2	2	1	X	X	X	X	X	X	X
	virS (lmo1741)	2	2	2	1	13	22	X	X	46	9	X
	agrA (lmo0051)	1	1	X	1	X	X	44	138	33	6	14
	bsh (lmo2067)	1	1	1	1	3	19	X	X	44	3	X
	cheY (lmo0691)	1	1	1	1	5	10	16	18	X	5	X
	fur (lmo1956)	1	1	1	1	2	7	16	25	64	2	X
	gtcA (lmo2549)	1	1	1	1	3	11	18	X	18	3	25
	inlC2 (LMON_RS01340)	1	1	1	3	2	X	X	X	X	2	X
	inlD (LMON_RS01345)	1	1	1	X	3	X	248	X	X	3	X
	inlG (lmo0262)	1	1	1	1	X	X	X	X	X	X	X
	inlL (LMON_RS10535)	1	1	1	2	X	X	X	X	X	X	X
	lisR (lmo1377)	1	1	1	1	6	12	124	148	22	6	11
	lspA (lmo1844)	1	1	1	1	6	8	23	X	18	6	10
	oppA (lmo2196)	1	1	18	1	115	20	X	44	42	8	X
	virR (lmo1745)	1	1	1	1	4	13	22	9	22	7	11
	agrC (lmo0050)	X	26	25	26	4	19	72	297	262	4	X
	agrC (lmo0050)	X	1	1	1	X	X	X	X	X	X	X
	aut_IVb (LMOF2365_RS00075)	X	X	X	X	1	X	X	X	X	X	X
	gltA (LMOf2365_2740)	X	X	X	X	1	X	X	X	12	1	X
	gltB (LMOf2365_2741)	X	X	X	X	1	X	X	X	3	1	X
	LIPI3_llsA (LMOf2365_1112a)	X	X	X	X	1	X	X	X	X	1	X
	LIPI3_llsB (LMOf2365_1116)	X	X	X	X	1	X	X	X	X	1	X
	LIPI3_llsD (LMOf2365_1118)	X	X	X	X	11	X	X	X	X	1	X
	LIPI3_llsG (LMOf2365_1113)	X	X	X	X	1	X	X	X	X	1	X
	LIPI3_llsH (LMOf2365_1114)	X	X	X	X	1	X	X	X	X	1	X
	LIPI3_llsP (LMOf2365_1119)	X	X	X	X	4	X	X	X	X	4	X
	LIPI3_llsX (LMOf2365_1115)	X	X	X	X	1	X	X	X	X	1	X
	LIPI3_llsY (LMOf2365_1117)	X	X	X	X	1	X	X	X	X	1	X
	LM9005581_70010 (LIPI-4)	X	X	X	X	X	X	X	X	X	X	2
	LM9005581_70011 (LIPI-4)	X	X	X	X	X	X	X	X	X	X	2
	LM9005581_70013 (LIPI-4)	X	X	X	X	X	X	X	X	X	X	3
	srtB (lmo2181)	X	2	2	1	8	17	146	X	39	7	15
	vip (lmo0320)	X	X	X	1	44	X	X	X	X	44	X
Antibiotic Resistance	fosX (lmo1702)	6	6	6	8	2	30	58	184	56	2	100
	lmo0919 (lin)	6	6	6	1	2	19	X	X	67	2	X
	lmo1695 (mprF)	8	17	8	1	5	25	X	X	59	5	X
	norB (lmo2818)	10	10	10	14	3	65	X	X	X	3	X
	sul (lmo0224)	8	8	8	1	2	23	155	X	169	2	X
Metal resistance	cadA (lmo1100)	X	X	X	1	1	X	X	X	X	X	X
	cadC (lmo1102)	X	X	X	1	X	X	X	X	X	X	X
SSI-1	SSI1_lmo0444 (lmo0444)	4	4	4	4	54	54	X	54	X	54	54
	SSI1_lmo0445 (lmo0445)	3	3	3	3	X	X	X	X	X	X	X
	SSI1_lmo0446 (lmo0446)	1	3	1	3	X	X	X	X	X	X	X
	SSI1_lmo0447 (lmo0447)	4	4	4	4	X	X	X	X	X	X	X
	SSI1_lmo0448 (lmo0448)	3	3	3	3	X	X	X	X	X	X	X
	SSI2_lin0464 (lin0464)	X	X	X	X	X	X	12	X	10	X	X
	SSI2_lin0465 (lin0465)	X	X	X	X	X	X	62	X	60	X	X
Lm Genomic islands	LGI-2_LMOSA2310	62	62	62	58	45	288	205	248	242	45	60
	LGI-2_LMOSA2310	X	X	X	X	1	X	X	X	X	X	X
	LGI-2_LMOSA2320	57	57	57	54	43	228	X	198	X	43	X
	LGI-2_LMOSA2320	X	X	X	X	1	X	X	X	X	X	X
	LGI-2_LMOSA2190	X	X	X	X	2	X	X	X	X	X	X
	LGI-2_LMOSA2290	X	X	X	X	2	X	X	X	X	X	X
	LGI-2_LMOSA2420	X	X	X	X	2	X	X	X	X	X	X
	LGI-2_LMOSA2150	X	X	X	X	1	X	X	X	X	X	X
	LGI-2_LMOSA2160	X	X	X	X	1	X	X	X	X	X	X
	LGI-2_LMOSA2170	X	X	X	X	1	X	X	X	X	X	X
	LGI-2_LMOSA2180	X	X	X	X	1	X	X	X	X	X	X
	LGI-2_LMOSA2200	X	X	X	X	1	X	X	X	X	X	X
	LGI-2_LMOSA2210 (arsD1)	X	X	X	X	1	X	X	X	X	X	X
	LGI-2_LMOSA2220	X	X	X	X	1	X	X	X	X	X	X
	LGI-2_LMOSA2230	X	X	X	X	1	X	X	X	X	X	X
	LGI-2_LMOSA2240 (arsD2)	X	X	X	X	1	X	X	X	X	X	X
	LGI-2_LMOSA2250 (arsR2)	X	X	X	X	1	X	X	X	X	X	X
	LGI-2_LMOSA2260 (arsA2)	X	X	X	X	1	X	X	X	X	X	X
	LGI-2_LMOSA2270 (arsB1)	X	X	X	X	1	X	X	X	X	X	X
	LGI-2_LMOSA2280 (arsB2)	X	X	X	X	1	X	X	X	X	X	X
	LGI-2_LMOSA2300	X	X	X	X	1	X	X	X	X	X	X
	LGI-2_LMOSA2321 (cadC)	X	X	X	X	1	X	X	X	X	X	X
	LGI-2_LMOSA2330 (cadA)	X	X	X	X	1	X	X	X	X	X	X
	LGI-2_LMOSA2340	X	X	X	X	1	X	X	X	X	X	X
	LGI-2_LMOSA2350	X	X	X	X	1	X	X	X	X	X	X
	LGI-2_LMOSA2360	X	X	X	X	1	X	X	X	X	X	X
	LGI-2_LMOSA2370	X	X	X	X	1	X	X	X	X	X	X
	LGI-2_LMOSA2380	X	X	X	X	1	X	X	X	X	X	X
	LGI-2_LMOSA2390	X	X	X	X	1	X	X	X	X	X	X
	LGI-2_LMOSA2400 (ardA)	X	X	X	X	1	X	X	X	X	X	X
	LGI-2_LMOSA2410	X	X	X	X	1	X	X	X	X	X	X
	LGI-2_LMOSA2430	X	X	X	X	1	X	X	X	X	X	X
	LGI-2_LMOSA2440	X	X	X	X	1	X	X	X	X	X	X
	LGI-2_LMOSA2450	X	X	X	X	1	X	X	X	X	X	X
	LGI-2_LMOSA2460	X	X	X	X	1	X	X	X	X	X	X
	LGI-2_LMOSA2470	X	X	X	X	1	X	X	X	X	X	X
Motility	lmo0688 (gmaR; wcaA)	7	7	7	1	68	19	724	243	727	2	722
	lmo0680 (flhA)	5	5	5	1	109	17	532	484	534	2	530
	lmo0713 (fliF)	7	7	7	1	31	18	635	217	360	2	631
	lmo0705 (flgK)	7	7	7	1	40	17	522	207	541	2	537
	lmo0707 (fliD)	7	7	7	1	13	17	504	206	326	2	596
	lmo0714 (fliG)	6	6	6	1	87	16	456	147	253	2	453
	lmo0681 (flhF)	6	6	6	1	13	16	449	444	41	2	448
	lmo0700 (fliY)	12	6	12	1	53	17	477	177	60	2	572
	lmo0716 (fliI)	6	6	6	1	94	17	515	158	48	2	513
	lmo0706 (flgL)	7	7	7	1	5	13	436	131	215	2	433
	lmo0682 (flgG)	7	7	7	1	4	15	382	378	42	2	381
	lmo0699 (fliM)	5	5	5	1	36	14	348	125	216	2	420
	lmo0715 (fliH)	6	6	6	1	13	15	371	120	39	2	370
	lmo0697 (flgE)	6	6	6	1	46	16	327	171	289	2	15
	lmo0710 (flgB)	1	1	1	1	9	11	242	85	128	2	290
	lmo0678 (fliR)	6	6	6	1	4	13	178	181	34	2	306
	lmo0676 (fliP)	3	3	3	1	2	11	32	321	27	2	154
	lmo0685 (motA)	6	6	6	1	19	15	285	23	151	2	13
	lmo0708 (fliS)	6	6	6	1	69	15	158	109	137	2	14
	lmo0686 (motB)	1	1	1	1	2	10	28	98	28	2	276
	lmo0690 (flaA)	1	1	1	1	2	7	34	31	106	2	186
	lmo0696 (flgD)	4	4	4	1	3	9	137	74	20	2	8
	lmo0674 (mogR)	8	8	8	1	6	108	X	X	72	6	X
	lmo0711 (flgC)	1	1	1	1	2	10	23	20	120	2	29
	lmo0693 (fliN)	1	1	1	1	2	6	14	24	19	2	5
	lmo0698 (fliN)	1	1	1	1	3	8	8	13	8	2	7
	lmo0712 (fliE)	1	1	1	1	2	6	6	13	13	2	4
	lmo0677 (fliQ)	3	3	3	1	2	5	5	5	5	2	6
	lmo0209 (adlP)	1	1	1	1	2	11	X	X	X	2	X
	lmo0675	X	X	3	X	X	X	X	X	X	X	X
	lmo0679 (flhB)	X	X	5	X	X	X	X	X	X	X	X
* - the closest mathch to lmo 0434, the allele profile 719 (16 SNPs)
* - the closest mathch to lmo 0434, the allele profile 435 (17 SNPs)
