# Supplementary material for: Complete genome of the Listeria monocytogenes strain AUF, used as a live listeriosis veterinary vaccine
Source: Sci Data. 2024 Jun 17;11:643. doi: 10.1038/s41597-024-03440-8 (PMC11183264; doi:10.1038/s41597-024-03440-8)
Supplement: Supplementary file 2 — Supplementary Table 2 [file 41597_2024_3440_MOESM2_ESM.xls]

## Sheet: Original composition
L. monocytogenes strain AUF												L. monocytogenes strain FSL-J1-158										L. monocytogenes strain FDAARGOS_607										L. monocytogenes strain EGD										L. monocytogenes strainEGD-e
ref_genome_contig	ref_genome_gene	ref_genome_aa_length	ref_genome_patric_id	ref_genome_locus_tag	ref_genome_gene_name	ref_genome_plfam_id	ref_genome_pgfam_id	ref_genome_function	ref_genome_start	ref_genome_end	ref_genome_strand	comp_genome_1_hit	comp_genome_1_contig	comp_genome_1_gene	comp_genome_1_aa_length	comp_genome_1_patric_id	comp_genome_1_locus_tag	comp_genome_1_gene_name	comp_genome_1_function	comp_genome_1_percent_identity	comp_genome_1_seq_coverage	comp_genome_2_hit	comp_genome_2_contig	comp_genome_2_gene	comp_genome_2_aa_length	comp_genome_2_patric_id	comp_genome_2_locus_tag	comp_genome_2_gene_name	comp_genome_2_function	comp_genome_2_percent_identity	comp_genome_2_seq_coverage	comp_genome_3_hit	comp_genome_3_contig	comp_genome_3_gene	comp_genome_3_aa_length	comp_genome_3_patric_id	comp_genome_3_locus_tag	comp_genome_3_gene_name	comp_genome_3_function	comp_genome_3_percent_identity	comp_genome_3_seq_coverage	comp_genome_4_hit	comp_genome_4_contig	comp_genome_4_gene	comp_genome_4_aa_length	comp_genome_4_patric_id	comp_genome_4_locus_tag	comp_genome_4_gene_name	comp_genome_4_function
CP048400	1	547	fig|1639.7710.peg.1	GZH80_00010		PLF_1637_00011193	PGF_07052665	Phage terminase, large subunit	1	1644	+	bi (<->)	CP090057	1255	596	fig|1639.11354.peg.1255	LZJ94_06230		Phage terminase, large subunit	0.262	0.879											bi (<->)	HG421741	1269	485	fig|1334565.3.peg.1269	LMON_1271		Phage terminase, large subunit	0.979	0.998
CP048400	2	376	fig|1639.7710.peg.2	GZH80_00015		PLF_1637_00003206	PGF_08520572	Phage portal protein	1656	2786	+																					bi (<->)	HG421741	1271	376	fig|1334565.3.peg.1271	LMON_1273		Phage portal protein	0.955	0.997
CP048400	3	265	fig|1639.7710.peg.3	GZH80_00020		PLF_1637_00020351	PGF_04405417	hypothetical protein	2783	3580	+	bi (<->)	CP090057	1257	249	fig|1639.11354.peg.1257	LZJ94_06240		Prophage Clp protease-like protein (ACLAME 20)	0.331	0.622	uni (->)	CP041014	1274	198	fig|1639.6784.peg.1274	FIU25_06380		ATP-dependent Clp protease proteolytic subunit ClpP (EC 3.4.21.92)	0.271	0.682	bi (<->)	HG421741	1272	265	fig|1334565.3.peg.1272	LMON_1274		hypothetical protein	0.936	0.996	uni (->)	NC_003210	2527	198	fig|169963.11.peg.2527	lmo2468	clpP	ATP-dependent Clp protease proteolytic subunit ClpP (EC 3.4.21.92)
CP048400	4	383	fig|1639.7710.peg.4	GZH80_00025		PLF_1637_00002892	PGF_00940934	Phage major capsid protein	3607	4758	+																					bi (<->)	HG421741	1273	383	fig|1334565.3.peg.1273	LMON_1275		Phage major capsid protein	0.937	0.997
CP048400	5	56	fig|1639.7710.peg.5			PLF_1637_00002948	PGF_02163284	Phage protein	4765	4935	+																					bi (<->)	HG421741	1274	56	fig|1334565.3.peg.1274	LMON_1276		hypothetical protein	0.946	0.982
CP048400	6	99	fig|1639.7710.peg.6	GZH80_00030		PLF_1637_00003122	PGF_00302593	Phage protein (ACLAME 346)	4945	5244	+																					bi (<->)	HG421741	1275	99	fig|1334565.3.peg.1275	LMON_1277		hypothetical protein	0.96	0.99
CP048400	7	121	fig|1639.7710.peg.7	GZH80_00035		PLF_1637_00002937	PGF_02163278	Phage protein	5228	5593	+																					bi (<->)	HG421741	1276	121	fig|1334565.3.peg.1276	LMON_1278		hypothetical protein	0.917	0.992
CP048400	8	133	fig|1639.7710.peg.8	GZH80_00040		PLF_1637_00002949	PGF_00354920	Phage protein (ACLAME 220)	5590	5991	+																					bi (<->)	HG421741	1277	133	fig|1334565.3.peg.1277	LMON_1279		hypothetical protein	0.97	0.992
CP048400	9	127	fig|1639.7710.peg.9	GZH80_00045			PGF_02163375	hypothetical protein	5988	6371	+																					bi (<->)	HG421741	1278	127	fig|1334565.3.peg.1278	LMON_1280		hypothetical protein	0.913	0.992
CP048400	10	195	fig|1639.7710.peg.10	GZH80_00050		PLF_1637_00002935	PGF_02163277	Phage tail tube protein	6393	6980	+																					bi (<->)	HG421741	1279	195	fig|1334565.3.peg.1279	LMON_1281		hypothetical protein	0.985	0.995
CP048400	11	110	fig|1639.7710.peg.11	GZH80_00055		PLF_1637_00002913	PGF_02163260	Phage protein (ACLAME 537)	7052	7384	+																					bi (<->)	HG421741	1280	110	fig|1334565.3.peg.1280	LMON_1282		hypothetical protein	0.854	0.864
CP048400	12	49	fig|1639.7710.peg.12			PLF_1637_00002914	PGF_02163261	Phage protein	7435	7584	+																					bi (<->)	HG421741	1281	49	fig|1334565.3.peg.1281	LMON_1283		hypothetical protein	0.98	0.98
CP048400	13	1640	fig|1639.7710.peg.13	GZH80_00060		PLF_1637_00026326	PGF_02614080	Phage tail tape measure	7599	12521	+																					bi (<->)	HG421741	1282	1639	fig|1334565.3.peg.1282	LMON_1284		Phage tail tape measure	0.95	0.999
CP048400	14	549	fig|1639.7710.peg.14	GZH80_00065		PLF_1637_00002911	PGF_02163258	Phage tail protein (ACLAME 49)	12518	14167	+																					bi (<->)	HG421741	1283	549	fig|1334565.3.peg.1283	LMON_1285		hypothetical protein	0.973	0.998
CP048400	15	764	fig|1639.7710.peg.15	GZH80_00070		PLF_1637_00026630	PGF_02954034	hypothetical protein	14183	16477	+											bi (<->)	CP041014	2196	431	fig|1639.6784.peg.2196	FIU25_11085		Putative major teichoic acid biosynthesis protein C	0.295	0.671	bi (<->)	HG421741	1284	764	fig|1334565.3.peg.1284	LMON_1286		hypothetical protein	0.925	0.999
CP048400	16	364	fig|1639.7710.peg.16	GZH80_00075			PGF_06974883	hypothetical protein	16467	17561	+																					bi (<->)	HG421741	1285	364	fig|1334565.3.peg.1285	LMON_1287		hypothetical protein	0.893	0.997
CP048400	17	100	fig|1639.7710.peg.17	GZH80_00080		PLF_1637_00002778	PGF_02163191	hypothetical protein	17609	17911	+
CP048400	18	88	fig|1639.7710.peg.18	GZH80_00085		PLF_1637_00003010	PGF_00355860	Phage holin (ACLAME 34)	17911	18177	+																					bi (<->)	HG421741	1288	87	fig|1334565.3.peg.1288	LMON_1290		hypothetical protein	0.919	0.977
CP048400	19	280	fig|1639.7710.peg.19	GZH80_00090		PLF_1637_00032074	PGF_12798854	Endolysin, L-alanyl-D-glutamate peptidase (EC 3.4.-.-) [Bacteriophage A118]	18177	19019	+											uni (->)	CP041014	1823	287	fig|1639.6784.peg.1823	FIU25_09135		N-acetylmuramoyl-L-alanine amidase (EC 3.5.1.28)	0.302	0.383	bi (<->)	HG421741	1290	257	fig|1334565.3.peg.1290	LMON_1292		N-acetylmuramoyl-L-alanine amidase (EC 3.5.1.28)	0.82	0.342	bi (<->)	NC_003210	2331	281	fig|169963.11.peg.2331	lmo2278	lysA	Endolysin, L-alanyl-D-glutamate peptidase (EC 3.4.-.-) [Bacteriophage A118]
CP048400	20	58	fig|1639.7710.peg.20			PLF_1637_00004091	PGF_02163829	Phage protein	19258	19434	+
CP048400	21	199	fig|1639.7710.peg.21	GZH80_00095		PLF_1637_00004090	PGF_02163828	Phage protein	19421	20020	+
CP048400	22	149	fig|1639.7710.peg.22	GZH80_00100	acrIIA1	PLF_1637_00003053	PGF_00244622	Protein gp28 [Bacteriophage A118]	20091	20540	-																					bi (<->)	HG421741	1293	149	fig|1334565.3.peg.1293	LMON_1295		Protein gp28 [Bacteriophage A118]	0.919	0.993	bi (<->)	NC_003210	2328	149	fig|169963.11.peg.2328	lmo2275		Protein gp28 [Bacteriophage A118]
CP048400	23	116	fig|1639.7710.peg.23	GZH80_00105		PLF_1637_00003888	PGF_00238358	Protein gp29 [Bacteriophage A118]	20545	20895	-																					bi (<->)	HG421741	1294	116	fig|1334565.3.peg.1294	LMON_1296		Protein gp29 [Bacteriophage A118]	0.948	0.991	bi (<->)	NC_003210	2327	116	fig|169963.11.peg.2327	lmo2274		Protein gp29 [Bacteriophage A118]
CP048400	24	125	fig|1639.7710.peg.24	GZH80_00110	acrIIA3	PLF_1637_00003879	PGF_02163728	Protein gp30 [Bacteriophage A118]	20927	21304	-																					bi (<->)	HG421741	1295	125	fig|1334565.3.peg.1295	LMON_1297		Protein gp30 [Bacteriophage A118]	0.936	0.992	bi (<->)	NC_003210	2326	125	fig|169963.11.peg.2326	lmo2273		Protein gp30 [Bacteriophage A118]
CP048400	25	77	fig|1639.7710.peg.25	GZH80_00115		PLF_1637_00002626	PGF_02163140	hypothetical protein	21604	21837	+											uni (->)	CP041014	1825	77	fig|1639.6784.peg.1825	FIU25_09145		hypothetical protein	0.789	0.974	bi (<->)	HG421741	1296	77	fig|1334565.3.peg.1296	LMON_1298		hypothetical protein	0.803	0.974	uni (->)	NC_003210	2324	77	fig|169963.11.peg.2324	lmo2271		hypothetical protein
CP048400	26	63	fig|1639.7710.peg.26	GZH80_00120		PLF_1637_00002895	PGF_02163249	hypothetical protein	21834	22025	+											bi (<->)	CP041014	1826	68	fig|1639.6784.peg.1826	FIU25_09150		hypothetical protein	0.526	0.824											bi (<->)	NC_003210	2323	70	fig|169963.11.peg.2323			hypothetical protein
CP048400	27	420	fig|1639.7710.peg.27	GZH80_00125		PLF_1637_00002335	PGF_08225224	hypothetical protein	22616	23878	+	bi (<->)	CP090057	1199	452	fig|1639.11354.peg.1199	LZJ94_05950		hypothetical protein	0.981	0.927	bi (<->)	CP041014	116	452	fig|1639.6784.peg.116	FIU25_00575		hypothetical protein	0.986	0.927	bi (<->)	HG421741	1298	417	fig|1334565.3.peg.1298	LMON_1300		hypothetical protein	0.998	0.998	bi (<->)	NC_003210	1273	452	fig|169963.11.peg.1273	lmo1241		hypothetical protein
CP048400	28	197	fig|1639.7710.peg.28	GZH80_00130		PLF_1637_00001601	PGF_00422465	DUF1801 domain-containing protein	23920	24513	-	bi (<->)	CP090057	1200	197	fig|1639.11354.peg.1200	LZJ94_05955		DUF1801 domain-containing protein	0.934	0.995	bi (<->)	CP041014	115	197	fig|1639.6784.peg.115	FIU25_00570		DUF1801 domain-containing protein	0.949	0.995	bi (<->)	HG421741	1299	197	fig|1334565.3.peg.1299	LMON_1301		DUF1801 domain-containing protein	1	0.995	bi (<->)	NC_003210	1274	197	fig|169963.11.peg.1274	lmo1242		DUF1801 domain-containing protein
CP048400	29	135	fig|1639.7710.peg.29	GZH80_00135		PLF_1637_00001954	PGF_03055333	PhnB protein; putative DNA binding 3-demethylubiquinone-9 3-methyltransferase domain protein	24667	25074	-	bi (<->)	CP090057	1201	135	fig|1639.11354.peg.1201	LZJ94_05960		PhnB protein; putative DNA binding 3-demethylubiquinone-9 3-methyltransferase domain protein	0.926	0.993	bi (<->)	CP041014	114	135	fig|1639.6784.peg.114	FIU25_00565		PhnB protein; putative DNA binding 3-demethylubiquinone-9 3-methyltransferase domain protein	0.933	0.993	bi (<->)	HG421741	1300	135	fig|1334565.3.peg.1300	LMON_1302		PhnB protein; putative DNA binding 3-demethylubiquinone-9 3-methyltransferase domain protein	1	0.993	bi (<->)	NC_003210	1275	135	fig|169963.11.peg.1275	lmo1243		PhnB protein; putative DNA binding 3-demethylubiquinone-9 3-methyltransferase domain protein
CP048400	30	199	fig|1639.7710.peg.30	GZH80_00140		PLF_1637_00001551	PGF_03741671	Phosphoglycerate mutase family protein	25239	25838	+	bi (<->)	CP090057	1202	199	fig|1639.11354.peg.1202	LZJ94_05965		Phosphoglycerate mutase family protein	0.915	0.995	bi (<->)	CP041014	113	199	fig|1639.6784.peg.113	FIU25_00560		Phosphoglycerate mutase family protein	0.93	0.995	bi (<->)	HG421741	1301	199	fig|1334565.3.peg.1301	LMON_1303		Phosphoglycerate mutase family protein	1	0.995	bi (<->)	NC_003210	1276	199	fig|169963.11.peg.1276	lmo1244		Phosphoglycerate mutase family protein
CP048400	31	86	fig|1639.7710.peg.31	GZH80_00145		PLF_1637_00002301	PGF_02163038	hypothetical protein	25870	26130	-	bi (<->)	CP090057	1207	86	fig|1639.11354.peg.1207	LZJ94_05990		hypothetical protein	0.988	0.988	bi (<->)	CP041014	112	86	fig|1639.6784.peg.112	FIU25_00555		hypothetical protein	1	0.988	bi (<->)	HG421741	1302	86	fig|1334565.3.peg.1302	LMON_1304		hypothetical protein	1	0.988	bi (<->)	NC_003210	1277	86	fig|169963.11.peg.1277	lmo1245		hypothetical protein
CP048400	32	470	fig|1639.7710.peg.32	GZH80_00150		PLF_1637_00000298	PGF_00017863	ATP-dependent RNA helicase YxiN	26254	27666	+	bi (<->)	CP090057	1208	470	fig|1639.11354.peg.1208	LZJ94_05995	dbpA	ATP-dependent RNA helicase YxiN	0.985	0.998	bi (<->)	CP041014	111	470	fig|1639.6784.peg.111	FIU25_00550		ATP-dependent RNA helicase YxiN	0.991	0.998	bi (<->)	HG421741	1303	470	fig|1334565.3.peg.1303	LMON_1305		ATP-dependent RNA helicase YxiN	1	0.998	bi (<->)	NC_003210	1278	470	fig|169963.11.peg.1278	lmo1246		ATP-dependent RNA helicase YxiN
CP048400	33	87	fig|1639.7710.peg.33	GZH80_00155		PLF_1637_00002450	PGF_00226260	hypothetical protein	27691	27954	+	bi (<->)	CP090057	1209	87	fig|1639.11354.peg.1209	LZJ94_06000		hypothetical protein	0.977	0.989	bi (<->)	CP041014	110	87	fig|1639.6784.peg.110	FIU25_00545		hypothetical protein	0.989	0.989	bi (<->)	HG421741	1304	87	fig|1334565.3.peg.1304	LMON_1306		hypothetical protein	1	0.989	bi (<->)	NC_003210	1279	87	fig|169963.11.peg.1279	lmo1247		hypothetical protein
CP048400	34	158	fig|1639.7710.peg.34	GZH80_00160		PLF_1637_00001941	PGF_01053470	MutT/Nudix family protein	28123	28599	+	bi (<->)	CP090057	1210	158	fig|1639.11354.peg.1210	LZJ94_06005		MutT/Nudix family protein	0.905	0.994	bi (<->)	CP041014	109	158	fig|1639.6784.peg.109	FIU25_00540		MutT/Nudix family protein	0.968	0.994	bi (<->)	HG421741	1305	158	fig|1334565.3.peg.1305	LMON_1307		MutT/Nudix family protein	1	0.994	bi (<->)	NC_003210	1280	158	fig|169963.11.peg.1280	lmo1248		MutT/Nudix family protein
CP048400	35	81	fig|1639.7710.peg.35	GZH80_00165		PLF_1637_00001898	PGF_02162919	hypothetical protein	28638	28883	-	bi (<->)	CP090057	1211	81	fig|1639.11354.peg.1211	LZJ94_06010		hypothetical protein	0.951	0.988	bi (<->)	CP041014	108	81	fig|1639.6784.peg.108	FIU25_00535		hypothetical protein	0.988	0.988	bi (<->)	HG421741	1306	81	fig|1334565.3.peg.1306	LMON_1308		hypothetical protein	1	0.988	bi (<->)	NC_003210	1281	81	fig|169963.11.peg.1281	lmo1249		hypothetical protein
CP048400	36	401	fig|1639.7710.peg.36	GZH80_00170		PLF_1637_00001134	PGF_09996723	Uncharacterized MFS-type transporter	28880	30085	-	bi (<->)	CP090057	1212	401	fig|1639.11354.peg.1212	LZJ94_06015		Uncharacterized MFS-type transporter	0.98	0.998	bi (<->)	CP041014	107	401	fig|1639.6784.peg.107	FIU25_00530		Uncharacterized MFS-type transporter	0.988	0.998	bi (<->)	HG421741	1307	401	fig|1334565.3.peg.1307	LMON_1309		Uncharacterized MFS-type transporter	1	0.998	bi (<->)	NC_003210	1282	401	fig|169963.11.peg.1282	lmo1250		Uncharacterized MFS-type transporter
CP048400	37	219	fig|1639.7710.peg.37	GZH80_00175		PLF_1637_00001129	PGF_00059168	Transcriptional regulator, Crp/Fnr family	30290	30949	+	bi (<->)	CP090057	1213	219	fig|1639.11354.peg.1213	LZJ94_06020		Transcriptional regulator, Crp/Fnr family	0.986	0.995	bi (<->)	CP041014	105	219	fig|1639.6784.peg.105	FIU25_00520		Transcriptional regulator, Crp/Fnr family	0.995	0.995	bi (<->)	HG421741	1308	219	fig|1334565.3.peg.1308	LMON_1310		Transcriptional regulator, Crp/Fnr family	1	0.995	bi (<->)	NC_003210	1283	219	fig|169963.11.peg.1283	lmo1251		Transcriptional regulator, Crp/Fnr family
CP048400	38	64	fig|1639.7710.peg.38	GZH80_00180		PLF_1637_00002169	PGF_02163000	hypothetical protein	30991	31185	-	bi (<->)	CP090057	1214	64	fig|1639.11354.peg.1214	LZJ94_06025		hypothetical protein	1	0.984	bi (<->)	CP041014	104	64	fig|1639.6784.peg.104	FIU25_00515		hypothetical protein	0.984	0.984	bi (<->)	HG421741	1309	64	fig|1334565.3.peg.1309	LMON_1311		hypothetical protein	1	0.984	bi (<->)	NC_003210	1284	64	fig|169963.11.peg.1284			hypothetical protein
CP048400	39	282	fig|1639.7710.peg.39	GZH80_00185		PLF_1637_00001304	PGF_00815359	UPF0750 membrane protein YxkD	31252	32100	-	bi (<->)	CP090057	1215	282	fig|1639.11354.peg.1215	LZJ94_06030		UPF0750 membrane protein YxkD	0.993	0.996	bi (<->)	CP041014	103	282	fig|1639.6784.peg.103	FIU25_00510		UPF0750 membrane protein YxkD	0.996	0.996	bi (<->)	HG421741	1310	282	fig|1334565.3.peg.1310	LMON_1312		UPF0750 membrane protein YxkD	1	0.996	bi (<->)	NC_003210	1285	282	fig|169963.11.peg.1285	lmo1252		UPF0750 membrane protein YxkD
CP048400	40	45	fig|1639.7710.peg.40			PLF_1637_00001820	PGF_02162895	hypothetical protein	32432	32569	-	bi (<->)	CP090057	1216	45	fig|1639.11354.peg.1216	LZJ94_06035		hypothetical protein	1	0.978	bi (<->)	CP041014	101	45	fig|1639.6784.peg.101			hypothetical protein	1	0.978	bi (<->)	HG421741	1311	45	fig|1334565.3.peg.1311	LMON_1313		hypothetical protein	1	0.978	bi (<->)	NC_003210	1287	45	fig|169963.11.peg.1287			hypothetical protein
CP048400	41	237	fig|1639.7710.peg.41	GZH80_00190	treR	PLF_1637_00001240	PGF_02032393	Trehalose operon transcriptional repressor	32720	33433	+	bi (<->)	CP090057	1217	237	fig|1639.11354.peg.1217	LZJ94_06040	treR	Trehalose operon transcriptional repressor	0.987	0.996	bi (<->)	CP041014	100	237	fig|1639.6784.peg.100	FIU25_00505	treR	Trehalose operon transcriptional repressor	0.992	0.996	bi (<->)	HG421741	1312	237	fig|1334565.3.peg.1312	LMON_1314		Trehalose operon transcriptional repressor	1	0.996	bi (<->)	NC_003210	1288	237	fig|169963.11.peg.1288	lmo1253		Trehalose operon transcriptional repressor
CP048400	42	548	fig|1639.7710.peg.42	GZH80_00195	treC	PLF_1637_00000545	PGF_00990926	Trehalose-6-phosphate hydrolase (EC 3.2.1.93)	33464	35110	-	bi (<->)	CP090057	1218	548	fig|1639.11354.peg.1218	LZJ94_06045	treC	Trehalose-6-phosphate hydrolase (EC 3.2.1.93)	0.971	0.998	bi (<->)	CP041014	99	548	fig|1639.6784.peg.99	FIU25_00500	treC	Trehalose-6-phosphate hydrolase (EC 3.2.1.93)	0.964	0.998	bi (<->)	HG421741	1313	548	fig|1334565.3.peg.1313	LMON_1315		Trehalose-6-phosphate hydrolase (EC 3.2.1.93)	1	0.998	bi (<->)	NC_003210	1289	548	fig|169963.11.peg.1289	lmo1254		Trehalose-6-phosphate hydrolase (EC 3.2.1.93)
CP048400	43	494	fig|1639.7710.peg.43	GZH80_00200	treP	PLF_1637_00000772	PGF_03446029	PTS system, trehalose-specific IIB component (EC 2.7.1.201) / PTS system, trehalose-specific IIC component	35129	36613	-	bi (<->)	CP090057	1219	494	fig|1639.11354.peg.1219	LZJ94_06050	treP	PTS system, trehalose-specific IIB component (EC 2.7.1.201) / PTS system, trehalose-specific IIC component	0.992	0.998	bi (<->)	CP041014	98	494	fig|1639.6784.peg.98	FIU25_00495	treB	PTS system, trehalose-specific IIB component (EC 2.7.1.201) / PTS system, trehalose-specific IIC component	0.994	0.998	bi (<->)	HG421741	1314	494	fig|1334565.3.peg.1314	LMON_1316		PTS system, trehalose-specific IIB component (EC 2.7.1.201) / PTS system, trehalose-specific IIC component	1	0.998	bi (<->)	NC_003210	1290	494	fig|169963.11.peg.1290	lmo1255		PTS system, trehalose-specific IIB component (EC 2.7.1.201) / PTS system, trehalose-specific IIC component
CP048400	44	150	fig|1639.7710.peg.44	GZH80_00205		PLF_1637_00002082	PGF_02162969	hypothetical protein	36729	37181	+	bi (<->)	CP090057	1220	153	fig|1639.11354.peg.1220	LZJ94_06055		hypothetical protein	0.687	0.974	bi (<->)	CP041014	97	153	fig|1639.6784.peg.97	FIU25_00490		hypothetical protein	0.687	0.974	bi (<->)	HG421741	1315	150	fig|1334565.3.peg.1315	LMON_1317		hypothetical protein	1	0.993	bi (<->)	NC_003210	1291	150	fig|169963.11.peg.1291	lmo1256		hypothetical protein
CP048400	45	154	fig|1639.7710.peg.45	GZH80_00210		PLF_1637_00001347	PGF_02159005	hypothetical protein	37228	37692	-	bi (<->)	CP090057	1221	154	fig|1639.11354.peg.1221	LZJ94_06060		hypothetical protein	0.974	0.994	bi (<->)	CP041014	96	154	fig|1639.6784.peg.96	FIU25_00485		hypothetical protein	0.987	0.994	bi (<->)	HG421741	1316	154	fig|1334565.3.peg.1316	LMON_1318		hypothetical protein	1	0.994	bi (<->)	NC_003210	1292	154	fig|169963.11.peg.1292	lmo1257		hypothetical protein
CP048400	46	306	fig|1639.7710.peg.46	GZH80_00215		PLF_1637_00000753	PGF_10512761	Lysophospholipase (EC 3.1.1.5); Monoglyceride lipase (EC 3.1.1.23)	37881	38801	+	bi (<->)	CP090057	1222	304	fig|1639.11354.peg.1222	LZJ94_06065		Lysophospholipase (EC 3.1.1.5); Monoglyceride lipase (EC 3.1.1.23)	0.898	0.997	bi (<->)	CP041014	95	304	fig|1639.6784.peg.95	FIU25_00480		Lysophospholipase (EC 3.1.1.5); Monoglyceride lipase (EC 3.1.1.23)	0.885	0.997	bi (<->)	HG421741	1317	306	fig|1334565.3.peg.1317	LMON_1319		Lysophospholipase (EC 3.1.1.5); Monoglyceride lipase (EC 3.1.1.23)	1	0.997	bi (<->)	NC_003210	1293	306	fig|169963.11.peg.1293	lmo1258		Lysophospholipase (EC 3.1.1.5); Monoglyceride lipase (EC 3.1.1.23)
CP048400	47	415	fig|1639.7710.peg.47	GZH80_00220		PLF_1637_00000324	PGF_05387084	Gamma-glutamyl phosphate reductase (EC 1.2.1.41)	38821	40068	-	bi (<->)	CP090057	1223	415	fig|1639.11354.peg.1223	LZJ94_06070		Gamma-glutamyl phosphate reductase (EC 1.2.1.41)	0.945	0.998	bi (<->)	CP041014	94	415	fig|1639.6784.peg.94	FIU25_00475		Gamma-glutamyl phosphate reductase (EC 1.2.1.41)	0.94	0.998	bi (<->)	HG421741	1318	415	fig|1334565.3.peg.1318	LMON_1320	proA	Gamma-glutamyl phosphate reductase (EC 1.2.1.41)	1	0.998	bi (<->)	NC_003210	1294	415	fig|169963.11.peg.1294	lmo1259	proA	Gamma-glutamyl phosphate reductase (EC 1.2.1.41)
CP048400	48	276	fig|1639.7710.peg.48	GZH80_00225	proB	PLF_1637_00000895	PGF_00008059	Glutamate 5-kinase (EC 2.7.2.11)	40052	40882	-	bi (<->)	CP090057	1224	276	fig|1639.11354.peg.1224	LZJ94_06075	proB	Glutamate 5-kinase (EC 2.7.2.11)	0.946	0.996	bi (<->)	CP041014	93	276	fig|1639.6784.peg.93	FIU25_00470	proB	Glutamate 5-kinase (EC 2.7.2.11)	0.949	0.996	bi (<->)	HG421741	1319	276	fig|1334565.3.peg.1319	LMON_1321	proB	Glutamate 5-kinase (EC 2.7.2.11)	1	0.996	bi (<->)	NC_003210	1295	276	fig|169963.11.peg.1295	lmo1260	proB	Glutamate 5-kinase (EC 2.7.2.11)
CP048400	49	379	fig|1639.7710.peg.49	GZH80_00230		PLF_1637_00001208	PGF_02157877	Membrane protein	41018	42157	-	bi (<->)	CP090057	1225	379	fig|1639.11354.peg.1225	LZJ94_06080		Membrane protein	0.966	0.997	bi (<->)	CP041014	92	379	fig|1639.6784.peg.92	FIU25_00465		Membrane protein	0.958	0.997	bi (<->)	HG421741	1320	379	fig|1334565.3.peg.1320	LMON_1322		Membrane protein	1	0.997	bi (<->)	NC_003210	1296	379	fig|169963.11.peg.1296	lmo1261		Membrane protein
CP048400	50	131	fig|1639.7710.peg.50	GZH80_00235		PLF_1637_00026968	PGF_02165722	Phage DNA binding protein	42238	42633	-	bi (<->)	CP090057	1226	131	fig|1639.11354.peg.1226	LZJ94_06085		Phage DNA binding protein	0.908	0.992	bi (<->)	CP041014	91	131	fig|1639.6784.peg.91	FIU25_00460		Ans operon transcriptional repressor	1	0.992	bi (<->)	HG421741	1321	131	fig|1334565.3.peg.1321	LMON_1323		hypothetical protein	1	0.992	bi (<->)	NC_003210	1297	131	fig|169963.11.peg.1297	lmo1262		hypothetical protein
CP048400	51	71	fig|1639.7710.peg.51	GZH80_00240		PLF_1637_00002604	PGF_02163130	DNA-binding protein	42784	42999	+	bi (<->)	CP090057	1227	45	fig|1639.11354.peg.1227			DNA-binding protein	0.825	0.867	bi (<->)	CP041014	90	71	fig|1639.6784.peg.90	FIU25_00455		DNA-binding protein	1	0.986											bi (<->)	NC_003210	1298	71	fig|169963.11.peg.1298	lmo1263		DNA-binding protein
CP048400	52	177	fig|1639.7710.peg.52	GZH80_00245		PLF_1637_00002426	PGF_08225224	hypothetical protein	43118	43651	+	bi (<->)	CP090057	1289	177	fig|1639.11354.peg.1289	LZJ94_06400		hypothetical protein	0.831	0.994	bi (<->)	CP041014	89	177	fig|1639.6784.peg.89	FIU25_00450		hypothetical protein	0.977	0.994	bi (<->)	HG421741	1322	177	fig|1334565.3.peg.1322	LMON_1325		hypothetical protein	1	0.994	bi (<->)	NC_003210	1299	177	fig|169963.11.peg.1299	lmo1264		hypothetical protein
CP048400	53	221	fig|1639.7710.peg.53	GZH80_00250		PLF_1637_00002385	PGF_00373855	hypothetical protein	43669	44334	+	bi (<->)	CP090057	1290	217	fig|1639.11354.peg.1290	LZJ94_06405		hypothetical protein	0.747	0.995	bi (<->)	CP041014	88	221	fig|1639.6784.peg.88	FIU25_00445		hypothetical protein	0.896	0.995	bi (<->)	HG421741	1323	221	fig|1334565.3.peg.1323	LMON_1326		hypothetical protein	1	0.995	bi (<->)	NC_003210	1300	221	fig|169963.11.peg.1300	lmo1265		hypothetical protein
CP048400	54	312	fig|1639.7710.peg.54	GZH80_00255		PLF_1637_00001341	PGF_02158948	hypothetical protein	44596	45534	+	bi (<->)	CP090057	1291	312	fig|1639.11354.peg.1291	LZJ94_06410		hypothetical protein	0.907	0.997	bi (<->)	CP041014	87	312	fig|1639.6784.peg.87	FIU25_00440		hypothetical protein	0.965	0.997	bi (<->)	HG421741	1324	312	fig|1334565.3.peg.1324	LMON_1327		hypothetical protein	1	0.997	bi (<->)	NC_003210	1301	312	fig|169963.11.peg.1301	lmo1266		hypothetical protein
CP048400	55	427	fig|1639.7710.peg.55	GZH80_00260		PLF_1637_00001036	PGF_02452671	Cell division trigger factor (EC 5.2.1.8)	45649	46932	+	bi (<->)	CP090057	1292	427	fig|1639.11354.peg.1292	LZJ94_06415	tig	Cell division trigger factor (EC 5.2.1.8)	0.995	0.998	bi (<->)	CP041014	86	427	fig|1639.6784.peg.86	FIU25_00435		Cell division trigger factor (EC 5.2.1.8)	1	0.998	bi (<->)	HG421741	1325	427	fig|1334565.3.peg.1325	LMON_1328	tig	Cell division trigger factor (EC 5.2.1.8)	1	0.998	bi (<->)	NC_003210	1302	427	fig|169963.11.peg.1302	lmo1267	tig	Cell division trigger factor (EC 5.2.1.8)
CP048400	56	419	fig|1639.7710.peg.56	GZH80_00265	clpX	PLF_1637_00001264	PGF_00016338	ATP-dependent Clp protease ATP-binding subunit ClpX	47117	48376	+	bi (<->)	CP090057	1293	419	fig|1639.11354.peg.1293	LZJ94_06420	clpX	ATP-dependent Clp protease ATP-binding subunit ClpX	0.998	0.998	bi (<->)	CP041014	85	419	fig|1639.6784.peg.85	FIU25_00430		ATP-dependent Clp protease ATP-binding subunit ClpX	1	0.998	bi (<->)	HG421741	1326	419	fig|1334565.3.peg.1326	LMON_1329	clpX	ATP-dependent Clp protease ATP-binding subunit ClpX	1	0.998	bi (<->)	NC_003210	1303	419	fig|169963.11.peg.1303	lmo1268	clpX	ATP-dependent Clp protease ATP-binding subunit ClpX
CP048400	57	188	fig|1639.7710.peg.57	GZH80_00270	sipX	PLF_1637_00000810	PGF_05785543	Signal peptidase I (EC 3.4.21.89)	48495	49061	+	bi (<->)	CP090057	1294	188	fig|1639.11354.peg.1294	LZJ94_06425	sipX	Signal peptidase I (EC 3.4.21.89)	0.979	0.995	bi (<->)	CP041014	84	188	fig|1639.6784.peg.84	FIU25_00425	sipX	Signal peptidase I (EC 3.4.21.89)	0.995	0.995	bi (<->)	HG421741	1327	188	fig|1334565.3.peg.1327	LMON_1330		Signal peptidase I (EC 3.4.21.89)	1	0.995	bi (<->)	NC_003210	1304	188	fig|169963.11.peg.1304	lmo1269		Signal peptidase I (EC 3.4.21.89)
CP048400	58	189	fig|1639.7710.peg.58	GZH80_00275	sipY	PLF_1637_00001638	PGF_05785543	Signal peptidase I (EC 3.4.21.89)	49096	49665	+	bi (<->)	CP090057	1295	189	fig|1639.11354.peg.1295	LZJ94_06430	sipY	Signal peptidase I (EC 3.4.21.89)	0.963	0.995	bi (<->)	CP041014	83	189	fig|1639.6784.peg.83	FIU25_00420	sipY	Signal peptidase I (EC 3.4.21.89)	0.979	0.995	bi (<->)	HG421741	1328	189	fig|1334565.3.peg.1328	LMON_1331		Signal peptidase I (EC 3.4.21.89)	1	0.995	bi (<->)	NC_003210	1305	189	fig|169963.11.peg.1305	lmo1270		Signal peptidase I (EC 3.4.21.89)
CP048400	59	180	fig|1639.7710.peg.59	GZH80_00280	sipZ	PLF_1637_00000811	PGF_05785543	Signal peptidase I (EC 3.4.21.89)	49767	50309	+	bi (<->)	CP090057	1296	180	fig|1639.11354.peg.1296	LZJ94_06435	sipZ	Signal peptidase I (EC 3.4.21.89)	0.972	0.994	bi (<->)	CP041014	81	180	fig|1639.6784.peg.81	FIU25_00410	sipZ	Signal peptidase I (EC 3.4.21.89)	0.994	0.994	bi (<->)	HG421741	1329	180	fig|1334565.3.peg.1329	LMON_1332		Signal peptidase I (EC 3.4.21.89)	1	0.994	bi (<->)	NC_003210	1306	140	fig|169963.11.peg.1306	lmo1271		Signal peptidase I (EC 3.4.21.89)
CP048400	60	287	fig|1639.7710.peg.60	GZH80_00285	ylqF	PLF_1637_00000473	PGF_00426877	LSU ribosomal maturation GTPase RbgA (B. subtilis YlqF)	50319	51182	+	bi (<->)	CP090057	1297	287	fig|1639.11354.peg.1297	LZJ94_06440	ylqF	LSU ribosomal maturation GTPase RbgA (B. subtilis YlqF)	0.993	0.997	bi (<->)	CP041014	80	287	fig|1639.6784.peg.80	FIU25_00405	ylqF	LSU ribosomal maturation GTPase RbgA (B. subtilis YlqF)	0.993	0.997	bi (<->)	HG421741	1330	287	fig|1334565.3.peg.1330	LMON_1333	rbgA	LSU ribosomal maturation GTPase RbgA (B. subtilis YlqF)	1	0.997	bi (<->)	NC_003210	1307	287	fig|169963.11.peg.1307	lmo1272	rbgA	LSU ribosomal maturation GTPase RbgA (B. subtilis YlqF)
CP048400	61	261	fig|1639.7710.peg.61	GZH80_00290		PLF_1637_00000536	PGF_00048556	Ribonuclease HII (EC 3.1.26.4)	51179	51964	+	bi (<->)	CP090057	1298	261	fig|1639.11354.peg.1298	LZJ94_06445		Ribonuclease HII (EC 3.1.26.4)	0.885	0.992	bi (<->)	CP041014	79	261	fig|1639.6784.peg.79	FIU25_00400		Ribonuclease HII (EC 3.1.26.4)	0.919	0.992	bi (<->)	HG421741	1331	261	fig|1334565.3.peg.1331	LMON_1334	rnhB	Ribonuclease HII (EC 3.1.26.4)	1	0.996	bi (<->)	NC_003210	1308	261	fig|169963.11.peg.1308	lmo1273	rnhB	Ribonuclease HII (EC 3.1.26.4)
CP048400	62	286	fig|1639.7710.peg.62	GZH80_00295	dprA	PLF_1637_00004608	PGF_09432500	Rossmann fold nucleotide-binding protein Smf possibly involved in DNA uptake	52098	52958	+	bi (<->)	CP090057	1299	286	fig|1639.11354.peg.1299	LZJ94_06450	dprA	Rossmann fold nucleotide-binding protein Smf possibly involved in DNA uptake	0.874	0.997	bi (<->)	CP041014	78	286	fig|1639.6784.peg.78	FIU25_00395	dprA	Rossmann fold nucleotide-binding protein Smf possibly involved in DNA uptake	0.857	0.997	bi (<->)	HG421741	1332	286	fig|1334565.3.peg.1332	LMON_1335		Rossmann fold nucleotide-binding protein Smf possibly involved in DNA uptake	1	0.997	bi (<->)	NC_003210	1309	286	fig|169963.11.peg.1309	lmo1274		Rossmann fold nucleotide-binding protein Smf possibly involved in DNA uptake
CP048400	63	692	fig|1639.7710.peg.63	GZH80_00300	topA	PLF_1637_00000026	PGF_10300474	DNA topoisomerase I (EC 5.99.1.2)	53230	55308	+	bi (<->)	CP090057	1300	692	fig|1639.11354.peg.1300	LZJ94_06455	topA	DNA topoisomerase I (EC 5.99.1.2)	0.996	0.999	bi (<->)	CP041014	77	692	fig|1639.6784.peg.77	FIU25_00390	topA	DNA topoisomerase I (EC 5.99.1.2)	0.994	0.999	bi (<->)	HG421741	1333	692	fig|1334565.3.peg.1333	LMON_1336	topA	DNA topoisomerase I (EC 5.99.1.2)	1	0.999	bi (<->)	NC_003210	1310	692	fig|169963.11.peg.1310	lmo1275	topA	DNA topoisomerase I (EC 5.99.1.2)
CP048400	64	434	fig|1639.7710.peg.64	GZH80_00305	trmFO	PLF_1637_00000915	PGF_02895613	Methylenetetrahydrofolate--tRNA-(uracil-5-)-methyltransferase TrmFO (EC 2.1.1.74)	55371	56675	+	bi (<->)	CP090057	1301	434	fig|1639.11354.peg.1301	LZJ94_06460	trmFO	Methylenetetrahydrofolate--tRNA-(uracil-5-)-methyltransferase TrmFO (EC 2.1.1.74)	0.986	0.998	bi (<->)	CP041014	76	434	fig|1639.6784.peg.76	FIU25_00385	trmFO	Methylenetetrahydrofolate--tRNA-(uracil-5-)-methyltransferase TrmFO (EC 2.1.1.74)	0.986	0.998	bi (<->)	HG421741	1334	434	fig|1334565.3.peg.1334	LMON_1337	gid	Methylenetetrahydrofolate--tRNA-(uracil-5-)-methyltransferase TrmFO (EC 2.1.1.74)	1	0.998	bi (<->)	NC_003210	1311	434	fig|169963.11.peg.1311	lmo1276	gid	Methylenetetrahydrofolate--tRNA-(uracil-5-)-methyltransferase TrmFO (EC 2.1.1.74)
CP048400	65	300	fig|1639.7710.peg.65	GZH80_00310	xerC	PLF_1637_00000447	PGF_04835795	Site-specific tyrosine recombinase XerC	56958	57860	+	bi (<->)	CP090057	1302	300	fig|1639.11354.peg.1302	LZJ94_06465	xerC	Site-specific tyrosine recombinase XerC	0.963	0.997	bi (<->)	CP041014	75	300	fig|1639.6784.peg.75	FIU25_00380	xerC	Site-specific tyrosine recombinase XerC	0.99	0.997	bi (<->)	HG421741	1335	300	fig|1334565.3.peg.1335	LMON_1338	codV	Site-specific tyrosine recombinase XerC	1	0.997	bi (<->)	NC_003210	1312	300	fig|169963.11.peg.1312	lmo1277	codV	Site-specific tyrosine recombinase XerC
CP048400	66	179	fig|1639.7710.peg.66	GZH80_00315	hslV	PLF_1637_00000851	PGF_00019428	ATP-dependent protease subunit HslV (EC 3.4.25.2)	57881	58420	+	bi (<->)	CP090057	1303	179	fig|1639.11354.peg.1303	LZJ94_06470	hslV	ATP-dependent protease subunit HslV (EC 3.4.25.2)	0.994	0.994	bi (<->)	CP041014	74	179	fig|1639.6784.peg.74	FIU25_00375	hslV	ATP-dependent protease subunit HslV (EC 3.4.25.2)	1	0.994	bi (<->)	HG421741	1336	179	fig|1334565.3.peg.1336	LMON_1339	clpQ	ATP-dependent protease subunit HslV (EC 3.4.25.2)	1	0.994	bi (<->)	NC_003210	1313	179	fig|169963.11.peg.1313	lmo1278	clpQ	ATP-dependent protease subunit HslV (EC 3.4.25.2)
CP048400	67	469	fig|1639.7710.peg.67	GZH80_00320	hslU	PLF_1637_00000101	PGF_00019038	ATP-dependent hsl protease ATP-binding subunit HslU	58434	59843	+	bi (<->)	CP090057	1304	469	fig|1639.11354.peg.1304	LZJ94_06475	hslU	ATP-dependent hsl protease ATP-binding subunit HslU	0.991	0.998	bi (<->)	CP041014	73	469	fig|1639.6784.peg.73	FIU25_00370	hslU	ATP-dependent hsl protease ATP-binding subunit HslU	0.994	0.998	bi (<->)	HG421741	1337	469	fig|1334565.3.peg.1337	LMON_1340	hslU	ATP-dependent hsl protease ATP-binding subunit HslU	1	0.998	bi (<->)	NC_003210	1314	469	fig|169963.11.peg.1314	lmo1279	hslU	ATP-dependent hsl protease ATP-binding subunit HslU
CP048400	68	259	fig|1639.7710.peg.68	GZH80_00325	codY	PLF_1637_00001374	PGF_00007045	GTP-sensing transcriptional pleiotropic repressor CodY	59864	60643	+	bi (<->)	CP090057	1305	259	fig|1639.11354.peg.1305	LZJ94_06480	codY	GTP-sensing transcriptional pleiotropic repressor CodY	1	0.996	bi (<->)	CP041014	72	259	fig|1639.6784.peg.72	FIU25_00365	codY	GTP-sensing transcriptional pleiotropic repressor CodY	1	0.996	bi (<->)	HG421741	1338	259	fig|1334565.3.peg.1338	LMON_1341	codY	GTP-sensing transcriptional pleiotropic repressor CodY	1	0.996	bi (<->)	NC_003210	1315	259	fig|169963.11.peg.1315	lmo1280	codY	GTP-sensing transcriptional pleiotropic repressor CodY
CP048400	69	139	fig|1639.7710.peg.69	GZH80_00330		PLF_1637_00002014	PGF_00424157	4-hydroxybenzoyl-CoA thioesterase	60746	61165	+	bi (<->)	CP090057	1306	139	fig|1639.11354.peg.1306	LZJ94_06485		4-hydroxybenzoyl-CoA thioesterase	0.978	0.993	bi (<->)	CP041014	71	139	fig|1639.6784.peg.71	FIU25_00355		4-hydroxybenzoyl-CoA thioesterase	0.986	0.993	bi (<->)	HG421741	1339	139	fig|1334565.3.peg.1339	LMON_1342		4-hydroxybenzoyl-CoA thioesterase	1	0.993	bi (<->)	NC_003210	1316	139	fig|169963.11.peg.1316	lmo1281		4-hydroxybenzoyl-CoA thioesterase
CP048400	70	103	fig|1639.7710.peg.70	GZH80_00335		PLF_1637_00001346	PGF_00381050	Uncharacterized protein YneQ	61187	61498	+	bi (<->)	CP090057	1307	103	fig|1639.11354.peg.1307	LZJ94_06490		Uncharacterized protein YneQ	1	0.99	bi (<->)	CP041014	70	103	fig|1639.6784.peg.70	FIU25_00350		Uncharacterized protein YneQ	1	0.99	bi (<->)	HG421741	1340	103	fig|1334565.3.peg.1340	LMON_1343		Uncharacterized protein YneQ	1	0.99	bi (<->)	NC_003210	1317	103	fig|169963.11.peg.1317	lmo1282		Uncharacterized protein YneQ
CP048400	71	290	fig|1639.7710.peg.71	GZH80_00340		PLF_1637_00000672	PGF_01719343	aldose epimerase family protein	61501	62373	+	bi (<->)	CP090057	1308	290	fig|1639.11354.peg.1308	LZJ94_06495		aldose epimerase family protein	0.955	0.997	bi (<->)	CP041014	69	290	fig|1639.6784.peg.69	FIU25_00345		aldose epimerase family protein	0.979	0.997	bi (<->)	HG421741	1341	290	fig|1334565.3.peg.1341	LMON_1344		aldose epimerase family protein	1	0.997	bi (<->)	NC_003210	1318	290	fig|169963.11.peg.1318	lmo1283		aldose epimerase family protein
CP048400	72	198	fig|1639.7710.peg.72	GZH80_00345	plsY	PLF_1637_00001025	PGF_01323228	Acyl-phosphate:glycerol-3-phosphate O-acyltransferase PlsY (EC 2.3.1.n3)	62415	63011	-	bi (<->)	CP090057	1309	198	fig|1639.11354.peg.1309	LZJ94_06500	plsY	Acyl-phosphate:glycerol-3-phosphate O-acyltransferase PlsY (EC 2.3.1.n3)	0.98	0.995	bi (<->)	CP041014	68	198	fig|1639.6784.peg.68	FIU25_00340	plsY	Acyl-phosphate:glycerol-3-phosphate O-acyltransferase PlsY (EC 2.3.1.n3)	0.985	0.995	bi (<->)	HG421741	1342	198	fig|1334565.3.peg.1342	LMON_1345		Acyl-phosphate:glycerol-3-phosphate O-acyltransferase PlsY (EC 2.3.1.n3)	1	0.995	bi (<->)	NC_003210	1319	198	fig|169963.11.peg.1319	lmo1284		Acyl-phosphate:glycerol-3-phosphate O-acyltransferase PlsY (EC 2.3.1.n3)
CP048400	73	135	fig|1639.7710.peg.73	GZH80_00350		PLF_1637_00001828	PGF_01447607	Uncharacterized CoA-binding protein YneT	63169	63576	+	bi (<->)	CP090057	1310	135	fig|1639.11354.peg.1310	LZJ94_06505		Uncharacterized CoA-binding protein YneT	0.985	0.993	bi (<->)	CP041014	67	135	fig|1639.6784.peg.67	FIU25_00335		Uncharacterized CoA-binding protein YneT	0.978	0.993	bi (<->)	HG421741	1343	135	fig|1334565.3.peg.1343	LMON_1346		Uncharacterized CoA-binding protein YneT	1	0.993	bi (<->)	NC_003210	1320	135	fig|169963.11.peg.1320	lmo1285		Uncharacterized CoA-binding protein YneT
CP048400	74	655	fig|1639.7710.peg.74	GZH80_00355	parE	PLF_1637_00000171	PGF_06005188	DNA topoisomerase IV subunit B (EC 5.99.1.3)	63757	65724	+	bi (<->)	CP090057	1311	655	fig|1639.11354.peg.1311	LZJ94_06510	parE	DNA topoisomerase IV subunit B (EC 5.99.1.3)	0.994	0.998	bi (<->)	CP041014	66	655	fig|1639.6784.peg.66	FIU25_00330	parE	DNA topoisomerase IV subunit B (EC 5.99.1.3)	0.998	0.998	bi (<->)	HG421741	1344	655	fig|1334565.3.peg.1344	LMON_1347	parE	DNA topoisomerase IV subunit B (EC 5.99.1.3)	1	0.998	bi (<->)	NC_003210	1321	578	fig|169963.11.peg.1321	lmo1286	parE	DNA topoisomerase IV subunit B (EC 5.99.1.3)
CP048400	75	819	fig|1639.7710.peg.75	GZH80_00360	parC	PLF_1637_00000098	PGF_00057270	DNA topoisomerase IV subunit A (EC 5.99.1.3)	65721	68180	+	bi (<->)	CP090057	1312	819	fig|1639.11354.peg.1312	LZJ94_06515	parC	DNA topoisomerase IV subunit A (EC 5.99.1.3)	0.984	0.999	bi (<->)	CP041014	65	819	fig|1639.6784.peg.65	FIU25_00325	parC	DNA topoisomerase IV subunit A (EC 5.99.1.3)	0.994	0.999	bi (<->)	HG421741	1345	819	fig|1334565.3.peg.1345	LMON_1348	parC	DNA topoisomerase IV subunit A (EC 5.99.1.3)	1	0.999	bi (<->)	NC_003210	1322	819	fig|169963.11.peg.1322	lmo1287	parC	DNA topoisomerase IV subunit A (EC 5.99.1.3)
CP048400	76	155	fig|1639.7710.peg.76	GZH80_00365		PLF_1637_00000806	PGF_00049433	S-ribosylhomocysteine lyase (EC 4.4.1.21) @ Autoinducer-2 production protein LuxS	68263	68730	+	bi (<->)	CP090057	1313	155	fig|1639.11354.peg.1313	LZJ94_06520		S-ribosylhomocysteine lyase (EC 4.4.1.21) @ Autoinducer-2 production protein LuxS	0.929	0.994	bi (<->)	CP041014	64	155	fig|1639.6784.peg.64	FIU25_00320		S-ribosylhomocysteine lyase (EC 4.4.1.21) @ Autoinducer-2 production protein LuxS	0.942	0.994	bi (<->)	HG421741	1346	155	fig|1334565.3.peg.1346	LMON_1349		S-ribosylhomocysteine lyase (EC 4.4.1.21) @ Autoinducer-2 production protein LuxS	1	0.994	bi (<->)	NC_003210	1323	155	fig|169963.11.peg.1323	lmo1288		S-ribosylhomocysteine lyase (EC 4.4.1.21) @ Autoinducer-2 production protein LuxS
CP048400	77	577	fig|1639.7710.peg.77	GZH80_00370		PLF_1637_00007524	PGF_08225224	Internalin-like protein (LPXTG motif) Lmo1289 homolog	69057	70790	+	bi (<->)	CP090057	1315	572	fig|1639.11354.peg.1315	LZJ94_06530		Internalin-like protein (LPXTG motif) Lmo1289 homolog	0.481	0.998	uni (->)	CP041014	63	606	fig|1639.6784.peg.63	FIU25_00315	inlK	Internalin-like protein (LPXTG motif) Lmo1290 homolog	0.423	0.998	bi (<->)	HG421741	1347	577	fig|1334565.3.peg.1347	LMON_1350		hypothetical protein	1	0.998	bi (<->)	NC_003210	1324	577	fig|169963.11.peg.1324	lmo1289		Internalin-like protein (LPXTG motif) Lmo1289 homolog
CP048400	78	43	fig|1639.7710.peg.78					FIG00775656: hypothetical protein	70863	70994	-
CP048400	79	598	fig|1639.7710.peg.79	GZH80_00375	inlK	PLF_1637_00002420	PGF_02975879	Internalin-like protein (LPXTG motif) Lmo1290 homolog	71122	72918	+	bi (<->)	CP090057	1316	590	fig|1639.11354.peg.1316	LZJ94_06535	inlK	Internalin-like protein (LPXTG motif) Lmo1290 homolog	0.865	0.998	bi (<->)	CP041014	63	606	fig|1639.6784.peg.63	FIU25_00315	inlK	Internalin-like protein (LPXTG motif) Lmo1290 homolog	0.903	0.998	bi (<->)	HG421741	1348	598	fig|1334565.3.peg.1348	LMON_1352		Internalin-like protein (LPXTG motif) Lmo1290 homolog	1	0.998	bi (<->)	NC_003210	1325	598	fig|169963.11.peg.1325	lmo1290		Internalin-like protein (LPXTG motif) Lmo1290 homolog
CP048400	80	622	fig|1639.7710.peg.80	GZH80_00380		PLF_1637_00000183	PGF_00200838	Peptidoglycan O-acetyltransferase YrhL	72952	74820	-	bi (<->)	CP090057	1317	628	fig|1639.11354.peg.1317	LZJ94_06540		Peptidoglycan O-acetyltransferase YrhL	0.936	0.998	bi (<->)	CP041014	62	628	fig|1639.6784.peg.62	FIU25_00310		Peptidoglycan O-acetyltransferase YrhL	0.946	0.998	bi (<->)	HG421741	1349	622	fig|1334565.3.peg.1349	LMON_1353		Peptidoglycan O-acetyltransferase YrhL	1	0.998	bi (<->)	NC_003210	1326	622	fig|169963.11.peg.1326	lmo1291		Peptidoglycan O-acetyltransferase YrhL
CP048400	81	232	fig|1639.7710.peg.81	GZH80_00385		PLF_1637_00001846	PGF_04776928	Glycerophosphoryl diester phosphodiesterase (EC 3.1.4.46)	75033	75731	+	bi (<->)	CP090057	1318	232	fig|1639.11354.peg.1318	LZJ94_06545		Glycerophosphoryl diester phosphodiesterase (EC 3.1.4.46)	0.895	0.978	bi (<->)	CP041014	61	232	fig|1639.6784.peg.61	FIU25_00305		Glycerophosphoryl diester phosphodiesterase (EC 3.1.4.46)	0.978	0.996	bi (<->)	HG421741	1350	232	fig|1334565.3.peg.1350	LMON_1354		Glycerophosphoryl diester phosphodiesterase (EC 3.1.4.46)	1	0.996	bi (<->)	NC_003210	1327	232	fig|169963.11.peg.1327	lmo1292		Glycerophosphoryl diester phosphodiesterase (EC 3.1.4.46)
CP048400	82	568	fig|1639.7710.peg.82	GZH80_00390		PLF_1637_00000301	PGF_00036543	Aerobic glycerol-3-phosphate dehydrogenase (EC 1.1.5.3)	75934	77640	+	bi (<->)	CP090057	1319	558	fig|1639.11354.peg.1319	LZJ94_06550		Aerobic glycerol-3-phosphate dehydrogenase (EC 1.1.5.3)	0.995	0.998	bi (<->)	CP041014	60	558	fig|1639.6784.peg.60	FIU25_00300		Aerobic glycerol-3-phosphate dehydrogenase (EC 1.1.5.3)	1	0.998	bi (<->)	HG421741	1351	558	fig|1334565.3.peg.1351	LMON_1355	glpD	Aerobic glycerol-3-phosphate dehydrogenase (EC 1.1.5.3)	1	0.998	bi (<->)	NC_003210	1328	558	fig|169963.11.peg.1328	lmo1293	glpD	Aerobic glycerol-3-phosphate dehydrogenase (EC 1.1.5.3)
CP048400	83	305	fig|1639.7710.peg.83	GZH80_00395	miaA	PLF_1637_00001011	PGF_04807486	tRNA dimethylallyltransferase (EC 2.5.1.75)	77766	78683	+	bi (<->)	CP090057	1320	305	fig|1639.11354.peg.1320	LZJ94_06555	miaA	tRNA dimethylallyltransferase (EC 2.5.1.75)	0.898	0.997	bi (<->)	CP041014	59	305	fig|1639.6784.peg.59	FIU25_00295	miaA	tRNA dimethylallyltransferase (EC 2.5.1.75)	0.938	0.997	bi (<->)	HG421741	1352	305	fig|1334565.3.peg.1352	LMON_1356	miaA	tRNA dimethylallyltransferase (EC 2.5.1.75)	1	0.997	bi (<->)	NC_003210	1329	305	fig|169963.11.peg.1329	lmo1294	miaA	tRNA dimethylallyltransferase (EC 2.5.1.75)
CP048400	84	77	fig|1639.7710.peg.84	GZH80_00400	hfq	PLF_1637_00001104	PGF_00046622	RNA-binding protein Hfq	78806	79039	+	bi (<->)	CP090057	1321	77	fig|1639.11354.peg.1321	LZJ94_06560	hfq	RNA-binding protein Hfq	1	0.987	bi (<->)	CP041014	58	77	fig|1639.6784.peg.58	FIU25_00290	hfq	RNA-binding protein Hfq	1	0.987	bi (<->)	HG421741	1353	77	fig|1334565.3.peg.1353	LMON_1357		RNA-binding protein Hfq	1	0.987	bi (<->)	NC_003210	1330	77	fig|169963.11.peg.1330	lmo1295		RNA-binding protein Hfq
CP048400	85	407	fig|1639.7710.peg.85	GZH80_00405	hflX	PLF_1637_00001054	PGF_00007028	Ribosome LSU-associated GTP-binding protein HflX	79150	80373	+	bi (<->)	CP090057	1322	407	fig|1639.11354.peg.1322	LZJ94_06565	hflX	Ribosome LSU-associated GTP-binding protein HflX	0.953	0.998	bi (<->)	CP041014	57	407	fig|1639.6784.peg.57	FIU25_00285	hflX	Ribosome LSU-associated GTP-binding protein HflX	0.956	0.998	bi (<->)	HG421741	1354	407	fig|1334565.3.peg.1354	LMON_1358		Ribosome LSU-associated GTP-binding protein HflX	1	0.998	bi (<->)	NC_003210	1331	407	fig|169963.11.peg.1331	lmo1296		Ribosome LSU-associated GTP-binding protein HflX
CP048400	86	408	fig|1639.7710.peg.86	GZH80_00410		PLF_1637_00002551	PGF_00420013	Cystathionine beta-lyase family protein involved in aluminum resistance	80366	81592	+	bi (<->)	CP090057	1323	408	fig|1639.11354.peg.1323	LZJ94_06570		Cystathionine beta-lyase family protein involved in aluminum resistance	0.949	0.998	bi (<->)	CP041014	56	408	fig|1639.6784.peg.56	FIU25_00280		Cystathionine beta-lyase family protein involved in aluminum resistance	0.946	0.998	bi (<->)	HG421741	1355	408	fig|1334565.3.peg.1355	LMON_1359		Cystathionine beta-lyase family protein involved in aluminum resistance	1	0.998	bi (<->)	NC_003210	1332	408	fig|169963.11.peg.1332	lmo1297		Cystathionine beta-lyase family protein involved in aluminum resistance
CP048400	87	122	fig|1639.7710.peg.87	GZH80_00415		PLF_1637_00002807	PGF_00730798	Transcriptional regulator GlnR	81796	82164	+	bi (<->)	CP090057	1324	122	fig|1639.11354.peg.1324	LZJ94_06575		Transcriptional regulator GlnR	1	0.992	bi (<->)	CP041014	55	122	fig|1639.6784.peg.55	FIU25_00275		Transcriptional regulator GlnR	1	0.992	bi (<->)	HG421741	1356	113	fig|1334565.3.peg.1356	LMON_1360	glnR	hypothetical protein	1	0.991	bi (<->)	NC_003210	1334	122	fig|169963.11.peg.1334	lmo1298	glnR	Transcriptional regulator GlnR
CP048400	88	444	fig|1639.7710.peg.88	GZH80_00420	glnA	PLF_1637_00000252	PGF_00275905	Glutamine synthetase type I (EC 6.3.1.2)	82235	83569	+	bi (<->)	CP090057	1325	444	fig|1639.11354.peg.1325	LZJ94_06580	glnA	Glutamine synthetase type I (EC 6.3.1.2)	0.991	0.998	bi (<->)	CP041014	54	444	fig|1639.6784.peg.54	FIU25_00270	glnA	Glutamine synthetase type I (EC 6.3.1.2)	1	0.998	bi (<->)	HG421741	1357	444	fig|1334565.3.peg.1357	LMON_1361	glnA	Glutamine synthetase type I (EC 6.3.1.2)	1	0.998	bi (<->)	NC_003210	1335	444	fig|169963.11.peg.1335	lmo1299	glnA	Glutamine synthetase type I (EC 6.3.1.2)
CP048400	89	431	fig|1639.7710.peg.89	GZH80_00425	arsB	PLF_1637_00000857	PGF_10506796	Arsenite/antimonite:H+ antiporter ArsB	83713	85008	+	bi (<->)	CP090057	1326	431	fig|1639.11354.peg.1326	LZJ94_06585		Arsenite/antimonite:H+ antiporter ArsB	0.905	0.998	bi (<->)	CP041014	53	431	fig|1639.6784.peg.53	FIU25_00265		Arsenite/antimonite:H+ antiporter ArsB	0.926	0.998	bi (<->)	HG421741	1358	347	fig|1334565.3.peg.1358	LMON_1363		Arsenite/antimonite:H+ antiporter ArsB	1	0.997	bi (<->)	NC_003210	1336	347	fig|169963.11.peg.1336	lmo1300		Arsenite/antimonite:H+ antiporter ArsB
CP048400	90	173	fig|1639.7710.peg.90	GZH80_00430		PLF_1637_00002514	PGF_10519603	Acetyltransferase, GNAT family	85052	85573	-	bi (<->)	CP090057	1327	174	fig|1639.11354.peg.1327	LZJ94_06590		Acetyltransferase, GNAT family	0.808	0.983	bi (<->)	CP041014	52	174	fig|1639.6784.peg.52	FIU25_00260		Acetyltransferase, GNAT family	0.849	0.983	bi (<->)	HG421741	1359	173	fig|1334565.3.peg.1359	LMON_1364		Acetyltransferase, GNAT family	1	0.994	bi (<->)	NC_003210	1337	173	fig|169963.11.peg.1337	lmo1301		Acetyltransferase, GNAT family
CP048400	91	204	fig|1639.7710.peg.91	GZH80_00435	lexA	PLF_1637_00000954	PGF_03810679	SOS-response repressor and protease LexA (EC 3.4.21.88)	85604	86218	-	bi (<->)	CP090057	1328	204	fig|1639.11354.peg.1328	LZJ94_06595	lexA	SOS-response repressor and protease LexA (EC 3.4.21.88)	1	0.995	bi (<->)	CP041014	51	204	fig|1639.6784.peg.51	FIU25_00255	lexA	SOS-response repressor and protease LexA (EC 3.4.21.88)	1	0.995	bi (<->)	HG421741	1360	204	fig|1334565.3.peg.1360	LMON_1365		SOS-response repressor and protease LexA (EC 3.4.21.88)	1	0.995	bi (<->)	NC_003210	1338	204	fig|169963.11.peg.1338	lmo1302		SOS-response repressor and protease LexA (EC 3.4.21.88)
CP048400	92	109	fig|1639.7710.peg.92	GZH80_00440	yneA	PLF_1637_00002015	PGF_02162956	Cell division suppressor protein YneA	86376	86705	+	bi (<->)	CP090057	1329	109	fig|1639.11354.peg.1329	LZJ94_06600	yneA	Cell division suppressor protein YneA	0.936	0.991	bi (<->)	CP041014	50	109	fig|1639.6784.peg.50	FIU25_00250	yneA	Cell division suppressor protein YneA	0.945	0.991	bi (<->)	HG421741	1361	109	fig|1334565.3.peg.1361	LMON_1366		Cell division suppressor protein YneA	1	0.991	bi (<->)	NC_003210	1339	109	fig|169963.11.peg.1339	lmo1303		Cell division suppressor protein YneA
CP048400	93	75	fig|1639.7710.peg.93	GZH80_00445		PLF_1637_00025706	PGF_03883965	UPF0291 protein YnzC	86797	87024	+	bi (<->)	CP090057	1330	75	fig|1639.11354.peg.1330	LZJ94_06605		UPF0291 protein YnzC	0.96	0.987	bi (<->)	CP041014	49	75	fig|1639.6784.peg.49	FIU25_00245		UPF0291 protein YnzC	0.947	0.987	bi (<->)	HG421741	1362	75	fig|1334565.3.peg.1362	LMON_1367		UPF0291 protein YnzC	1	0.987	bi (<->)	NC_003210	1340	75	fig|169963.11.peg.1340	lmo1304		UPF0291 protein YnzC
CP048400	94	664	fig|1639.7710.peg.94	GZH80_00450	tkt	PLF_1637_00000287	PGF_01136362	Transketolase (EC 2.2.1.1)	87171	89165	+	bi (<->)	CP090057	1331	664	fig|1639.11354.peg.1331	LZJ94_06610	tkt	Transketolase (EC 2.2.1.1)	0.992	0.998	bi (<->)	CP041014	48	664	fig|1639.6784.peg.48	FIU25_00240	tkt	Transketolase (EC 2.2.1.1)	0.995	0.998	bi (<->)	HG421741	1363	664	fig|1334565.3.peg.1363	LMON_1368	tkt	Transketolase (EC 2.2.1.1)	1	0.998	bi (<->)	NC_003210	1341	664	fig|169963.11.peg.1341	lmo1305	tkt	Transketolase (EC 2.2.1.1)
CP048400	95	79	fig|1639.7710.peg.95	GZH80_00455		PLF_1637_00001255	PGF_00427033	UPF0154 protein YneF	89386	89625	+	bi (<->)	CP090057	1332	79	fig|1639.11354.peg.1332	LZJ94_06615		UPF0154 protein YneF	1	0.987	bi (<->)	CP041014	47	79	fig|1639.6784.peg.47	FIU25_00235		UPF0154 protein YneF	0.987	0.987	bi (<->)	HG421741	1364	79	fig|1334565.3.peg.1364	LMON_1369		UPF0154 protein YneF	1	0.987	bi (<->)	NC_003210	1343	79	fig|169963.11.peg.1343	lmo1306		UPF0154 protein YneF
CP048400	96	280	fig|1639.7710.peg.96	GZH80_00460		PLF_1637_00002669	PGF_08225224	hypothetical protein	89676	90518	-	bi (<->)	CP090057	1333	280	fig|1639.11354.peg.1333	LZJ94_06620		hypothetical protein	0.893	0.996											bi (<->)	HG421741	1365	280	fig|1334565.3.peg.1365	LMON_1370		hypothetical protein	1	0.996	bi (<->)	NC_003210	1344	280	fig|169963.11.peg.1344	lmo1307		hypothetical protein
CP048400	97	243	fig|1639.7710.peg.97	GZH80_00465		PLF_1637_00000357	PGF_06788576	SAM-dependent methyltransferase	90537	91268	-	bi (<->)	CP090057	1334	243	fig|1639.11354.peg.1334	LZJ94_06625		SAM-dependent methyltransferase	0.877	0.996	bi (<->)	CP041014	46	243	fig|1639.6784.peg.46	FIU25_00230		SAM-dependent methyltransferase	0.847	0.992	bi (<->)	HG421741	1366	243	fig|1334565.3.peg.1366	LMON_1371		SAM-dependent methyltransferase	1	0.996	bi (<->)	NC_003210	1345	243	fig|169963.11.peg.1345	lmo1308		SAM-dependent methyltransferase
CP048400	98	168	fig|1639.7710.peg.98	GZH80_00470		PLF_1637_00002107	PGF_00418171	Co-activator of prophage gene expression IbrB	91290	91796	-	bi (<->)	CP090057	1335	168	fig|1639.11354.peg.1335	LZJ94_06630		Co-activator of prophage gene expression IbrB	0.952	0.994	bi (<->)	CP041014	45	168	fig|1639.6784.peg.45	FIU25_00225		Co-activator of prophage gene expression IbrB	0.994	0.994	bi (<->)	HG421741	1367	168	fig|1334565.3.peg.1367	LMON_1372		Co-activator of prophage gene expression IbrB	1	0.994	bi (<->)	NC_003210	1346	168	fig|169963.11.peg.1346	lmo1309		Co-activator of prophage gene expression IbrB
CP048400	99	434	fig|1639.7710.peg.99	GZH80_00475		PLF_1637_00001599	PGF_00418170	Co-activator of prophage gene expression IbrA	91806	93110	-	bi (<->)	CP090057	1336	434	fig|1639.11354.peg.1336	LZJ94_06635		Co-activator of prophage gene expression IbrA	0.952	0.998	bi (<->)	CP041014	44	434	fig|1639.6784.peg.44	FIU25_00220		Co-activator of prophage gene expression IbrA	0.979	0.998	bi (<->)	HG421741	1368	434	fig|1334565.3.peg.1368	LMON_1373		Co-activator of prophage gene expression IbrA	1	0.998	bi (<->)	NC_003210	1347	434	fig|169963.11.peg.1347	lmo1310		Co-activator of prophage gene expression IbrA
CP048400	100	399	fig|1639.7710.peg.100	GZH80_00480		PLF_1637_00001730	PGF_02162727	hypothetical protein	93100	94299	-	bi (<->)	CP090057	1337	399	fig|1639.11354.peg.1337	LZJ94_06640		hypothetical protein	0.95	0.997	bi (<->)	CP041014	43	399	fig|1639.6784.peg.43	FIU25_00215		hypothetical protein	0.985	0.997	bi (<->)	HG421741	1369	376	fig|1334565.3.peg.1369	LMON_1374		hypothetical protein	1	0.997	bi (<->)	NC_003210	1348	376	fig|169963.11.peg.1348	lmo1311		hypothetical protein
CP048400	101	124	fig|1639.7710.peg.101	GZH80_00485		PLF_1637_00002388	PGF_00255538	hypothetical protein	94283	94657	-	bi (<->)	CP090057	1338	124	fig|1639.11354.peg.1338	LZJ94_06645		hypothetical protein	0.847	0.992	bi (<->)	CP041014	42	124	fig|1639.6784.peg.42	FIU25_00210		hypothetical protein	0.96	0.992	bi (<->)	HG421741	1370	124	fig|1334565.3.peg.1370	LMON_1375		hypothetical protein	1	0.992	bi (<->)	NC_003210	1349	124	fig|169963.11.peg.1349	lmo1312		hypothetical protein
CP048400	102	242	fig|1639.7710.peg.102	GZH80_00490		PLF_1637_00000988	PGF_02923127	Uridylate kinase (EC 2.7.4.22)	94950	95678	+	bi (<->)	CP090057	1339	242	fig|1639.11354.peg.1339	LZJ94_06650	pyrH	Uridylate kinase (EC 2.7.4.22)	1	0.996	bi (<->)	CP041014	41	242	fig|1639.6784.peg.41	FIU25_00205		Uridylate kinase (EC 2.7.4.22)	1	0.996	bi (<->)	HG421741	1371	242	fig|1334565.3.peg.1371	LMON_1376	pyrH	Uridylate kinase (EC 2.7.4.22)	1	0.996	bi (<->)	NC_003210	1350	242	fig|169963.11.peg.1350	lmo1313	smbA	Uridylate kinase (EC 2.7.4.22)
CP048400	103	185	fig|1639.7710.peg.103	GZH80_00495	frr	PLF_1637_00000652	PGF_00048926	Ribosome recycling factor	95678	96235	+	bi (<->)	CP090057	1340	185	fig|1639.11354.peg.1340	LZJ94_06655	frr	Ribosome recycling factor	0.995	0.995	bi (<->)	CP041014	40	185	fig|1639.6784.peg.40	FIU25_00200		Ribosome recycling factor	1	0.995	bi (<->)	HG421741	1372	185	fig|1334565.3.peg.1372	LMON_1377	frr	Ribosome recycling factor	1	0.995	bi (<->)	NC_003210	1351	185	fig|169963.11.peg.1351	lmo1314	frr	Ribosome recycling factor
CP048400	104	252	fig|1639.7710.peg.104	GZH80_00500		PLF_1637_00000460	PGF_02280759	Undecaprenyl diphosphate synthase (EC 2.5.1.31)	96465	97223	+	bi (<->)	CP090057	1341	252	fig|1639.11354.peg.1341	LZJ94_06660		Undecaprenyl diphosphate synthase (EC 2.5.1.31)	0.964	0.996	bi (<->)	CP041014	39	252	fig|1639.6784.peg.39	FIU25_00195		Undecaprenyl diphosphate synthase (EC 2.5.1.31)	0.992	0.996	bi (<->)	HG421741	1373	253	fig|1334565.3.peg.1373	LMON_1378		Undecaprenyl diphosphate synthase (EC 2.5.1.31)	1	0.992	bi (<->)	NC_003210	1352	253	fig|169963.11.peg.1352	lmo1315		Undecaprenyl diphosphate synthase (EC 2.5.1.31)
CP048400	105	262	fig|1639.7710.peg.105	GZH80_00505		PLF_1637_00000342	PGF_02450432	Phosphatidate cytidylyltransferase (EC 2.7.7.41)	97237	98025	+	bi (<->)	CP090057	1342	262	fig|1639.11354.peg.1342	LZJ94_06665		Phosphatidate cytidylyltransferase (EC 2.7.7.41)	0.985	0.996	bi (<->)	CP041014	38	262	fig|1639.6784.peg.38	FIU25_00190		Phosphatidate cytidylyltransferase (EC 2.7.7.41)	0.992	0.996	bi (<->)	HG421741	1374	262	fig|1334565.3.peg.1374	LMON_1379	cdsA	Phosphatidate cytidylyltransferase (EC 2.7.7.41)	1	0.996	bi (<->)	NC_003210	1353	262	fig|169963.11.peg.1353	lmo1316	cdsA	Phosphatidate cytidylyltransferase (EC 2.7.7.41)
CP048400	106	380	fig|1639.7710.peg.106	GZH80_00510		PLF_1637_00000060	PGF_09077460	1-deoxy-D-xylulose 5-phosphate reductoisomerase (EC 1.1.1.267)	98040	99182	+	bi (<->)	CP090057	1343	380	fig|1639.11354.peg.1343	LZJ94_06670		1-deoxy-D-xylulose 5-phosphate reductoisomerase (EC 1.1.1.267)	0.974	0.997	bi (<->)	CP041014	37	380	fig|1639.6784.peg.37	FIU25_00185		1-deoxy-D-xylulose 5-phosphate reductoisomerase (EC 1.1.1.267)	0.982	0.997	bi (<->)	HG421741	1375	380	fig|1334565.3.peg.1375	LMON_1380		1-deoxy-D-xylulose 5-phosphate reductoisomerase (EC 1.1.1.267)	1	0.997	bi (<->)	NC_003210	1354	380	fig|169963.11.peg.1354	lmo1317		1-deoxy-D-xylulose 5-phosphate reductoisomerase (EC 1.1.1.267)
CP048400	107	420	fig|1639.7710.peg.107	GZH80_00515	rseP	PLF_1637_00000413	PGF_03752718	Intramembrane protease RasP/YluC, implicated in cell division based on FtsL cleavage	99196	100458	+	bi (<->)	CP090057	1344	420	fig|1639.11354.peg.1344	LZJ94_06675	rseP	Intramembrane protease RasP/YluC, implicated in cell division based on FtsL cleavage	0.993	0.998	bi (<->)	CP041014	36	420	fig|1639.6784.peg.36	FIU25_00180	rseP	Intramembrane protease RasP/YluC, implicated in cell division based on FtsL cleavage	0.993	0.998	bi (<->)	HG421741	1376	420	fig|1334565.3.peg.1376	LMON_1381		Intramembrane protease RasP/YluC, implicated in cell division based on FtsL cleavage	1	0.998	bi (<->)	NC_003210	1355	420	fig|169963.11.peg.1355	lmo1318		Intramembrane protease RasP/YluC, implicated in cell division based on FtsL cleavage
CP048400	108	568	fig|1639.7710.peg.108	GZH80_00520		PLF_1637_00001224	PGF_00037588	Prolyl-tRNA synthetase (EC 6.1.1.15), bacterial type	100498	102204	+	bi (<->)	CP090057	1345	568	fig|1639.11354.peg.1345	LZJ94_06680		Prolyl-tRNA synthetase (EC 6.1.1.15), bacterial type	0.989	0.998	bi (<->)	CP041014	35	568	fig|1639.6784.peg.35	FIU25_00175		Prolyl-tRNA synthetase (EC 6.1.1.15), bacterial type	0.993	0.998	bi (<->)	HG421741	1377	568	fig|1334565.3.peg.1377	LMON_1382	proS	Prolyl-tRNA synthetase (EC 6.1.1.15), bacterial type	1	0.998	bi (<->)	NC_003210	1356	568	fig|169963.11.peg.1356	lmo1319	proS	Prolyl-tRNA synthetase (EC 6.1.1.15), bacterial type
CP048400	109	1444	fig|1639.7710.peg.109	GZH80_00525		PLF_1637_00000090	PGF_02154745	DNA polymerase III polC-type (EC 2.7.7.7)	102309	106643	+	bi (<->)	CP090057	1346	1443	fig|1639.11354.peg.1346	LZJ94_06685		DNA polymerase III polC-type (EC 2.7.7.7)	0.989	0.999	bi (<->)	CP041014	34	1474	fig|1639.6784.peg.34	FIU25_00170		DNA polymerase III polC-type (EC 2.7.7.7)	0.995	0.979	bi (<->)	HG421741	1378	1444	fig|1334565.3.peg.1378	LMON_1383	polC	DNA polymerase III polC-type (EC 2.7.7.7)	1	0.999	bi (<->)	NC_003210	1357	1444	fig|169963.11.peg.1357	lmo1320	polC	DNA polymerase III polC-type (EC 2.7.7.7)
CP048400	110	155	fig|1639.7710.peg.110	GZH80_00530	rimP	PLF_1637_00001272	PGF_01682834	Bacterial ribosome SSU maturation protein RimP	106825	107292	+	bi (<->)	CP090057	1347	155	fig|1639.11354.peg.1347	LZJ94_06690	rimP	Bacterial ribosome SSU maturation protein RimP	0.994	0.994	bi (<->)	CP041014	33	155	fig|1639.6784.peg.33	FIU25_00165	rimP	Bacterial ribosome SSU maturation protein RimP	0.994	0.994	bi (<->)	HG421741	1379	155	fig|1334565.3.peg.1379	LMON_1384		Bacterial ribosome SSU maturation protein RimP	1	0.994	bi (<->)	NC_003210	1358	155	fig|169963.11.peg.1358	lmo1321		Bacterial ribosome SSU maturation protein RimP
CP048400	111	372	fig|1639.7710.peg.111	GZH80_00535	nusA	PLF_1637_00000821	PGF_07063065	Transcription termination protein NusA	107322	108440	+	bi (<->)	CP090057	1348	372	fig|1639.11354.peg.1348	LZJ94_06695	nusA	Transcription termination protein NusA	0.992	0.997	bi (<->)	CP041014	32	372	fig|1639.6784.peg.32	FIU25_00160	nusA	Transcription termination protein NusA	0.995	0.997	bi (<->)	HG421741	1380	372	fig|1334565.3.peg.1380	LMON_1385	nusA	Transcription termination protein NusA	1	0.997	bi (<->)	NC_003210	1359	372	fig|169963.11.peg.1359	lmo1322	nusA	Transcription termination protein NusA
CP048400	112	94	fig|1639.7710.peg.112	GZH80_00540		PLF_1637_00001276	PGF_00415631	COG2740: Predicted nucleic-acid-binding protein implicated in transcription termination	108455	108739	+	bi (<->)	CP090057	1349	94	fig|1639.11354.peg.1349	LZJ94_06700		COG2740: Predicted nucleic-acid-binding protein implicated in transcription termination	0.989	0.989	bi (<->)	CP041014	31	94	fig|1639.6784.peg.31	FIU25_00155		COG2740: Predicted nucleic-acid-binding protein implicated in transcription termination	0.968	0.989	bi (<->)	HG421741	1381	94	fig|1334565.3.peg.1381	LMON_1386		COG2740: Predicted nucleic-acid-binding protein implicated in transcription termination	1	0.989	bi (<->)	NC_003210	1360	94	fig|169963.11.peg.1360	lmo1323		COG2740: Predicted nucleic-acid-binding protein implicated in transcription termination
CP048400	113	99	fig|1639.7710.peg.113	GZH80_00545		PLF_1637_00001431	PGF_00411944	Ribosomal protein L7Ae family protein YlxQ	108732	109031	+	bi (<->)	CP090057	1350	99	fig|1639.11354.peg.1350	LZJ94_06705		Ribosomal protein L7Ae family protein YlxQ	0.99	0.99	bi (<->)	CP041014	30	99	fig|1639.6784.peg.30	FIU25_00150		Ribosomal protein L7Ae family protein YlxQ	0.99	0.99	bi (<->)	HG421741	1382	99	fig|1334565.3.peg.1382	LMON_1387		Ribosomal protein L7Ae family protein YlxQ	1	0.99	bi (<->)	NC_003210	1361	99	fig|169963.11.peg.1361	lmo1324		Ribosomal protein L7Ae family protein YlxQ
CP048400	114	781	fig|1639.7710.peg.114	GZH80_00550	infB	PLF_1637_00000047	PGF_10525419	Translation initiation factor 2	109054	111399	+	bi (<->)	CP090057	1351	781	fig|1639.11354.peg.1351	LZJ94_06710	infB	Translation initiation factor 2	0.992	0.999	bi (<->)	CP041014	29	782	fig|1639.6784.peg.29	FIU25_00145	infB	Translation initiation factor 2	0.994	0.999	bi (<->)	HG421741	1383	781	fig|1334565.3.peg.1383	LMON_1388	infB	Translation initiation factor 2	1	0.999	bi (<->)	NC_003210	1362	779	fig|169963.11.peg.1362	lmo1325	infB	Translation initiation factor 2
CP048400	115	92	fig|1639.7710.peg.115	GZH80_00555		PLF_1637_00001139	PGF_07086362	YlxP-like protein	111396	111674	+	bi (<->)	CP090057	1352	92	fig|1639.11354.peg.1352	LZJ94_06715		YlxP-like protein	0.946	0.989	bi (<->)	CP041014	28	92	fig|1639.6784.peg.28	FIU25_00140		YlxP-like protein	0.967	0.989	bi (<->)	HG421741	1384	92	fig|1334565.3.peg.1384	LMON_1389		YlxP-like protein	1	0.989	bi (<->)	NC_003210	1363	92	fig|169963.11.peg.1363	lmo1326		YlxP-like protein
CP048400	116	114	fig|1639.7710.peg.116	GZH80_00560	rbfA	PLF_1637_00000951	PGF_09452281	Ribosome-binding factor A	111691	112035	+	bi (<->)	CP090057	1353	114	fig|1639.11354.peg.1353	LZJ94_06720	rbfA	Ribosome-binding factor A	1	0.991	bi (<->)	CP041014	27	114	fig|1639.6784.peg.27	FIU25_00135	rbfA	Ribosome-binding factor A	1	0.991	bi (<->)	HG421741	1385	114	fig|1334565.3.peg.1385	LMON_1390	rbfA	Ribosome-binding factor A	1	0.991	bi (<->)	NC_003210	1364	114	fig|169963.11.peg.1364	lmo1327	rbfA	Ribosome-binding factor A
CP048400	117	304	fig|1639.7710.peg.117	GZH80_00565	truB	PLF_1637_00001154	PGF_00413295	tRNA pseudouridine(55) synthase (EC 5.4.99.25)	112133	113047	+	bi (<->)	CP090057	1354	304	fig|1639.11354.peg.1354	LZJ94_06725	truB	tRNA pseudouridine(55) synthase (EC 5.4.99.25)	0.924	0.997	bi (<->)	CP041014	26	304	fig|1639.6784.peg.26	FIU25_00130	truB	tRNA pseudouridine(55) synthase (EC 5.4.99.25)	0.934	0.997	bi (<->)	HG421741	1386	304	fig|1334565.3.peg.1386	LMON_1391	truB	tRNA pseudouridine(55) synthase (EC 5.4.99.25)	1	0.997	bi (<->)	NC_003210	1365	304	fig|169963.11.peg.1365	lmo1328	truB	tRNA pseudouridine(55) synthase (EC 5.4.99.25)
CP048400	118	314	fig|1639.7710.peg.118	GZH80_00570		PLF_1637_00000730	PGF_02623406	FMN adenylyltransferase (EC 2.7.7.2) / Riboflavin kinase (EC 2.7.1.26)	113117	114061	+	bi (<->)	CP090057	1355	314	fig|1639.11354.peg.1355	LZJ94_06730		FMN adenylyltransferase (EC 2.7.7.2) / Riboflavin kinase (EC 2.7.1.26)	0.971	0.997	bi (<->)	CP041014	25	314	fig|1639.6784.peg.25	FIU25_00125		FMN adenylyltransferase (EC 2.7.7.2) / Riboflavin kinase (EC 2.7.1.26)	0.981	0.997	bi (<->)	HG421741	1387	314	fig|1334565.3.peg.1387	LMON_1392	ribC	FMN adenylyltransferase (EC 2.7.7.2) / Riboflavin kinase (EC 2.7.1.26)	1	0.997	bi (<->)	NC_003210	1366	314	fig|169963.11.peg.1366	lmo1329	ribC	FMN adenylyltransferase (EC 2.7.7.2) / Riboflavin kinase (EC 2.7.1.26)
CP048400	119	89	fig|1639.7710.peg.119	GZH80_00575	rpsO	PLF_1637_00001112	PGF_00049847	SSU ribosomal protein S15p (S13e)	114198	114467	+	bi (<->)	CP090057	1356	89	fig|1639.11354.peg.1356	LZJ94_06735	rpsO	SSU ribosomal protein S15p (S13e)	1	0.989	bi (<->)	CP041014	24	89	fig|1639.6784.peg.24	FIU25_00120	rpsO	SSU ribosomal protein S15p (S13e)	1	0.989	bi (<->)	HG421741	1388	89	fig|1334565.3.peg.1388	LMON_1393	rpsO	SSU ribosomal protein S15p (S13e)	1	0.989	bi (<->)	NC_003210	1367	89	fig|169963.11.peg.1367	lmo1330	rpsO	SSU ribosomal protein S15p (S13e)
CP048400	120	723	fig|1639.7710.peg.120	GZH80_00580	pnp	PLF_1637_00000059	PGF_03104485	Polyribonucleotide nucleotidyltransferase (EC 2.7.7.8)	114716	116887	+	bi (<->)	CP090057	1357	723	fig|1639.11354.peg.1357	LZJ94_06740	pnp	Polyribonucleotide nucleotidyltransferase (EC 2.7.7.8)	0.997	0.999	bi (<->)	CP041014	23	723	fig|1639.6784.peg.23	FIU25_00115	pnp	Polyribonucleotide nucleotidyltransferase (EC 2.7.7.8)	0.996	0.999	bi (<->)	HG421741	1389	723	fig|1334565.3.peg.1389	LMON_1394	pnpA	Polyribonucleotide nucleotidyltransferase (EC 2.7.7.8)	1	0.999	bi (<->)	NC_003210	1368	723	fig|169963.11.peg.1368	lmo1331	pnpA	Polyribonucleotide nucleotidyltransferase (EC 2.7.7.8)
CP048400	121	346	fig|1639.7710.peg.121	GZH80_00585	rsgA	PLF_1637_00026675	PGF_00036800	Probable GTPase related to EngC	116928	117968	-	bi (<->)	CP090057	1358	346	fig|1639.11354.peg.1358	LZJ94_06745	rsgA	Probable GTPase related to EngC	0.936	0.997	bi (<->)	CP041014	22	346	fig|1639.6784.peg.22	FIU25_00110	rsgA	Probable GTPase related to EngC	0.939	0.997	bi (<->)	HG421741	1390	346	fig|1334565.3.peg.1390	LMON_1395		Probable GTPase related to EngC	1	0.997	bi (<->)	NC_003210	1369	346	fig|169963.11.peg.1369	lmo1332		Probable GTPase related to EngC
CP048400	122	159	fig|1639.7710.peg.122	GZH80_00590		PLF_1637_00002165	PGF_08225224	hypothetical protein	118129	118608	-	bi (<->)	CP090057	1359	159	fig|1639.11354.peg.1359	LZJ94_06750		hypothetical protein	0.925	0.994	bi (<->)	CP041014	21	159	fig|1639.6784.peg.21	FIU25_00105		hypothetical protein	0.987	0.994	bi (<->)	HG421741	1391	159	fig|1334565.3.peg.1391	LMON_1396		hypothetical protein	1	0.994	bi (<->)	NC_003210	1370	159	fig|169963.11.peg.1370	lmo1333		hypothetical protein
CP048400	123	118	fig|1639.7710.peg.123	GZH80_00595		PLF_1637_00007550	PGF_02161193	Uncharacterized membrane anchored protein YqzD	118636	118992	-	bi (<->)	CP090057	1360	118	fig|1639.11354.peg.1360	LZJ94_06755		Uncharacterized membrane anchored protein YqzD	0.983	0.992	bi (<->)	CP041014	20	118	fig|1639.6784.peg.20	FIU25_00100		Uncharacterized membrane anchored protein YqzD	1	0.992	bi (<->)	HG421741	1392	118	fig|1334565.3.peg.1392	LMON_1397		Uncharacterized membrane anchored protein YqzD	1	0.992	bi (<->)	NC_003210	1371	118	fig|169963.11.peg.1371	lmo1334		Uncharacterized membrane anchored protein YqzD
CP048400	124	49	fig|1639.7710.peg.124	GZH80_00600	rpmG	PLF_1637_00002364	PGF_06609275	LSU ribosomal protein L33p @ LSU ribosomal protein L33p, zinc-dependent	119190	119339	+	bi (<->)	CP090057	1361	49	fig|1639.11354.peg.1361	LZJ94_06760	rpmG	LSU ribosomal protein L33p @ LSU ribosomal protein L33p, zinc-dependent	1	0.98	bi (<->)	CP041014	19	49	fig|1639.6784.peg.19	FIU25_00095	rpmG	LSU ribosomal protein L33p @ LSU ribosomal protein L33p, zinc-dependent	1	0.98	bi (<->)	HG421741	1393	49	fig|1334565.3.peg.1393	LMON_1398	rpmG	LSU ribosomal protein L33p @ LSU ribosomal protein L33p, zinc-dependent	1	0.98	bi (<->)	NC_003210	1372	49	fig|169963.11.peg.1372	lmo1335	rpmG	LSU ribosomal protein L33p @ LSU ribosomal protein L33p, zinc-dependent
CP048400	125	179	fig|1639.7710.peg.125	GZH80_00605		PLF_1637_00000565	PGF_04457297	5-formyltetrahydrofolate cyclo-ligase (EC 6.3.3.2)	119395	119934	+	bi (<->)	CP090057	1362	179	fig|1639.11354.peg.1362	LZJ94_06765		5-formyltetrahydrofolate cyclo-ligase (EC 6.3.3.2)	0.911	0.994	bi (<->)	CP041014	18	179	fig|1639.6784.peg.18	FIU25_00090		5-formyltetrahydrofolate cyclo-ligase (EC 6.3.3.2)	0.972	0.994	bi (<->)	HG421741	1394	179	fig|1334565.3.peg.1394	LMON_1399		5-formyltetrahydrofolate cyclo-ligase (EC 6.3.3.2)	1	0.994	bi (<->)	NC_003210	1373	179	fig|169963.11.peg.1373	lmo1336		5-formyltetrahydrofolate cyclo-ligase (EC 6.3.3.2)
CP048400	126	518	fig|1639.7710.peg.126	GZH80_00610		PLF_1637_00000501	PGF_00807568	FIG056164: rhomboid family serine protease	120015	121571	+	bi (<->)	CP090057	1363	518	fig|1639.11354.peg.1363	LZJ94_06770		FIG056164: rhomboid family serine protease	0.973	0.998	bi (<->)	CP041014	17	512	fig|1639.6784.peg.17	FIU25_00085		FIG056164: rhomboid family serine protease	0.98	0.998	bi (<->)	HG421741	1395	512	fig|1334565.3.peg.1395	LMON_1400		FIG056164: rhomboid family serine protease	0.996	0.998	bi (<->)	NC_003210	1374	512	fig|169963.11.peg.1374	lmo1337		FIG056164: rhomboid family serine protease
CP048400	127	70	fig|1639.7710.peg.127	GZH80_00615		PLF_1637_00001578	PGF_02054288	Uncharacterized protein YqgQ	121584	121796	+	bi (<->)	CP090057	1364	70	fig|1639.11354.peg.1364	LZJ94_06775		Uncharacterized protein YqgQ	0.986	0.986	bi (<->)	CP041014	16	70	fig|1639.6784.peg.16	FIU25_00080		Uncharacterized protein YqgQ	0.986	0.986	bi (<->)	HG421741	1396	70	fig|1334565.3.peg.1396	LMON_1401		Uncharacterized protein YqgQ	1	0.986	bi (<->)	NC_003210	1375	70	fig|169963.11.peg.1375	lmo1338		Uncharacterized protein YqgQ
CP048400	128	322	fig|1639.7710.peg.128	GZH80_00620		PLF_1637_00000735	PGF_00007844	Glucokinase (EC 2.7.1.2)	121821	122789	+	bi (<->)	CP090057	1365	322	fig|1639.11354.peg.1365	LZJ94_06780		Glucokinase (EC 2.7.1.2)	0.981	0.997	bi (<->)	CP041014	15	322	fig|1639.6784.peg.15	FIU25_00075		Glucokinase (EC 2.7.1.2)	0.991	0.997	bi (<->)	HG421741	1397	322	fig|1334565.3.peg.1397	LMON_1402		Glucokinase (EC 2.7.1.2)	1	0.997	bi (<->)	NC_003210	1376	322	fig|169963.11.peg.1376	lmo1339		Glucokinase (EC 2.7.1.2)
CP048400	129	363	fig|1639.7710.peg.129	GZH80_00625		PLF_1637_00001615	PGF_01187301	Lipoprotein	122923	124014	+	bi (<->)	CP090057	1366	363	fig|1639.11354.peg.1366	LZJ94_06785		Lipoprotein	0.975	0.997	bi (<->)	CP041014	14	363	fig|1639.6784.peg.14	FIU25_00070		Lipoprotein	0.97	0.997	bi (<->)	HG421741	1398	363	fig|1334565.3.peg.1398	LMON_1403		Lipoprotein	1	0.997	bi (<->)	NC_003210	1377	363	fig|169963.11.peg.1377	lmo1340		Lipoprotein
CP048400	130	105	fig|1639.7710.peg.130	GZH80_00630		PLF_1637_00002438	PGF_00016779	Late competence protein ComGG, FIG007920	124032	124349	-	bi (<->)	CP090057	1367	105	fig|1639.11354.peg.1367	LZJ94_06790		Late competence protein ComGG, FIG007920	0.981	0.99	bi (<->)	CP041014	13	105	fig|1639.6784.peg.13	FIU25_00065		Late competence protein ComGG, FIG007920	0.952	0.99	bi (<->)	HG421741	1399	105	fig|1334565.3.peg.1399	LMON_1404		Late competence protein ComGG, FIG007920	1	0.99	bi (<->)	NC_003210	1378	105	fig|169963.11.peg.1378	lmo1341		Late competence protein ComGG, FIG007920
CP048400	131	155	fig|1639.7710.peg.131	GZH80_00635		PLF_1637_00002343	PGF_00016777	Late competence protein ComGF, access of DNA to ComEA, FIG012620	124346	124813	-	bi (<->)	CP090057	1368	155	fig|1639.11354.peg.1368	LZJ94_06795		Late competence protein ComGF, access of DNA to ComEA, FIG012620	0.968	0.994	bi (<->)	CP041014	12	155	fig|1639.6784.peg.12	FIU25_00060		Late competence protein ComGF, access of DNA to ComEA, FIG012620	0.968	0.994	bi (<->)	HG421741	1400	155	fig|1334565.3.peg.1400	LMON_1405		Late competence protein ComGF, access of DNA to ComEA, FIG012620	1	0.994	bi (<->)	NC_003210	1379	155	fig|169963.11.peg.1379	lmo1342		Late competence protein ComGF, access of DNA to ComEA, FIG012620
CP048400	132	94	fig|1639.7710.peg.132	GZH80_00640		PLF_1637_00002528	PGF_00016767	Late competence protein ComGE, FIG015564	124776	125060	-	bi (<->)	CP090057	1369	94	fig|1639.11354.peg.1369	LZJ94_06800		Late competence protein ComGE, FIG015564	0.947	0.989	bi (<->)	CP041014	11	94	fig|1639.6784.peg.11	FIU25_00055		Late competence protein ComGE, FIG015564	0.936	0.989	bi (<->)	HG421741	1401	64	fig|1334565.3.peg.1401	LMON_1406		Late competence protein ComGE, FIG015564	1	0.984	bi (<->)	NC_003210	1380	64	fig|169963.11.peg.1380	lmo1343		Late competence protein ComGE, FIG015564
CP048400	133	142	fig|1639.7710.peg.133	GZH80_00645		PLF_1637_00002038	PGF_02164375	Late competence protein ComGD, access of DNA to ComEA, FIG012777	125047	125475	-	bi (<->)	CP090057	1370	142	fig|1639.11354.peg.1370	LZJ94_06805		Late competence protein ComGD, access of DNA to ComEA, FIG012777	0.958	0.993	bi (<->)	CP041014	10	140	fig|1639.6784.peg.10	FIU25_00050		Late competence protein ComGD, access of DNA to ComEA, FIG012777	0.95	0.993	bi (<->)	HG421741	1402	142	fig|1334565.3.peg.1402	LMON_1407		Late competence protein ComGD, access of DNA to ComEA, FIG012777	1	0.993	bi (<->)	NC_003210	1381	142	fig|169963.11.peg.1381	lmo1344		Late competence protein ComGD, access of DNA to ComEA, FIG012777
CP048400	134	107	fig|1639.7710.peg.134	GZH80_00650		PLF_1637_00001204	PGF_02046267	Late competence protein ComGC, access of DNA to ComEA, FIG007487	125472	125795	-	bi (<->)	CP090057	1371	107	fig|1639.11354.peg.1371	LZJ94_06810		Late competence protein ComGC, access of DNA to ComEA, FIG007487	1	0.991	bi (<->)	CP041014	9	107	fig|1639.6784.peg.9	FIU25_00045		Late competence protein ComGC, access of DNA to ComEA, FIG007487	0.991	0.991	bi (<->)	HG421741	1403	107	fig|1334565.3.peg.1403	LMON_1408		Late competence protein ComGC, access of DNA to ComEA, FIG007487	1	0.991	bi (<->)	NC_003210	1382	107	fig|169963.11.peg.1382	lmo1345		Late competence protein ComGC, access of DNA to ComEA, FIG007487
CP048400	135	343	fig|1639.7710.peg.135	GZH80_00655		PLF_1637_00001073	PGF_02157190	Late competence protein ComGB, access of DNA to ComEA	125809	126840	-	bi (<->)	CP090057	1372	343	fig|1639.11354.peg.1372	LZJ94_06815		Late competence protein ComGB, access of DNA to ComEA	0.965	0.997	bi (<->)	CP041014	8	343	fig|1639.6784.peg.8	FIU25_00040		Late competence protein ComGB, access of DNA to ComEA	0.971	0.997	bi (<->)	HG421741	1404	343	fig|1334565.3.peg.1404	LMON_1409	comGB	Late competence protein ComGB, access of DNA to ComEA	1	0.997	bi (<->)	NC_003210	1383	343	fig|169963.11.peg.1383	lmo1346	comGB	Late competence protein ComGB, access of DNA to ComEA
CP048400	136	340	fig|1639.7710.peg.136	GZH80_00660	cpaF	PLF_1637_00001203	PGF_06888562	Late competence protein ComGA, access of DNA to ComEA	126818	127840	-	bi (<->)	CP090057	1373	340	fig|1639.11354.peg.1373	LZJ94_06820		Late competence protein ComGA, access of DNA to ComEA	0.953	0.997	bi (<->)	CP041014	7	340	fig|1639.6784.peg.7	FIU25_00035		Late competence protein ComGA, access of DNA to ComEA	0.953	0.997	bi (<->)	HG421741	1405	340	fig|1334565.3.peg.1405	LMON_1410	comGA	Late competence protein ComGA, access of DNA to ComEA	1	0.997	bi (<->)	NC_003210	1384	340	fig|169963.11.peg.1384	lmo1347	comGA	Late competence protein ComGA, access of DNA to ComEA
CP048400	137	362	fig|1639.7710.peg.137	GZH80_00665	gcvT	PLF_1637_00000305	PGF_00053770	Aminomethyltransferase (glycine cleavage system T protein) (EC 2.1.2.10)	128379	129467	+	bi (<->)	CP090057	1374	363	fig|1639.11354.peg.1374	LZJ94_06825	gcvT	Aminomethyltransferase (glycine cleavage system T protein) (EC 2.1.2.10)	0.964	0.994	bi (<->)	CP041014	5	362	fig|1639.6784.peg.5	FIU25_00025	gcvT	Aminomethyltransferase (glycine cleavage system T protein) (EC 2.1.2.10)	0.975	0.997	bi (<->)	HG421741	1406	362	fig|1334565.3.peg.1406	LMON_1411	gcvT	Aminomethyltransferase (glycine cleavage system T protein) (EC 2.1.2.10)	1	0.997	bi (<->)	NC_003210	1385	362	fig|169963.11.peg.1385	lmo1348	gcvT	Aminomethyltransferase (glycine cleavage system T protein) (EC 2.1.2.10)
CP048400	138	448	fig|1639.7710.peg.138	GZH80_00670		PLF_1637_00000111	PGF_00008774	Glycine dehydrogenase [decarboxylating] (glycine cleavage system P1 protein) (EC 1.4.4.2)	129483	130829	+	bi (<->)	CP090057	1375	448	fig|1639.11354.peg.1375	LZJ94_06830	gcvPA	Glycine dehydrogenase [decarboxylating] (glycine cleavage system P1 protein) (EC 1.4.4.2)	0.987	0.998	bi (<->)	CP041014	4	448	fig|1639.6784.peg.4	FIU25_00020		Glycine dehydrogenase [decarboxylating] (glycine cleavage system P1 protein) (EC 1.4.4.2)	0.991	0.998	bi (<->)	HG421741	1407	448	fig|1334565.3.peg.1407	LMON_1412		Glycine dehydrogenase [decarboxylating] (glycine cleavage system P1 protein) (EC 1.4.4.2)	1	0.998	bi (<->)	NC_003210	1386	448	fig|169963.11.peg.1386	lmo1349		Glycine dehydrogenase [decarboxylating] (glycine cleavage system P1 protein) (EC 1.4.4.2)
CP048400	139	488	fig|1639.7710.peg.139	GZH80_00675		PLF_1637_00000739	PGF_00008776	Glycine dehydrogenase [decarboxylating] (glycine cleavage system P2 protein) (EC 1.4.4.2)	130826	132292	+	bi (<->)	CP090057	1376	488	fig|1639.11354.peg.1376	LZJ94_06835	gcvPB	Glycine dehydrogenase [decarboxylating] (glycine cleavage system P2 protein) (EC 1.4.4.2)	0.988	0.998	bi (<->)	CP041014	3	488	fig|1639.6784.peg.3	FIU25_00015		Glycine dehydrogenase [decarboxylating] (glycine cleavage system P2 protein) (EC 1.4.4.2)	0.988	0.998	bi (<->)	HG421741	1408	488	fig|1334565.3.peg.1408	LMON_1413		Glycine dehydrogenase [decarboxylating] (glycine cleavage system P2 protein) (EC 1.4.4.2)	1	0.998	bi (<->)	NC_003210	1387	488	fig|169963.11.peg.1387	lmo1350		Glycine dehydrogenase [decarboxylating] (glycine cleavage system P2 protein) (EC 1.4.4.2)
CP048400	140	126	fig|1639.7710.peg.140	GZH80_00680		PLF_1637_00001401	PGF_04713899	Rhodanese-like domain protein	132332	132712	-	bi (<->)	CP090057	1377	126	fig|1639.11354.peg.1377	LZJ94_06840		Rhodanese-like domain protein	0.992	0.992	bi (<->)	CP041014	2	126	fig|1639.6784.peg.2	FIU25_00010		Rhodanese-like domain protein	1	0.992	bi (<->)	HG421741	1409	126	fig|1334565.3.peg.1409	LMON_1414		Rhodanese-like domain protein	1	0.992	bi (<->)	NC_003210	1388	126	fig|169963.11.peg.1388	lmo1351		Rhodanese-like domain protein
CP048400	141	90	fig|1639.7710.peg.141	GZH80_00685		PLF_1637_00002081	PGF_02164909	hypothetical protein	132774	133046	-	bi (<->)	CP090057	1378	90	fig|1639.11354.peg.1378	LZJ94_06845		hypothetical protein	0.933	0.989	bi (<->)	CP041014	1	91	fig|1639.6784.peg.1	FIU25_00005		hypothetical protein	0.9	0.978	bi (<->)	HG421741	1410	90	fig|1334565.3.peg.1410	LMON_1415		hypothetical protein	1	0.989	bi (<->)	NC_003210	1389	90	fig|169963.11.peg.1389	lmo1352		hypothetical protein
CP048400	142	321	fig|1639.7710.peg.142	GZH80_00690		PLF_1637_00000291	PGF_00065679	Uncharacterized protein YqhQ	133059	134024	-	bi (<->)	CP090057	1379	321	fig|1639.11354.peg.1379	LZJ94_06850		Uncharacterized protein YqhQ	0.975	0.997	bi (<->)	CP041014	2982	321	fig|1639.6784.peg.2982	FIU25_15160		Uncharacterized protein YqhQ	0.981	0.997	bi (<->)	HG421741	1411	321	fig|1334565.3.peg.1411	LMON_1416		Uncharacterized protein YqhQ	1	0.997	bi (<->)	NC_003210	1390	321	fig|169963.11.peg.1390	lmo1353		Uncharacterized protein YqhQ
CP048400	143	353	fig|1639.7710.peg.143	GZH80_00695		PLF_1637_00000379	PGF_03750541	Aminopeptidase YpdF (MP-, MA-, MS-, AP-, NP- specific)	134204	135265	+	bi (<->)	CP090057	1380	353	fig|1639.11354.peg.1380	LZJ94_06855		Aminopeptidase YpdF (MP-, MA-, MS-, AP-, NP- specific)	0.997	0.997	bi (<->)	CP041014	2981	353	fig|1639.6784.peg.2981	FIU25_15155		Aminopeptidase YpdF (MP-, MA-, MS-, AP-, NP- specific)	0.994	0.997	bi (<->)	HG421741	1412	353	fig|1334565.3.peg.1412	LMON_1417		Aminopeptidase YpdF (MP-, MA-, MS-, AP-, NP- specific)	1	0.997	bi (<->)	NC_003210	1391	353	fig|169963.11.peg.1391	lmo1354		Aminopeptidase YpdF (MP-, MA-, MS-, AP-, NP- specific)
CP048400	144	185	fig|1639.7710.peg.144	GZH80_00700	efp	PLF_1637_00000454	PGF_03799365	Translation elongation factor P	135368	135925	+	bi (<->)	CP090057	1381	185	fig|1639.11354.peg.1381	LZJ94_06860	efp	Translation elongation factor P	1	0.995	bi (<->)	CP041014	2980	185	fig|1639.6784.peg.2980	FIU25_15150	efp	Translation elongation factor P	1	0.995	bi (<->)	HG421741	1413	185	fig|1334565.3.peg.1413	LMON_1418	efp	Translation elongation factor P	1	0.995	bi (<->)	NC_003210	1392	185	fig|169963.11.peg.1392	lmo1355	efp	Translation elongation factor P
CP048400	145	155	fig|1639.7710.peg.145	GZH80_00705	accB	PLF_1637_00000860	PGF_00648021	Biotin carboxyl carrier protein of acetyl-CoA carboxylase	136084	136551	+	bi (<->)	CP090057	1382	159	fig|1639.11354.peg.1382	LZJ94_06865	accB	Biotin carboxyl carrier protein of acetyl-CoA carboxylase	0.849	0.994	bi (<->)	CP041014	2979	159	fig|1639.6784.peg.2979	FIU25_15145	accB	Biotin carboxyl carrier protein of acetyl-CoA carboxylase	0.868	0.994	bi (<->)	HG421741	1414	155	fig|1334565.3.peg.1414	LMON_1419		Biotin carboxyl carrier protein of acetyl-CoA carboxylase	1	0.994	bi (<->)	NC_003210	1393	155	fig|169963.11.peg.1393	lmo1356		Biotin carboxyl carrier protein of acetyl-CoA carboxylase
CP048400	146	454	fig|1639.7710.peg.146	GZH80_00710	accC	PLF_1637_00000380	PGF_07396749	Biotin carboxylase of acetyl-CoA carboxylase (EC 6.3.4.14)	136565	137929	+	bi (<->)	CP090057	1383	454	fig|1639.11354.peg.1383	LZJ94_06870	accC	Biotin carboxylase of acetyl-CoA carboxylase (EC 6.3.4.14)	0.989	0.998	bi (<->)	CP041014	2978	454	fig|1639.6784.peg.2978	FIU25_15140	accC	Biotin carboxylase of acetyl-CoA carboxylase (EC 6.3.4.14)	0.989	0.998	bi (<->)	HG421741	1415	454	fig|1334565.3.peg.1415	LMON_1420		Biotin carboxylase of acetyl-CoA carboxylase (EC 6.3.4.14)	1	0.998	bi (<->)	NC_003210	1394	454	fig|169963.11.peg.1394	lmo1357		Biotin carboxylase of acetyl-CoA carboxylase (EC 6.3.4.14)
CP048400	147	135	fig|1639.7710.peg.147	GZH80_00715		PLF_1637_00001269	PGF_01676425	Alkaline shock protein	137933	138340	+	bi (<->)	CP090057	1384	135	fig|1639.11354.peg.1384	LZJ94_06875		Alkaline shock protein	0.993	0.993	bi (<->)	CP041014	2977	135	fig|1639.6784.peg.2977	FIU25_15135		Alkaline shock protein	1	0.993	bi (<->)	HG421741	1416	135	fig|1334565.3.peg.1416	LMON_1421		Alkaline shock protein	1	0.993	bi (<->)	NC_003210	1395	135	fig|169963.11.peg.1395	lmo1358		Alkaline shock protein
CP048400	148	128	fig|1639.7710.peg.148	GZH80_00720	nusB	PLF_1637_00000968	PGF_10450086	Transcription termination protein NusB	138371	138757	+	bi (<->)	CP090057	1385	128	fig|1639.11354.peg.1385	LZJ94_06880	nusB	Transcription termination protein NusB	0.992	0.992	bi (<->)	CP041014	2976	128	fig|1639.6784.peg.2976	FIU25_15130	nusB	Transcription termination protein NusB	0.992	0.992	bi (<->)	HG421741	1417	128	fig|1334565.3.peg.1417	LMON_1422	nusB	Transcription termination protein NusB	1	0.992	bi (<->)	NC_003210	1396	128	fig|169963.11.peg.1396	lmo1359	nusB	Transcription termination protein NusB
CP048400	149	284	fig|1639.7710.peg.149	GZH80_00725	folD	PLF_1637_00000756	PGF_00020984	Methenyltetrahydrofolate cyclohydrolase (EC 3.5.4.9) / Methylenetetrahydrofolate dehydrogenase (NADP+) (EC 1.5.1.5)	138854	139708	+	bi (<->)	CP090057	1386	284	fig|1639.11354.peg.1386	LZJ94_06885	folD	Methenyltetrahydrofolate cyclohydrolase (EC 3.5.4.9) / Methylenetetrahydrofolate dehydrogenase (NADP+) (EC 1.5.1.5)	1	0.996	bi (<->)	CP041014	2975	284	fig|1639.6784.peg.2975	FIU25_15125	folD	Methenyltetrahydrofolate cyclohydrolase (EC 3.5.4.9) / Methylenetetrahydrofolate dehydrogenase (NADP+) (EC 1.5.1.5)	0.993	0.996	bi (<->)	HG421741	1418	284	fig|1334565.3.peg.1418	LMON_1423	folD	Methenyltetrahydrofolate cyclohydrolase (EC 3.5.4.9) / Methylenetetrahydrofolate dehydrogenase (NADP+) (EC 1.5.1.5)	1	0.996	bi (<->)	NC_003210	1397	284	fig|169963.11.peg.1397	lmo1360	folD	Methenyltetrahydrofolate cyclohydrolase (EC 3.5.4.9) / Methylenetetrahydrofolate dehydrogenase (NADP+) (EC 1.5.1.5)
CP048400	150	451	fig|1639.7710.peg.150	GZH80_00730		PLF_1637_00000397	PGF_00425024	Exodeoxyribonuclease VII large subunit (EC 3.1.11.6)	139724	141079	+	bi (<->)	CP090057	1387	451	fig|1639.11354.peg.1387	LZJ94_06890	xseA	Exodeoxyribonuclease VII large subunit (EC 3.1.11.6)	0.989	0.998	bi (<->)	CP041014	2974	451	fig|1639.6784.peg.2974	FIU25_15120		Exodeoxyribonuclease VII large subunit (EC 3.1.11.6)	0.978	0.998	bi (<->)	HG421741	1419	451	fig|1334565.3.peg.1419	LMON_1424	xseA	Exodeoxyribonuclease VII large subunit (EC 3.1.11.6)	1	0.998	bi (<->)	NC_003210	1398	451	fig|169963.11.peg.1398	lmo1361	xseA	Exodeoxyribonuclease VII large subunit (EC 3.1.11.6)
CP048400	151	75	fig|1639.7710.peg.151	GZH80_00735		PLF_1637_00001602	PGF_05076104	Exodeoxyribonuclease VII small subunit (EC 3.1.11.6)	141069	141296	+	bi (<->)	CP090057	1388	75	fig|1639.11354.peg.1388	LZJ94_06895		Exodeoxyribonuclease VII small subunit (EC 3.1.11.6)	1	0.987	bi (<->)	CP041014	2973	75	fig|1639.6784.peg.2973	FIU25_15115		Exodeoxyribonuclease VII small subunit (EC 3.1.11.6)	1	0.987	bi (<->)	HG421741	1420	75	fig|1334565.3.peg.1420	LMON_1425		Exodeoxyribonuclease VII small subunit (EC 3.1.11.6)	1	0.987	bi (<->)	NC_003210	1399	75	fig|169963.11.peg.1399	lmo1362		Exodeoxyribonuclease VII small subunit (EC 3.1.11.6)
CP048400	152	293	fig|1639.7710.peg.152	GZH80_00740		PLF_1637_00001014	PGF_06784545	(2E,6E)-farnesyl diphosphate synthase (EC 2.5.1.10)	141299	142180	+	bi (<->)	CP090057	1389	293	fig|1639.11354.peg.1389	LZJ94_06900		(2E,6E)-farnesyl diphosphate synthase (EC 2.5.1.10)	0.962	0.997	bi (<->)	CP041014	2972	293	fig|1639.6784.peg.2972	FIU25_15110		(2E,6E)-farnesyl diphosphate synthase (EC 2.5.1.10)	0.973	0.997	bi (<->)	HG421741	1421	293	fig|1334565.3.peg.1421	LMON_1426		(2E,6E)-farnesyl diphosphate synthase (EC 2.5.1.10)	1	0.997	bi (<->)	NC_003210	1400	293	fig|169963.11.peg.1400	lmo1363		(2E,6E)-farnesyl diphosphate synthase (EC 2.5.1.10)
CP048400	153	66	fig|1639.7710.peg.153	GZH80_00745		PLF_1637_00016862	PGF_02049468	Cold shock protein of CSP family	142379	142579	+	bi (<->)	CP090057	1390	66	fig|1639.11354.peg.1390	LZJ94_06905		Cold shock protein of CSP family	1	0.985	bi (<->)	CP041014	2971	66	fig|1639.6784.peg.2971	FIU25_15105		Cold shock protein of CSP family	1	0.985	bi (<->)	HG421741	1422	66	fig|1334565.3.peg.1422	LMON_1427	cspL	Cold shock protein of CSP family	1	0.985	bi (<->)	NC_003210	1401	66	fig|169963.11.peg.1401	lmo1364	cspL	Cold shock protein of CSP family
CP048400	154	609	fig|1639.7710.peg.154	GZH80_00750	dxs	PLF_1637_00000041	PGF_00426115	1-deoxy-D-xylulose 5-phosphate synthase (EC 2.2.1.7)	142746	144575	+	bi (<->)	CP090057	1391	646	fig|1639.11354.peg.1391	LZJ94_06910	dxs	1-deoxy-D-xylulose 5-phosphate synthase (EC 2.2.1.7)	0.851	0.988	bi (<->)	CP041014	2970	609	fig|1639.6784.peg.2970	FIU25_15100	dxs	1-deoxy-D-xylulose 5-phosphate synthase (EC 2.2.1.7)	0.962	0.998	bi (<->)	HG421741	1423	593	fig|1334565.3.peg.1423	LMON_1428	tktB	1-deoxy-D-xylulose 5-phosphate synthase (EC 2.2.1.7)	1	0.998	bi (<->)	NC_003210	1402	593	fig|169963.11.peg.1402	lmo1365	tktB	1-deoxy-D-xylulose 5-phosphate synthase (EC 2.2.1.7)
CP048400	155	274	fig|1639.7710.peg.155	GZH80_00755		PLF_1637_00000647	PGF_00011463	RNA binding methyltransferase FtsJ like	144572	145396	+	bi (<->)	CP090057	1392	274	fig|1639.11354.peg.1392	LZJ94_06915		RNA binding methyltransferase FtsJ like	0.953	0.996	bi (<->)	CP041014	2969	274	fig|1639.6784.peg.2969	FIU25_15095		RNA binding methyltransferase FtsJ like	0.974	0.996	bi (<->)	HG421741	1424	274	fig|1334565.3.peg.1424	LMON_1429		RNA binding methyltransferase FtsJ like	1	0.996	bi (<->)	NC_003210	1403	274	fig|169963.11.peg.1403	lmo1366		RNA binding methyltransferase FtsJ like
CP048400	156	149	fig|1639.7710.peg.156	GZH80_00760	argR	PLF_1637_00001170	PGF_02156631	Arginine pathway regulatory protein ArgR, repressor of arg regulon	145587	146036	+	bi (<->)	CP090057	1393	149	fig|1639.11354.peg.1393	LZJ94_06920	argR	Arginine pathway regulatory protein ArgR, repressor of arg regulon	1	0.993	bi (<->)	CP041014	2968	149	fig|1639.6784.peg.2968	FIU25_15090	argR	Arginine pathway regulatory protein ArgR, repressor of arg regulon	1	0.993	bi (<->)	HG421741	1425	149	fig|1334565.3.peg.1425	LMON_1430		Arginine pathway regulatory protein ArgR, repressor of arg regulon	1	0.993	bi (<->)	NC_003210	1404	149	fig|169963.11.peg.1404	lmo1367		Arginine pathway regulatory protein ArgR, repressor of arg regulon
CP048400	157	563	fig|1639.7710.peg.157	GZH80_00765	recN	PLF_1637_00000240	PGF_00421796	DNA repair protein RecN	146059	147750	+	bi (<->)	CP090057	1394	563	fig|1639.11354.peg.1394	LZJ94_06925	recN	DNA repair protein RecN	0.988	0.998	bi (<->)	CP041014	2967	563	fig|1639.6784.peg.2967	FIU25_15085	recN	DNA repair protein RecN	0.986	0.998	bi (<->)	HG421741	1426	563	fig|1334565.3.peg.1426	LMON_1431	recN	DNA repair protein RecN	1	0.998	bi (<->)	NC_003210	1405	563	fig|169963.11.peg.1405	lmo1368	recN	DNA repair protein RecN
CP048400	158	288	fig|1639.7710.peg.158	GZH80_00770		PLF_1637_00001707	PGF_00609543	Branched-chain phosphotransacylase (EC 2.3.1.- )	147878	148744	+	bi (<->)	CP090057	1395	288	fig|1639.11354.peg.1395	LZJ94_06930		Branched-chain phosphotransacylase (EC 2.3.1.- )	0.951	0.997	bi (<->)	CP041014	2966	288	fig|1639.6784.peg.2966	FIU25_15080		Branched-chain phosphotransacylase (EC 2.3.1.- )	0.962	0.997	bi (<->)	HG421741	1427	288	fig|1334565.3.peg.1427	LMON_1432		Branched-chain phosphotransacylase (EC 2.3.1.- )	1	0.997	bi (<->)	NC_003210	1406	288	fig|169963.11.peg.1406	lmo1369		Branched-chain phosphotransacylase (EC 2.3.1.- )
CP048400	159	355	fig|1639.7710.peg.159	GZH80_00775		PLF_1637_00000584	PGF_04858171	Branched-chain acyl kinase	148881	149948	+	bi (<->)	CP090057	1396	355	fig|1639.11354.peg.1396	LZJ94_06935	buk	Branched-chain acyl kinase	0.975	0.997	bi (<->)	CP041014	2965	355	fig|1639.6784.peg.2965	FIU25_15075		Branched-chain acyl kinase	0.983	0.997	bi (<->)	HG421741	1428	355	fig|1334565.3.peg.1428	LMON_1433		Branched-chain acyl kinase	1	0.997	bi (<->)	NC_003210	1407	355	fig|169963.11.peg.1407	lmo1370		Branched-chain acyl kinase
CP048400	160	475	fig|1639.7710.peg.160	GZH80_00780	lpdA	PLF_1637_00000043	PGF_00423343	Dihydrolipoamide dehydrogenase of branched-chain alpha-keto acid dehydrogenase (EC 1.8.1.4)	149963	151390	+	bi (<->)	CP090057	1397	475	fig|1639.11354.peg.1397	LZJ94_06940	lpdA	Dihydrolipoamide dehydrogenase of branched-chain alpha-keto acid dehydrogenase (EC 1.8.1.4)	0.975	0.998	bi (<->)	CP041014	2964	475	fig|1639.6784.peg.2964	FIU25_15070	lpdA	Dihydrolipoamide dehydrogenase of branched-chain alpha-keto acid dehydrogenase (EC 1.8.1.4)	0.981	0.998	bi (<->)	HG421741	1429	475	fig|1334565.3.peg.1429	LMON_1434		Dihydrolipoamide dehydrogenase of branched-chain alpha-keto acid dehydrogenase (EC 1.8.1.4)	1	0.998	bi (<->)	NC_003210	1408	475	fig|169963.11.peg.1408	lmo1371		Dihydrolipoamide dehydrogenase of branched-chain alpha-keto acid dehydrogenase (EC 1.8.1.4)
CP048400	161	331	fig|1639.7710.peg.161	GZH80_00785		PLF_1637_00000583	PGF_00907539	Branched-chain alpha-keto acid dehydrogenase, E1 component, alpha subunit (EC 1.2.4.4)	151415	152410	+	bi (<->)	CP090057	1398	331	fig|1639.11354.peg.1398	LZJ94_06945		Branched-chain alpha-keto acid dehydrogenase, E1 component, alpha subunit (EC 1.2.4.4)	0.988	0.997	bi (<->)	CP041014	2963	331	fig|1639.6784.peg.2963	FIU25_15065		Branched-chain alpha-keto acid dehydrogenase, E1 component, alpha subunit (EC 1.2.4.4)	0.985	0.997	bi (<->)	HG421741	1430	331	fig|1334565.3.peg.1430	LMON_1435		Branched-chain alpha-keto acid dehydrogenase, E1 component, alpha subunit (EC 1.2.4.4)	1	0.997	bi (<->)	NC_003210	1409	331	fig|169963.11.peg.1409	lmo1372		Branched-chain alpha-keto acid dehydrogenase, E1 component, alpha subunit (EC 1.2.4.4)
CP048400	162	327	fig|1639.7710.peg.162	GZH80_00790		PLF_1637_00000307	PGF_00412178	Branched-chain alpha-keto acid dehydrogenase, E1 component, beta subunit (EC 1.2.4.4)	152427	153410	+	bi (<->)	CP090057	1399	327	fig|1639.11354.peg.1399	LZJ94_06950		Branched-chain alpha-keto acid dehydrogenase, E1 component, beta subunit (EC 1.2.4.4)	0.997	0.997	bi (<->)	CP041014	2962	327	fig|1639.6784.peg.2962	FIU25_15060		Branched-chain alpha-keto acid dehydrogenase, E1 component, beta subunit (EC 1.2.4.4)	0.994	0.997	bi (<->)	HG421741	1431	327	fig|1334565.3.peg.1431	LMON_1436		Branched-chain alpha-keto acid dehydrogenase, E1 component, beta subunit (EC 1.2.4.4)	1	0.997	bi (<->)	NC_003210	1410	327	fig|169963.11.peg.1410	lmo1373		Branched-chain alpha-keto acid dehydrogenase, E1 component, beta subunit (EC 1.2.4.4)
CP048400	163	416	fig|1639.7710.peg.163	GZH80_00795		PLF_1637_00000394	PGF_01797166	Dihydrolipoamide acyltransferase component of branched-chain alpha-keto acid dehydrogenase complex (EC 2.3.1.168)	153441	154691	+	bi (<->)	CP090057	1400	417	fig|1639.11354.peg.1400	LZJ94_06955		Dihydrolipoamide acyltransferase component of branched-chain alpha-keto acid dehydrogenase complex (EC 2.3.1.168)	0.954	0.998	bi (<->)	CP041014	2961	416	fig|1639.6784.peg.2961	FIU25_15055		Dihydrolipoamide acyltransferase component of branched-chain alpha-keto acid dehydrogenase complex (EC 2.3.1.168)	0.964	0.998	bi (<->)	HG421741	1432	416	fig|1334565.3.peg.1432	LMON_1437		Dihydrolipoamide acyltransferase component of branched-chain alpha-keto acid dehydrogenase complex (EC 2.3.1.168)	1	0.998	bi (<->)	NC_003210	1411	416	fig|169963.11.peg.1411	lmo1374		Dihydrolipoamide acyltransferase component of branched-chain alpha-keto acid dehydrogenase complex (EC 2.3.1.168)
CP048400	164	31	fig|1639.7710.peg.164	GZH80_00800	prli42	PLF_1637_00002735	PGF_02163175	hypothetical protein	154849	154944	-	bi (<->)	CP090057	1401	38	fig|1639.11354.peg.1401	LZJ94_06960	prli42	hypothetical protein	1	0.789	bi (<->)	CP041014	2960	38	fig|1639.6784.peg.2960	FIU25_15050		hypothetical protein	1	0.789											bi (<->)	NC_003210	1412	31	fig|169963.11.peg.1412			hypothetical protein
CP048400	165	364	fig|1639.7710.peg.165	GZH80_00805		PLF_1637_00001703	PGF_02162455	Peptidase T (EC 3.4.11.4)	155066	156160	+	bi (<->)	CP090057	1402	367	fig|1639.11354.peg.1402	LZJ94_06965		Peptidase T (EC 3.4.11.4)	0.918	0.989	bi (<->)	CP041014	2959	367	fig|1639.6784.peg.2959	FIU25_15045		Peptidase T (EC 3.4.11.4)	0.959	0.989	bi (<->)	HG421741	1433	365	fig|1334565.3.peg.1433	LMON_1438		Peptidase T (EC 3.4.11.4)	1	0.995	bi (<->)	NC_003210	1413	365	fig|169963.11.peg.1413	lmo1375		Peptidase T (EC 3.4.11.4)
CP048400	166	472	fig|1639.7710.peg.166	GZH80_00810	gndA	PLF_1637_00000567	PGF_00427299	6-phosphogluconate dehydrogenase, decarboxylating (EC 1.1.1.44)	156305	157723	+	bi (<->)	CP090057	1403	472	fig|1639.11354.peg.1403	LZJ94_06970	gndA	6-phosphogluconate dehydrogenase, decarboxylating (EC 1.1.1.44)	0.987	0.998	bi (<->)	CP041014	2958	472	fig|1639.6784.peg.2958	FIU25_15040	gndA	6-phosphogluconate dehydrogenase, decarboxylating (EC 1.1.1.44)	0.987	0.998	bi (<->)	HG421741	1434	472	fig|1334565.3.peg.1434	LMON_1439		6-phosphogluconate dehydrogenase, decarboxylating (EC 1.1.1.44)	0.998	0.998	bi (<->)	NC_003210	1414	472	fig|169963.11.peg.1414	lmo1376		6-phosphogluconate dehydrogenase, decarboxylating (EC 1.1.1.44)
CP048400	167	226	fig|1639.7710.peg.167	GZH80_00815		PLF_1637_00000981	PGF_07420062	Two-component transcriptional response regulator, OmpR family	157914	158594	+	bi (<->)	CP090057	1404	226	fig|1639.11354.peg.1404	LZJ94_06975		Two-component transcriptional response regulator, OmpR family	1	0.996	bi (<->)	CP041014	2957	226	fig|1639.6784.peg.2957	FIU25_15035		Two-component transcriptional response regulator, OmpR family	1	0.996	bi (<->)	HG421741	1435	226	fig|1334565.3.peg.1435	LMON_1440	lisR	Two-component transcriptional response regulator, OmpR family	1	0.996	bi (<->)	NC_003210	1415	226	fig|169963.11.peg.1415	lmo1377	lisR	Two-component transcriptional response regulator, OmpR family
CP048400	168	483	fig|1639.7710.peg.168	GZH80_00820		PLF_1637_00000457	PGF_02620852	Two-component system sensor histidine kinase	158591	160042	+	bi (<->)	CP090057	1405	483	fig|1639.11354.peg.1405	LZJ94_06980		Two-component system sensor histidine kinase	0.994	0.998	bi (<->)	CP041014	2956	483	fig|1639.6784.peg.2956	FIU25_15030		Two-component system sensor histidine kinase	1	0.998	bi (<->)	HG421741	1436	483	fig|1334565.3.peg.1436	LMON_1441	lisK	Two-component system sensor histidine kinase	1	0.998	bi (<->)	NC_003210	1416	483	fig|169963.11.peg.1416	lmo1378	lisK	Two-component system sensor histidine kinase
CP048400	169	275	fig|1639.7710.peg.169	GZH80_00825	yidC	PLF_1637_00001536	PGF_01305075	Inner membrane protein translocase and chaperone YidC, OxaA protein	160078	160905	-	bi (<->)	CP090057	1406	275	fig|1639.11354.peg.1406	LZJ94_06985	yidC	Inner membrane protein translocase and chaperone YidC, OxaA protein	0.982	0.996	bi (<->)	CP041014	2955	275	fig|1639.6784.peg.2955	FIU25_15025	yidC	Inner membrane protein translocase and chaperone YidC, OxaA protein	1	0.996	bi (<->)	HG421741	1437	275	fig|1334565.3.peg.1437	LMON_1442		Inner membrane protein translocase and chaperone YidC, OxaA protein	1	0.996	bi (<->)	NC_003210	1417	275	fig|169963.11.peg.1417	lmo1379		Inner membrane protein translocase and chaperone YidC, OxaA protein
CP048400	170	93	fig|1639.7710.peg.170	GZH80_00830		PLF_1637_00002802	PGF_02163204	hypothetical protein	160942	161223	-	bi (<->)	CP090057	1407	93	fig|1639.11354.peg.1407	LZJ94_06990		hypothetical protein	0.946	0.989	bi (<->)	CP041014	2954	93	fig|1639.6784.peg.2954	FIU25_15020		hypothetical protein	0.946	0.989											bi (<->)	NC_003210	1418	93	fig|169963.11.peg.1418	lmo1380		hypothetical protein
CP048400	171	93	fig|1639.7710.peg.171	GZH80_00835		PLF_1637_00001957	PGF_10367439	Acylphosphate phosphohydrolase (EC 3.6.1.7)	161309	161590	-	bi (<->)	CP090057	1408	93	fig|1639.11354.peg.1408	LZJ94_06995		Acylphosphate phosphohydrolase (EC 3.6.1.7)	1	0.989	bi (<->)	CP041014	2953	93	fig|1639.6784.peg.2953	FIU25_15015		Acylphosphate phosphohydrolase (EC 3.6.1.7)	1	0.989	bi (<->)	HG421741	1438	93	fig|1334565.3.peg.1438	LMON_1443		Acylphosphate phosphohydrolase (EC 3.6.1.7)	1	0.989	bi (<->)	NC_003210	1419	93	fig|169963.11.peg.1419	lmo1381		Acylphosphate phosphohydrolase (EC 3.6.1.7)
CP048400	172	115	fig|1639.7710.peg.172	GZH80_00840		PLF_1637_00001183	PGF_00002020	FIG011684: hypothetical protein	161730	162077	+	bi (<->)	CP090057	1409	115	fig|1639.11354.peg.1409	LZJ94_07000		FIG011684: hypothetical protein	0.922	0.991	bi (<->)	CP041014	2952	115	fig|1639.6784.peg.2952	FIU25_15010		FIG011684: hypothetical protein	0.922	0.991	bi (<->)	HG421741	1439	115	fig|1334565.3.peg.1439	LMON_1444		FIG011684: hypothetical protein	1	0.991	bi (<->)	NC_003210	1420	115	fig|169963.11.peg.1420	lmo1382		FIG011684: hypothetical protein
CP048400	173	358	fig|1639.7710.peg.173	GZH80_00845	fni	PLF_1637_00000512	PGF_00015737	Isopentenyl-diphosphate delta-isomerase, FMN-dependent (EC 5.3.3.2)	162106	163182	+	bi (<->)	CP090057	1410	358	fig|1639.11354.peg.1410	LZJ94_07005	fni	Isopentenyl-diphosphate delta-isomerase, FMN-dependent (EC 5.3.3.2)	0.947	0.997	bi (<->)	CP041014	2951	358	fig|1639.6784.peg.2951	FIU25_15005	fni	Isopentenyl-diphosphate delta-isomerase, FMN-dependent (EC 5.3.3.2)	0.958	0.997	bi (<->)	HG421741	1440	358	fig|1334565.3.peg.1440	LMON_1445		Isopentenyl-diphosphate delta-isomerase, FMN-dependent (EC 5.3.3.2)	1	0.997	bi (<->)	NC_003210	1421	358	fig|169963.11.peg.1421	lmo1383		Isopentenyl-diphosphate delta-isomerase, FMN-dependent (EC 5.3.3.2)
CP048400	174	331	fig|1639.7710.peg.174	GZH80_00850		PLF_1637_00000445	PGF_00048331	Rhodanese domain protein UPF0176, Firmicutes subgroup	163223	164218	-	bi (<->)	CP090057	1411	331	fig|1639.11354.peg.1411	LZJ94_07010		Rhodanese domain protein UPF0176, Firmicutes subgroup	0.976	0.997	bi (<->)	CP041014	2950	329	fig|1639.6784.peg.2950	FIU25_15000		Rhodanese domain protein UPF0176, Firmicutes subgroup	0.985	0.997	bi (<->)	HG421741	1441	319	fig|1334565.3.peg.1441	LMON_1446		Rhodanese domain protein UPF0176, Firmicutes subgroup	1	0.997	bi (<->)	NC_003210	1422	319	fig|169963.11.peg.1422	lmo1384		Rhodanese domain protein UPF0176, Firmicutes subgroup
CP048400	175	308	fig|1639.7710.peg.175	GZH80_00855		PLF_1637_00000827	PGF_03087500	Uncharacterized UPF0750 membrane protein	164434	165360	+	bi (<->)	CP090057	1412	308	fig|1639.11354.peg.1412	LZJ94_07015		Uncharacterized UPF0750 membrane protein	1	0.997	bi (<->)	CP041014	2949	308	fig|1639.6784.peg.2949	FIU25_14995		Uncharacterized UPF0750 membrane protein	1	0.997	bi (<->)	HG421741	1442	310	fig|1334565.3.peg.1442	LMON_1447		Uncharacterized UPF0750 membrane protein	0.997	0.99	bi (<->)	NC_003210	1423	310	fig|169963.11.peg.1423	lmo1385		Uncharacterized UPF0750 membrane protein
CP048400	176	757	fig|1639.7710.peg.176	GZH80_00860		PLF_1637_00000241	PGF_08155727	DNA translocase FtsK	165512	167785	+	bi (<->)	CP090057	1413	757	fig|1639.11354.peg.1413	LZJ94_07020		DNA translocase FtsK	0.976	0.999	bi (<->)	CP041014	2948	757	fig|1639.6784.peg.2948	FIU25_14990		DNA translocase FtsK	0.979	0.999	bi (<->)	HG421741	1443	757	fig|1334565.3.peg.1443	LMON_1448		DNA translocase FtsK	1	0.999	bi (<->)	NC_003210	1424	757	fig|169963.11.peg.1424	lmo1386		DNA translocase FtsK
CP048400	177	279	fig|1639.7710.peg.177	GZH80_00865		PLF_1637_00002135	PGF_00045950	Pyrroline-5-carboxylate reductase (EC 1.5.1.2), ProG-like	167818	168657	-	bi (<->)	CP090057	1414	279	fig|1639.11354.peg.1414	LZJ94_07025	proG	Pyrroline-5-carboxylate reductase (EC 1.5.1.2), ProG-like	0.892	0.996	bi (<->)	CP041014	2947	279	fig|1639.6784.peg.2947	FIU25_14985		Pyrroline-5-carboxylate reductase (EC 1.5.1.2), ProG-like	0.939	0.993	bi (<->)	HG421741	1444	279	fig|1334565.3.peg.1444	LMON_1449		Pyrroline-5-carboxylate reductase (EC 1.5.1.2), ProG-like	1	0.996	bi (<->)	NC_003210	1425	279	fig|169963.11.peg.1425	lmo1387		Pyrroline-5-carboxylate reductase (EC 1.5.1.2), ProG-like
CP048400	178	357	fig|1639.7710.peg.178	GZH80_00870		PLF_1637_00000670	PGF_00801735	Purine nucleoside ABC transporter, substrate-binding protein @ CD4+ T cell-stimulating antigen, lipoprotein	169010	170083	+	bi (<->)	CP090057	1415	357	fig|1639.11354.peg.1415	LZJ94_07030		Purine nucleoside ABC transporter, substrate-binding protein @ CD4+ T cell-stimulating antigen, lipoprotein	0.994	0.997	bi (<->)	CP041014	2946	357	fig|1639.6784.peg.2946	FIU25_14980		Purine nucleoside ABC transporter, substrate-binding protein @ CD4+ T cell-stimulating antigen, lipoprotein	1	0.997	bi (<->)	HG421741	1445	357	fig|1334565.3.peg.1445	LMON_1450	tcsA	Purine nucleoside ABC transporter, substrate-binding protein @ CD4+ T cell-stimulating antigen, lipoprotein	1	0.997	bi (<->)	NC_003210	1426	357	fig|169963.11.peg.1426	lmo1388	tcsA	Purine nucleoside ABC transporter, substrate-binding protein @ CD4+ T cell-stimulating antigen, lipoprotein
CP048400	179	513	fig|1639.7710.peg.179	GZH80_00875		PLF_1637_00000359	PGF_01675349	Purine nucleoside ABC transporter, ATP-binding protein	170516	172057	+	bi (<->)	CP090057	1416	513	fig|1639.11354.peg.1416	LZJ94_07035		Purine nucleoside ABC transporter, ATP-binding protein	0.988	0.998	bi (<->)	CP041014	2945	513	fig|1639.6784.peg.2945	FIU25_14975		Purine nucleoside ABC transporter, ATP-binding protein	0.996	0.998	bi (<->)	HG421741	1446	529	fig|1334565.3.peg.1446	LMON_1451		Purine nucleoside ABC transporter, ATP-binding protein	0.998	0.968	bi (<->)	NC_003210	1427	529	fig|169963.11.peg.1427	lmo1389		Purine nucleoside ABC transporter, ATP-binding protein
CP048400	180	350	fig|1639.7710.peg.180	GZH80_00880		PLF_1637_00026658	PGF_02896192	Purine nucleoside ABC transporter, permease protein 1	172050	173102	+	bi (<->)	CP090057	1417	350	fig|1639.11354.peg.1417	LZJ94_07040		Purine nucleoside ABC transporter, permease protein 1	0.986	0.997	bi (<->)	CP041014	2944	350	fig|1639.6784.peg.2944	FIU25_14970		Purine nucleoside ABC transporter, permease protein 1	0.997	0.997	bi (<->)	HG421741	1447	350	fig|1334565.3.peg.1447	LMON_1452		Purine nucleoside ABC transporter, permease protein 1	1	0.997	bi (<->)	NC_003210	1428	350	fig|169963.11.peg.1428	lmo1390		Purine nucleoside ABC transporter, permease protein 1
CP048400	181	316	fig|1639.7710.peg.181	GZH80_00885		PLF_1637_00000986	PGF_01670678	Purine nucleoside ABC transporter, permease protein 2	173099	174049	+	bi (<->)	CP090057	1418	316	fig|1639.11354.peg.1418	LZJ94_07045		Purine nucleoside ABC transporter, permease protein 2	0.997	0.997	bi (<->)	CP041014	2943	316	fig|1639.6784.peg.2943	FIU25_14965		Purine nucleoside ABC transporter, permease protein 2	0.994	0.997	bi (<->)	HG421741	1448	316	fig|1334565.3.peg.1448	LMON_1453		Purine nucleoside ABC transporter, permease protein 2	1	0.997	bi (<->)	NC_003210	1429	316	fig|169963.11.peg.1429	lmo1391		Purine nucleoside ABC transporter, permease protein 2
CP048400	182	430	fig|1639.7710.peg.182	GZH80_00890		PLF_1637_00000595	PGF_00425729	FIG001621: Zinc protease	174167	175459	+	bi (<->)	CP090057	1419	430	fig|1639.11354.peg.1419	LZJ94_07050		FIG001621: Zinc protease	0.951	0.998	bi (<->)	CP041014	2942	430	fig|1639.6784.peg.2942	FIU25_14960		FIG001621: Zinc protease	0.96	0.998	bi (<->)	HG421741	1449	430	fig|1334565.3.peg.1449	LMON_1454		FIG001621: Zinc protease	1	0.998	bi (<->)	NC_003210	1430	430	fig|169963.11.peg.1430	lmo1392		FIG001621: Zinc protease
CP048400	183	428	fig|1639.7710.peg.183	GZH80_00895		PLF_1637_00000145	PGF_00001028	Uncharacterized zinc protease YmfH	175440	176726	+	bi (<->)	CP090057	1420	428	fig|1639.11354.peg.1420	LZJ94_07055		Uncharacterized zinc protease YmfH	0.97	0.998	bi (<->)	CP041014	2941	428	fig|1639.6784.peg.2941	FIU25_14955		Uncharacterized zinc protease YmfH	0.974	0.998	bi (<->)	HG421741	1450	428	fig|1334565.3.peg.1450	LMON_1455		Uncharacterized zinc protease YmfH	1	0.998	bi (<->)	NC_003210	1431	428	fig|169963.11.peg.1431	lmo1393		Uncharacterized zinc protease YmfH
CP048400	184	243	fig|1639.7710.peg.184	GZH80_00900		PLF_1637_00001583	PGF_10532194	Oxidoreductase, short-chain dehydrogenase/reductase family	176818	177549	+	bi (<->)	CP090057	1421	243	fig|1639.11354.peg.1421	LZJ94_07060		Oxidoreductase, short-chain dehydrogenase/reductase family	0.93	0.996	bi (<->)	CP041014	2940	243	fig|1639.6784.peg.2940	FIU25_14950		Oxidoreductase, short-chain dehydrogenase/reductase family	0.93	0.996	bi (<->)	HG421741	1451	243	fig|1334565.3.peg.1451	LMON_1456		Oxidoreductase, short-chain dehydrogenase/reductase family	1	0.996	bi (<->)	NC_003210	1432	243	fig|169963.11.peg.1432	lmo1394		Oxidoreductase, short-chain dehydrogenase/reductase family
CP048400	185	309	fig|1639.7710.peg.185	GZH80_00905		PLF_1637_00000970	PGF_00058747	Transcriptional regulator in cluster with unspecified monosaccharide ABC transport system	177600	178529	+	bi (<->)	CP090057	1422	310	fig|1639.11354.peg.1422	LZJ94_07065		Transcriptional regulator in cluster with unspecified monosaccharide ABC transport system	0.961	0.994	bi (<->)	CP041014	2939	309	fig|1639.6784.peg.2939	FIU25_14945		Transcriptional regulator in cluster with unspecified monosaccharide ABC transport system	0.987	0.997	bi (<->)	HG421741	1452	309	fig|1334565.3.peg.1452	LMON_1457		Transcriptional regulator in cluster with unspecified monosaccharide ABC transport system	1	0.997	bi (<->)	NC_003210	1433	309	fig|169963.11.peg.1433	lmo1395		Transcriptional regulator in cluster with unspecified monosaccharide ABC transport system
CP048400	186	192	fig|1639.7710.peg.186	GZH80_00910	pgsA	PLF_1637_00001173	PGF_03295678	CDP-diacylglycerol--glycerol-3-phosphate 3-phosphatidyltransferase (EC 2.7.8.5)	178619	179197	+	bi (<->)	CP090057	1423	192	fig|1639.11354.peg.1423	LZJ94_07070	pgsA	CDP-diacylglycerol--glycerol-3-phosphate 3-phosphatidyltransferase (EC 2.7.8.5)	0.995	0.995	bi (<->)	CP041014	2938	192	fig|1639.6784.peg.2938	FIU25_14940	pgsA	CDP-diacylglycerol--glycerol-3-phosphate 3-phosphatidyltransferase (EC 2.7.8.5)	0.995	0.995	bi (<->)	HG421741	1453	192	fig|1334565.3.peg.1453	LMON_1458		CDP-diacylglycerol--glycerol-3-phosphate 3-phosphatidyltransferase (EC 2.7.8.5)	0.995	0.995	bi (<->)	NC_003210	1434	192	fig|169963.11.peg.1434	lmo1396		CDP-diacylglycerol--glycerol-3-phosphate 3-phosphatidyltransferase (EC 2.7.8.5)
CP048400	187	414	fig|1639.7710.peg.187	GZH80_00915		PLF_1637_00000572	PGF_08110123	ADP-ribose pyrophosphatase of COG1058 family (EC 3.6.1.13) / Nicotinamide-nucleotide amidase (EC 3.5.1.42)	179266	180510	+	bi (<->)	CP090057	1424	414	fig|1639.11354.peg.1424	LZJ94_07075		ADP-ribose pyrophosphatase of COG1058 family (EC 3.6.1.13) / Nicotinamide-nucleotide amidase (EC 3.5.1.42)	0.954	0.998	bi (<->)	CP041014	2937	414	fig|1639.6784.peg.2937	FIU25_14935		ADP-ribose pyrophosphatase of COG1058 family (EC 3.6.1.13) / Nicotinamide-nucleotide amidase (EC 3.5.1.42)	0.961	0.998	bi (<->)	HG421741	1454	414	fig|1334565.3.peg.1454	LMON_1459	cinA	ADP-ribose pyrophosphatase of COG1058 family (EC 3.6.1.13) / Nicotinamide-nucleotide amidase (EC 3.5.1.42)	1	0.998	bi (<->)	NC_003210	1435	414	fig|169963.11.peg.1435	lmo1397	cinA	ADP-ribose pyrophosphatase of COG1058 family (EC 3.6.1.13) / Nicotinamide-nucleotide amidase (EC 3.5.1.42)
CP048400	188	41	fig|1639.7710.peg.188					hypothetical protein	180558	180683	+																					bi (<->)	HG421741	1455	41	fig|1334565.3.peg.1455			hypothetical protein	1	0.976	bi (<->)	NC_003210	1436	41	fig|169963.11.peg.1436			hypothetical protein
CP048400	189	348	fig|1639.7710.peg.189	GZH80_00920	recA	PLF_1637_00000165	PGF_00047078	RecA protein	180783	181829	+	bi (<->)	CP090057	1425	348	fig|1639.11354.peg.1425	LZJ94_07080	recA	RecA protein	0.994	0.997	bi (<->)	CP041014	2936	348	fig|1639.6784.peg.2936	FIU25_14930	recA	RecA protein	0.994	0.997	bi (<->)	HG421741	1456	348	fig|1334565.3.peg.1456	LMON_1461	recA	RecA protein	1	0.997	bi (<->)	NC_003210	1437	348	fig|169963.11.peg.1437	lmo1398	recA	RecA protein
CP048400	190	520	fig|1639.7710.peg.190	GZH80_00925	rny	PLF_1637_00000247	PGF_03000099	Ribonuclease Y	182130	183692	+	bi (<->)	CP090057	1426	520	fig|1639.11354.peg.1426	LZJ94_07085	rny	Ribonuclease Y	0.998	0.998	bi (<->)	CP041014	2935	520	fig|1639.6784.peg.2935	FIU25_14925	rny	Ribonuclease Y	1	0.998	bi (<->)	HG421741	1457	520	fig|1334565.3.peg.1457	LMON_1462		Ribonuclease Y	1	0.998	bi (<->)	NC_003210	1438	520	fig|169963.11.peg.1438	lmo1399		Ribonuclease Y
CP048400	191	165	fig|1639.7710.peg.191	GZH80_00930		PLF_1637_00001311	PGF_10519603	Acetyltransferase, GNAT family	183806	184303	+	bi (<->)	CP090057	1427	165	fig|1639.11354.peg.1427	LZJ94_07090		Acetyltransferase, GNAT family	0.958	0.994	bi (<->)	CP041014	2934	165	fig|1639.6784.peg.2934	FIU25_14920		Acetyltransferase, GNAT family	0.952	0.994	bi (<->)	HG421741	1458	165	fig|1334565.3.peg.1458	LMON_1463		Acetyltransferase, GNAT family	1	0.994	bi (<->)	NC_003210	1439	165	fig|169963.11.peg.1439	lmo1400		Acetyltransferase, GNAT family
CP048400	192	267	fig|1639.7710.peg.192	GZH80_00935		PLF_1637_00000885	PGF_06823736	2',3'-cyclic-nucleotide 2'-phosphodiesterase, Bsub YmdB	184309	185112	+	bi (<->)	CP090057	1428	267	fig|1639.11354.peg.1428	LZJ94_07095		2',3'-cyclic-nucleotide 2'-phosphodiesterase, Bsub YmdB	0.989	0.996	bi (<->)	CP041014	2933	267	fig|1639.6784.peg.2933	FIU25_14915		2',3'-cyclic-nucleotide 2'-phosphodiesterase, Bsub YmdB	0.989	0.996	bi (<->)	HG421741	1459	267	fig|1334565.3.peg.1459	LMON_1464		2',3'-cyclic-nucleotide 2'-phosphodiesterase, Bsub YmdB	1	0.996	bi (<->)	NC_003210	1440	267	fig|169963.11.peg.1440	lmo1401		2',3'-cyclic-nucleotide 2'-phosphodiesterase, Bsub YmdB
CP048400	193	120	fig|1639.7710.peg.193	GZH80_00940		PLF_1637_00001649	PGF_00067173	YMCA protein	185129	185491	+	bi (<->)	CP090057	1429	120	fig|1639.11354.peg.1429	LZJ94_07100		YMCA protein	1	0.983	bi (<->)	CP041014	2932	120	fig|1639.6784.peg.2932	FIU25_14910		YMCA protein	1	0.992	bi (<->)	HG421741	1460	120	fig|1334565.3.peg.1460	LMON_1465		YMCA protein	1	0.992	bi (<->)	NC_003210	1441	120	fig|169963.11.peg.1441	lmo1402		YMCA protein
CP048400	194	860	fig|1639.7710.peg.194	GZH80_00945	mutS	PLF_1637_00000088	PGF_05340948	DNA mismatch repair protein MutS	185601	188183	+	bi (<->)	CP090057	1430	860	fig|1639.11354.peg.1430	LZJ94_07105	mutS	DNA mismatch repair protein MutS	0.979	0.999	bi (<->)	CP041014	2931	860	fig|1639.6784.peg.2931	FIU25_14905	mutS	DNA mismatch repair protein MutS	0.993	0.999	bi (<->)	HG421741	1461	860	fig|1334565.3.peg.1461	LMON_1466	mutS	DNA mismatch repair protein MutS	1	0.999	bi (<->)	NC_003210	1442	860	fig|169963.11.peg.1442	lmo1403	mutS	DNA mismatch repair protein MutS
CP048400	195	601	fig|1639.7710.peg.195	GZH80_00950	mutL	PLF_1637_00000141	PGF_05507938	DNA mismatch repair protein MutL	188203	190008	+	bi (<->)	CP090057	1431	603	fig|1639.11354.peg.1431	LZJ94_07110	mutL	DNA mismatch repair protein MutL	0.962	0.998	bi (<->)	CP041014	2930	603	fig|1639.6784.peg.2930	FIU25_14900	mutL	DNA mismatch repair protein MutL	0.975	0.998	bi (<->)	HG421741	1462	601	fig|1334565.3.peg.1462	LMON_1467	mutL	DNA mismatch repair protein MutL	1	0.998	bi (<->)	NC_003210	1443	601	fig|169963.11.peg.1443	lmo1404	mutL	DNA mismatch repair protein MutL
CP048400	196	182	fig|1639.7710.peg.196	GZH80_00955		PLF_1637_00001609	PGF_03077457	Glycerol-3-phosphate responsive antiterminator (mRNA-binding)	190025	190573	+	bi (<->)	CP090057	1432	182	fig|1639.11354.peg.1432	LZJ94_07115		Glycerol-3-phosphate responsive antiterminator (mRNA-binding)	0.956	0.995	bi (<->)	CP041014	2929	182	fig|1639.6784.peg.2929	FIU25_14895		Glycerol-3-phosphate responsive antiterminator (mRNA-binding)	0.984	0.995	bi (<->)	HG421741	1463	182	fig|1334565.3.peg.1463	LMON_1468		Glycerol-3-phosphate responsive antiterminator (mRNA-binding)	1	0.995	bi (<->)	NC_003210	1444	182	fig|169963.11.peg.1444	lmo1405		Glycerol-3-phosphate responsive antiterminator (mRNA-binding)
CP048400	197	743	fig|1639.7710.peg.197	GZH80_00960	pflB	PLF_1637_00000534	PGF_06513690	Pyruvate formate-lyase (EC 2.3.1.54)	190999	193230	+	bi (<->)	CP090057	1433	743	fig|1639.11354.peg.1433	LZJ94_07120	pflB	Pyruvate formate-lyase (EC 2.3.1.54)	0.996	0.999	bi (<->)	CP041014	2928	743	fig|1639.6784.peg.2928	FIU25_14890	pflB	Pyruvate formate-lyase (EC 2.3.1.54)	0.996	0.999	bi (<->)	HG421741	1464	744	fig|1334565.3.peg.1464	LMON_1469	pflB	Pyruvate formate-lyase (EC 2.3.1.54)	1	0.997	bi (<->)	NC_003210	1445	744	fig|169963.11.peg.1445	lmo1406	pflB	Pyruvate formate-lyase (EC 2.3.1.54)
CP048400	198	248	fig|1639.7710.peg.198	GZH80_00965	pflA	PLF_1637_00000945	PGF_08333365	Pyruvate formate-lyase activating enzyme (EC 1.97.1.4)	193307	194053	+	bi (<->)	CP090057	1434	248	fig|1639.11354.peg.1434	LZJ94_07125	pflA	Pyruvate formate-lyase activating enzyme (EC 1.97.1.4)	0.996	0.996	bi (<->)	CP041014	2927	248	fig|1639.6784.peg.2927	FIU25_14885	pflA	Pyruvate formate-lyase activating enzyme (EC 1.97.1.4)	1	0.996	bi (<->)	HG421741	1465	248	fig|1334565.3.peg.1465	LMON_1470	pflC	Pyruvate formate-lyase activating enzyme (EC 1.97.1.4)	1	0.996	bi (<->)	NC_003210	1446	248	fig|169963.11.peg.1446	lmo1407	pflC	Pyruvate formate-lyase activating enzyme (EC 1.97.1.4)
CP048400	199	176	fig|1639.7710.peg.199	GZH80_00970		PLF_1637_00001646	PGF_01662006	Transcriptional regulator, PadR family	194088	194618	-	bi (<->)	CP090057	1435	176	fig|1639.11354.peg.1435	LZJ94_07130		Transcriptional regulator, PadR family	0.977	0.994	bi (<->)	CP041014	2926	176	fig|1639.6784.peg.2926	FIU25_14880		Transcriptional regulator, PadR family	0.977	0.994	bi (<->)	HG421741	1466	176	fig|1334565.3.peg.1466	LMON_1471		Transcriptional regulator, PadR family	1	0.994	bi (<->)	NC_003210	1447	176	fig|169963.11.peg.1447	lmo1408		Transcriptional regulator, PadR family
CP048400	200	397	fig|1639.7710.peg.200	GZH80_00975	mdrL	PLF_1637_00003297	PGF_09996723	Uncharacterized MFS-type transporter	194785	195978	+	bi (<->)	CP090057	1436	398	fig|1639.11354.peg.1436	LZJ94_07135	mdrL	Uncharacterized MFS-type transporter	0.99	0.985	bi (<->)	CP041014	2925	397	fig|1639.6784.peg.2925	FIU25_14875	mdrL	Uncharacterized MFS-type transporter	0.98	0.997	bi (<->)	HG421741	1467	397	fig|1334565.3.peg.1467	LMON_1472		Uncharacterized MFS-type transporter	1	0.997	bi (<->)	NC_003210	1448	397	fig|169963.11.peg.1448	lmo1409		Uncharacterized MFS-type transporter
CP048400	201	182	fig|1639.7710.peg.201	GZH80_00980		PLF_1637_00001986	PGF_02162939	hypothetical protein	196113	196661	+	bi (<->)	CP090057	1437	182	fig|1639.11354.peg.1437	LZJ94_07140		hypothetical protein	0.896	0.995	bi (<->)	CP041014	2924	182	fig|1639.6784.peg.2924	FIU25_14870		hypothetical protein	0.791	0.995	bi (<->)	HG421741	1468	182	fig|1334565.3.peg.1468	LMON_1473		hypothetical protein	1	0.995	bi (<->)	NC_003210	1449	182	fig|169963.11.peg.1449	lmo1410		hypothetical protein
CP048400	202	75	fig|1639.7710.peg.202	GZH80_00985		PLF_1637_00002065	PGF_04743045	Uncharacterized transcriptional regulator YozG, Cro/CI family	196678	196905	+	bi (<->)	CP090057	1438	75	fig|1639.11354.peg.1438	LZJ94_07145		Uncharacterized transcriptional regulator YozG, Cro/CI family	0.947	0.987	bi (<->)	CP041014	2923	75	fig|1639.6784.peg.2923	FIU25_14865		Uncharacterized transcriptional regulator YozG, Cro/CI family	0.933	0.987	bi (<->)	HG421741	1469	65	fig|1334565.3.peg.1469	LMON_1474		Uncharacterized transcriptional regulator YozG, Cro/CI family	1	0.985	bi (<->)	NC_003210	1450	75	fig|169963.11.peg.1450	lmo1411		Uncharacterized transcriptional regulator YozG, Cro/CI family
CP048400	203	177	fig|1639.7710.peg.203	GZH80_00990		PLF_1637_00002024	PGF_02162958	DNA topology modulation protein FlaR	196946	197479	+	bi (<->)	CP090057	1439	177	fig|1639.11354.peg.1439	LZJ94_07150		DNA topology modulation protein FlaR	0.881	0.994	bi (<->)	CP041014	2922	177	fig|1639.6784.peg.2922	FIU25_14860		DNA topology modulation protein FlaR	0.893	0.994	bi (<->)	HG421741	1470	177	fig|1334565.3.peg.1470	LMON_1475		DNA topology modulation protein FlaR	1	0.994	bi (<->)	NC_003210	1451	177	fig|169963.11.peg.1451	lmo1412		DNA topology modulation protein FlaR
CP048400	204	439	fig|1639.7710.peg.204	GZH80_00995		PLF_1637_00002524	PGF_08225224	Putative peptidoglycan bound protein (LPXTG motif) Lmo1413 homolog	197733	199052	-	bi (<->)	CP090057	1440	445	fig|1639.11354.peg.1440	LZJ94_07155		Putative peptidoglycan bound protein (LPXTG motif) Lmo1413 homolog	0.731	0.991	bi (<->)	CP041014	2921	440	fig|1639.6784.peg.2921	FIU25_14855		Putative peptidoglycan bound protein (LPXTG motif) Lmo1413 homolog	0.934	0.998	bi (<->)	HG421741	1471	439	fig|1334565.3.peg.1471	LMON_1476		hypothetical protein	1	0.998	bi (<->)	NC_003210	1452	439	fig|169963.11.peg.1452	lmo1413		hypothetical protein
CP048400	205	389	fig|1639.7710.peg.205	GZH80_01000		PLF_1637_00026491	PGF_08262214	3-ketoacyl-CoA thiolase (EC 2.3.1.16) @ Acetyl-CoA acetyltransferase (EC 2.3.1.9)	199238	200407	-	bi (<->)	CP090057	1441	389	fig|1639.11354.peg.1441	LZJ94_07160		3-ketoacyl-CoA thiolase (EC 2.3.1.16) @ Acetyl-CoA acetyltransferase (EC 2.3.1.9)	0.938	0.997	bi (<->)	CP041014	2920	389	fig|1639.6784.peg.2920	FIU25_14850		3-ketoacyl-CoA thiolase (EC 2.3.1.16) @ Acetyl-CoA acetyltransferase (EC 2.3.1.9)	0.99	0.997	bi (<->)	HG421741	1472	389	fig|1334565.3.peg.1472	LMON_1477		3-ketoacyl-CoA thiolase (EC 2.3.1.16) @ Acetyl-CoA acetyltransferase (EC 2.3.1.9)	1	0.997	bi (<->)	NC_003210	1453	389	fig|169963.11.peg.1453	lmo1414		3-ketoacyl-CoA thiolase (EC 2.3.1.16) @ Acetyl-CoA acetyltransferase (EC 2.3.1.9)
CP048400	206	388	fig|1639.7710.peg.206	GZH80_01005		PLF_1637_00001849	PGF_00012930	Hydroxymethylglutaryl-CoA synthase (EC 2.3.3.10)	200557	201723	+	bi (<->)	CP090057	1442	388	fig|1639.11354.peg.1442	LZJ94_07165		Hydroxymethylglutaryl-CoA synthase (EC 2.3.3.10)	0.977	0.997	bi (<->)	CP041014	2919	388	fig|1639.6784.peg.2919	FIU25_14845		Hydroxymethylglutaryl-CoA synthase (EC 2.3.3.10)	0.982	0.997	bi (<->)	HG421741	1473	388	fig|1334565.3.peg.1473	LMON_1478		Hydroxymethylglutaryl-CoA synthase (EC 2.3.3.10)	1	0.997	bi (<->)	NC_003210	1454	388	fig|169963.11.peg.1454	lmo1415		Hydroxymethylglutaryl-CoA synthase (EC 2.3.3.10)
CP048400	207	199	fig|1639.7710.peg.207	GZH80_01010		PLF_1637_00001813	PGF_01304795	Uncharacterized membrane spanning protein, contains VanZ-like domain	201747	202346	-	bi (<->)	CP090057	1443	199	fig|1639.11354.peg.1443	LZJ94_07170		Uncharacterized membrane spanning protein, contains VanZ-like domain	0.97	0.995	bi (<->)	CP041014	2918	199	fig|1639.6784.peg.2918	FIU25_14840		Uncharacterized membrane spanning protein, contains VanZ-like domain	0.975	0.995	bi (<->)	HG421741	1474	199	fig|1334565.3.peg.1474	LMON_1479		Uncharacterized membrane spanning protein, contains VanZ-like domain	1	0.995	bi (<->)	NC_003210	1455	199	fig|169963.11.peg.1455	lmo1416		Uncharacterized membrane spanning protein, contains VanZ-like domain
CP048400	208	414	fig|1639.7710.peg.208	GZH80_01015		PLF_1637_00000331	PGF_03685660	Uncharacterized MFS-type transporter YxiO	202416	203660	-	bi (<->)	CP090057	1444	414	fig|1639.11354.peg.1444	LZJ94_07175		Uncharacterized MFS-type transporter YxiO	0.983	0.998	bi (<->)	CP041014	2917	414	fig|1639.6784.peg.2917	FIU25_14835		Uncharacterized MFS-type transporter YxiO	0.988	0.998	bi (<->)	HG421741	1475	414	fig|1334565.3.peg.1475	LMON_1480		Uncharacterized MFS-type transporter YxiO	1	0.998	bi (<->)	NC_003210	1456	414	fig|169963.11.peg.1456	lmo1417		Uncharacterized MFS-type transporter YxiO
CP048400	209	422	fig|1639.7710.peg.209	GZH80_01020		PLF_1637_00001268	PGF_00040388	Alkaline phosphodiesterase I (EC 3.1.4.1) / Nucleotide pyrophosphatase (EC 3.6.1.9)	203679	204947	-	bi (<->)	CP090057	1445	422	fig|1639.11354.peg.1445	LZJ94_07180		Alkaline phosphodiesterase I (EC 3.1.4.1) / Nucleotide pyrophosphatase (EC 3.6.1.9)	0.91	0.998	bi (<->)	CP041014	2916	422	fig|1639.6784.peg.2916	FIU25_14830		Alkaline phosphodiesterase I (EC 3.1.4.1) / Nucleotide pyrophosphatase (EC 3.6.1.9)	0.962	0.998	bi (<->)	HG421741	1476	422	fig|1334565.3.peg.1476	LMON_1481		Alkaline phosphodiesterase I (EC 3.1.4.1) / Nucleotide pyrophosphatase (EC 3.6.1.9)	1	0.998	bi (<->)	NC_003210	1457	422	fig|169963.11.peg.1457	lmo1418		Alkaline phosphodiesterase I (EC 3.1.4.1) / Nucleotide pyrophosphatase (EC 3.6.1.9)
CP048400	210	345	fig|1639.7710.peg.210	GZH80_01025		PLF_1637_00000675	PGF_03892353	UPF0118 membrane protein YdbI	205011	206048	-	bi (<->)	CP090057	1446	345	fig|1639.11354.peg.1446	LZJ94_07185		UPF0118 membrane protein YdbI	0.997	0.997	bi (<->)	CP041014	2915	345	fig|1639.6784.peg.2915	FIU25_14825		UPF0118 membrane protein YdbI	1	0.997	bi (<->)	HG421741	1477	345	fig|1334565.3.peg.1477	LMON_1482		UPF0118 membrane protein YdbI	1	0.997	bi (<->)	NC_003210	1458	345	fig|169963.11.peg.1458	lmo1419		UPF0118 membrane protein YdbI
CP048400	211	298	fig|1639.7710.peg.211	GZH80_01030	murB	PLF_1637_00000122	PGF_00063974	UDP-N-acetylenolpyruvoylglucosamine reductase (EC 1.3.1.98)	206065	206961	-	bi (<->)	CP090057	1447	298	fig|1639.11354.peg.1447	LZJ94_07190	murB	UDP-N-acetylenolpyruvoylglucosamine reductase (EC 1.3.1.98)	0.977	0.997	bi (<->)	CP041014	2914	298	fig|1639.6784.peg.2914	FIU25_14820	murB	UDP-N-acetylenolpyruvoylglucosamine reductase (EC 1.3.1.98)	0.983	0.997	bi (<->)	HG421741	1478	298	fig|1334565.3.peg.1478	LMON_1483	murB	UDP-N-acetylenolpyruvoylglucosamine reductase (EC 1.3.1.98)	1	0.997	bi (<->)	NC_003210	1459	298	fig|169963.11.peg.1459	lmo1420	murB	UDP-N-acetylenolpyruvoylglucosamine reductase (EC 1.3.1.98)
CP048400	212	328	fig|1639.7710.peg.212	GZH80_01035		PLF_1637_00000606	PGF_03985749	Glycine betaine ABC transport system, ATP-binding protein OpuAA (EC 3.6.3.32)	207177	208163	+	bi (<->)	CP090057	1448	327	fig|1639.11354.peg.1448	LZJ94_07195		Glycine betaine ABC transport system, ATP-binding protein OpuAA (EC 3.6.3.32)	0.973	0.997	bi (<->)	CP041014	2913	328	fig|1639.6784.peg.2913	FIU25_14815		Glycine betaine ABC transport system, ATP-binding protein OpuAA (EC 3.6.3.32)	0.988	0.997	bi (<->)	HG421741	1479	328	fig|1334565.3.peg.1479	LMON_1484		Glycine betaine ABC transport system, ATP-binding protein OpuAA (EC 3.6.3.32)	1	0.997	bi (<->)	NC_003210	1460	328	fig|169963.11.peg.1460	lmo1421		Glycine betaine ABC transport system, ATP-binding protein OpuAA (EC 3.6.3.32)
CP048400	213	504	fig|1639.7710.peg.213	GZH80_01040		PLF_1637_00001531	PGF_08245073	Glycine betaine ABC transport system, permease protein OpuAB / Glycine betaine ABC transport system, glycine betaine-binding protein OpuAC	208160	209674	+	bi (<->)	CP090057	1449	504	fig|1639.11354.peg.1449	LZJ94_07200		Glycine betaine ABC transport system, permease protein OpuAB / Glycine betaine ABC transport system, glycine betaine-binding protein OpuAC	0.99	0.998	bi (<->)	CP041014	2912	504	fig|1639.6784.peg.2912	FIU25_14810		Glycine betaine ABC transport system, permease protein OpuAB / Glycine betaine ABC transport system, glycine betaine-binding protein OpuAC	0.994	0.998	bi (<->)	HG421741	1480	504	fig|1334565.3.peg.1480	LMON_1485		Glycine betaine ABC transport system, permease protein OpuAB / Glycine betaine ABC transport system, glycine betaine-binding protein OpuAC	1	0.998	bi (<->)	NC_003210	1461	504	fig|169963.11.peg.1461	lmo1422		Glycine betaine ABC transport system, permease protein OpuAB / Glycine betaine ABC transport system, glycine betaine-binding protein OpuAC
CP048400	214	276	fig|1639.7710.peg.214	GZH80_01045		PLF_1637_00001423	PGF_02159700	hypothetical protein	209710	210540	-	bi (<->)	CP090057	1450	276	fig|1639.11354.peg.1450	LZJ94_07205		hypothetical protein	0.989	0.996	bi (<->)	CP041014	2911	276	fig|1639.6784.peg.2911	FIU25_14805		hypothetical protein	0.993	0.996	bi (<->)	HG421741	1481	276	fig|1334565.3.peg.1481	LMON_1486		hypothetical protein	1	0.996	bi (<->)	NC_003210	1462	276	fig|169963.11.peg.1462	lmo1423		hypothetical protein
CP048400	215	448	fig|1639.7710.peg.215	GZH80_01050		PLF_1637_00000622	PGF_00905234	Manganese transport protein MntH	210679	212025	-	bi (<->)	CP090057	1451	448	fig|1639.11354.peg.1451	LZJ94_07210		Manganese transport protein MntH	0.998	0.998	bi (<->)	CP041014	2910	448	fig|1639.6784.peg.2910	FIU25_14800		Manganese transport protein MntH	1	0.998	bi (<->)	HG421741	1482	448	fig|1334565.3.peg.1482	LMON_1487		Manganese transport protein MntH	1	0.998	bi (<->)	NC_003210	1463	448	fig|169963.11.peg.1463	lmo1424		Manganese transport protein MntH
CP048400	216	223	fig|1639.7710.peg.216	GZH80_01055		PLF_1637_00000767	PGF_00755958	Choline ABC transport system, permease protein OpuBD	212138	212809	-	bi (<->)	CP090057	1452	223	fig|1639.11354.peg.1452	LZJ94_07215		Choline ABC transport system, permease protein OpuBD	0.996	0.996	bi (<->)	CP041014	2909	223	fig|1639.6784.peg.2909	FIU25_14795		Choline ABC transport system, permease protein OpuBD	0.996	0.996	bi (<->)	HG421741	1483	223	fig|1334565.3.peg.1483	LMON_1488	opuCD	Choline ABC transport system, permease protein OpuBD	1	0.996	bi (<->)	NC_003210	1464	223	fig|169963.11.peg.1464	lmo1425	opuCD	Choline ABC transport system, permease protein OpuBD
CP048400	217	308	fig|1639.7710.peg.217	GZH80_01060		PLF_1637_00000925	PGF_07298229	Choline ABC transport system, choline-binding protein OpuBC	212824	213750	-	bi (<->)	CP090057	1453	308	fig|1639.11354.peg.1453	LZJ94_07220		Choline ABC transport system, choline-binding protein OpuBC	0.997	0.997	bi (<->)	CP041014	2908	308	fig|1639.6784.peg.2908	FIU25_14790		Choline ABC transport system, choline-binding protein OpuBC	1	0.997	bi (<->)	HG421741	1484	308	fig|1334565.3.peg.1484	LMON_1489	opuCC	Choline ABC transport system, choline-binding protein OpuBC	1	0.997	bi (<->)	NC_003210	1465	308	fig|169963.11.peg.1465	lmo1426	opuCC	Choline ABC transport system, choline-binding protein OpuBC
CP048400	218	218	fig|1639.7710.peg.218	GZH80_01065		PLF_1637_00001090	PGF_00027664	Choline ABC transport system, permease protein OpuBB	213752	214408	-	bi (<->)	CP090057	1454	218	fig|1639.11354.peg.1454	LZJ94_07225		Choline ABC transport system, permease protein OpuBB	1	0.995	bi (<->)	CP041014	2907	218	fig|1639.6784.peg.2907	FIU25_14785		Choline ABC transport system, permease protein OpuBB	0.995	0.995	bi (<->)	HG421741	1485	218	fig|1334565.3.peg.1485	LMON_1490	opuCB	Choline ABC transport system, permease protein OpuBB	1	0.995	bi (<->)	NC_003210	1466	218	fig|169963.11.peg.1466	lmo1427	opuCB	Choline ABC transport system, permease protein OpuBB
CP048400	219	397	fig|1639.7710.peg.219	GZH80_01070		PLF_1637_00000424	PGF_08674505	Choline ABC transport system, ATP-binding protein OpuBA	214412	215605	-	bi (<->)	CP090057	1455	397	fig|1639.11354.peg.1455	LZJ94_07230		Choline ABC transport system, ATP-binding protein OpuBA	0.992	0.997	bi (<->)	CP041014	2906	397	fig|1639.6784.peg.2906	FIU25_14780		Choline ABC transport system, ATP-binding protein OpuBA	0.992	0.997	bi (<->)	HG421741	1486	397	fig|1334565.3.peg.1486	LMON_1491	opuCA	Choline ABC transport system, ATP-binding protein OpuBA	1	0.997	bi (<->)	NC_003210	1467	397	fig|169963.11.peg.1467	lmo1428	opuCA	Choline ABC transport system, ATP-binding protein OpuBA
CP048400	220	186	fig|1639.7710.peg.220	GZH80_01075	thiT	PLF_1637_00000965	PGF_08815069	Substrate-specific component ThiT of thiamin ECF transporter	215897	216457	-	bi (<->)	CP090057	1456	186	fig|1639.11354.peg.1456	LZJ94_07235	thiT	Substrate-specific component ThiT of thiamin ECF transporter	0.995	0.995	bi (<->)	CP041014	2905	186	fig|1639.6784.peg.2905	FIU25_14775	thiT	Substrate-specific component ThiT of thiamin ECF transporter	0.995	0.995	bi (<->)	HG421741	1487	186	fig|1334565.3.peg.1487	LMON_1492		Substrate-specific component ThiT of thiamin ECF transporter	1	0.995	bi (<->)	NC_003210	1468	186	fig|169963.11.peg.1468	lmo1429		Substrate-specific component ThiT of thiamin ECF transporter
CP048400	221	127	fig|1639.7710.peg.221	GZH80_01080		PLF_1637_00002080	PGF_02162967	hypothetical protein	216706	217089	-	bi (<->)	CP090057	1457	127	fig|1639.11354.peg.1457	LZJ94_07240		hypothetical protein	0.913	0.992	bi (<->)	CP041014	2904	127	fig|1639.6784.peg.2904	FIU25_14770		hypothetical protein	0.945	0.992	bi (<->)	HG421741	1488	127	fig|1334565.3.peg.1488	LMON_1493		hypothetical protein	1	0.992	bi (<->)	NC_003210	1469	127	fig|169963.11.peg.1469	lmo1430		hypothetical protein
CP048400	222	533	fig|1639.7710.peg.222	GZH80_01085		PLF_1637_00001259	PGF_00766022	Bis-ABC ATPase YbiT	217229	218830	+	bi (<->)	CP090057	1458	533	fig|1639.11354.peg.1458	LZJ94_07245		Bis-ABC ATPase YbiT	0.994	0.998	bi (<->)	CP041014	2903	533	fig|1639.6784.peg.2903	FIU25_14765		Bis-ABC ATPase YbiT	0.994	0.998	bi (<->)	HG421741	1489	533	fig|1334565.3.peg.1489	LMON_1494		Bis-ABC ATPase YbiT	1	0.998	bi (<->)	NC_003210	1470	533	fig|169963.11.peg.1470	lmo1431		Bis-ABC ATPase YbiT
CP048400	223	216	fig|1639.7710.peg.223	GZH80_01090		PLF_1637_00007280	PGF_08225224	hypothetical protein	218869	219519	-	bi (<->)	CP090057	1459	216	fig|1639.11354.peg.1459	LZJ94_07250		hypothetical protein	0.898	0.995	bi (<->)	CP041014	2902	216	fig|1639.6784.peg.2902	FIU25_14760		hypothetical protein	0.981	0.995	bi (<->)	HG421741	1490	216	fig|1334565.3.peg.1490	LMON_1495		hypothetical protein	1	0.995	bi (<->)	NC_003210	1471	216	fig|169963.11.peg.1471	lmo1432		hypothetical protein
CP048400	224	446	fig|1639.7710.peg.224	GZH80_01095		PLF_1637_00026626	PGF_00207319	similar to glutathione reductase	219572	220912	-	bi (<->)	CP090057	1460	446	fig|1639.11354.peg.1460	LZJ94_07255		similar to glutathione reductase	0.91	0.998	bi (<->)	CP041014	2901	446	fig|1639.6784.peg.2901	FIU25_14755		similar to glutathione reductase	0.928	0.998	bi (<->)	HG421741	1491	446	fig|1334565.3.peg.1491	LMON_1496		similar to glutathione reductase	1	0.998	bi (<->)	NC_003210	1472	446	fig|169963.11.peg.1472	lmo1433		similar to glutathione reductase
CP048400	225	555	fig|1639.7710.peg.225	GZH80_01100		PLF_1637_00000798	PGF_06848757	Ribonuclease J2 (endoribonuclease in RNA processing)	221001	222668	-	bi (<->)	CP090057	1461	555	fig|1639.11354.peg.1461	LZJ94_07260		Ribonuclease J2 (endoribonuclease in RNA processing)	0.998	0.998	bi (<->)	CP041014	2900	555	fig|1639.6784.peg.2900	FIU25_14750		Ribonuclease J2 (endoribonuclease in RNA processing)	0.995	0.998	bi (<->)	HG421741	1492	555	fig|1334565.3.peg.1492	LMON_1497		Ribonuclease J2 (endoribonuclease in RNA processing)	1	0.998	bi (<->)	NC_003210	1473	555	fig|169963.11.peg.1473	lmo1434		Ribonuclease J2 (endoribonuclease in RNA processing)
CP048400	226	293	fig|1639.7710.peg.226	GZH80_01105	dapA	PLF_1637_00000230	PGF_00549380	4-hydroxy-tetrahydrodipicolinate synthase (EC 4.3.3.7)	222688	223569	-	bi (<->)	CP090057	1462	293	fig|1639.11354.peg.1462	LZJ94_07265	dapA	4-hydroxy-tetrahydrodipicolinate synthase (EC 4.3.3.7)	0.98	0.997	bi (<->)	CP041014	2899	293	fig|1639.6784.peg.2899	FIU25_14745	dapA	4-hydroxy-tetrahydrodipicolinate synthase (EC 4.3.3.7)	0.986	0.997	bi (<->)	HG421741	1493	293	fig|1334565.3.peg.1493	LMON_1498	dapA	4-hydroxy-tetrahydrodipicolinate synthase (EC 4.3.3.7)	1	0.997	bi (<->)	NC_003210	1474	293	fig|169963.11.peg.1474	lmo1435	dapA	4-hydroxy-tetrahydrodipicolinate synthase (EC 4.3.3.7)
CP048400	227	403	fig|1639.7710.peg.227	GZH80_01110	dapG	PLF_1637_00000858	PGF_00862519	Aspartokinase (EC 2.7.2.4)	223584	224795	-	bi (<->)	CP090057	1463	403	fig|1639.11354.peg.1463	LZJ94_07270	dapG	Aspartokinase (EC 2.7.2.4)	0.965	0.998	bi (<->)	CP041014	2898	403	fig|1639.6784.peg.2898	FIU25_14740	dapG	Aspartokinase (EC 2.7.2.4)	0.983	0.998	bi (<->)	HG421741	1494	403	fig|1334565.3.peg.1494	LMON_1499		Aspartokinase (EC 2.7.2.4)	1	0.998	bi (<->)	NC_003210	1475	403	fig|169963.11.peg.1475	lmo1436		Aspartokinase (EC 2.7.2.4)
CP048400	228	347	fig|1639.7710.peg.228	GZH80_01115		PLF_1637_00000104	PGF_00067188	Aspartate-semialdehyde dehydrogenase (EC 1.2.1.11)	224807	225850	-	bi (<->)	CP090057	1464	347	fig|1639.11354.peg.1464	LZJ94_07275		Aspartate-semialdehyde dehydrogenase (EC 1.2.1.11)	0.974	0.997	bi (<->)	CP041014	2897	347	fig|1639.6784.peg.2897	FIU25_14735		Aspartate-semialdehyde dehydrogenase (EC 1.2.1.11)	0.991	0.997	bi (<->)	HG421741	1495	347	fig|1334565.3.peg.1495	LMON_1500		Aspartate-semialdehyde dehydrogenase (EC 1.2.1.11)	1	0.997	bi (<->)	NC_003210	1476	347	fig|169963.11.peg.1476	lmo1437		Aspartate-semialdehyde dehydrogenase (EC 1.2.1.11)
CP048400	229	721	fig|1639.7710.peg.229	GZH80_01120		PLF_1637_00000124	PGF_00065678	Uncharacterized protein YqgF	226048	228213	-	bi (<->)	CP090057	1465	721	fig|1639.11354.peg.1465	LZJ94_07280		Uncharacterized protein YqgF	0.985	0.999	bi (<->)	CP041014	2896	721	fig|1639.6784.peg.2896	FIU25_14730		Uncharacterized protein YqgF	0.996	0.999	bi (<->)	HG421741	1496	721	fig|1334565.3.peg.1496	LMON_1501		Uncharacterized protein YqgF	1	0.999	bi (<->)	NC_003210	1477	721	fig|169963.11.peg.1477	lmo1438		Uncharacterized protein YqgF
CP048400	230	202	fig|1639.7710.peg.230	GZH80_01125		PLF_1637_00001076	PGF_00473519	Superoxide dismutase [Mn] (EC 1.15.1.1)	228343	228951	-	bi (<->)	CP090057	1466	202	fig|1639.11354.peg.1466	LZJ94_07285		Superoxide dismutase [Mn] (EC 1.15.1.1)	0.99	0.995	bi (<->)	CP041014	2895	202	fig|1639.6784.peg.2895	FIU25_14725		Superoxide dismutase [Mn] (EC 1.15.1.1)	0.985	0.995	bi (<->)	HG421741	1497	202	fig|1334565.3.peg.1497	LMON_1502	sod	Superoxide dismutase [Mn] (EC 1.15.1.1)	1	0.995	bi (<->)	NC_003210	1478	202	fig|169963.11.peg.1478	lmo1439	sod	Superoxide dismutase [Mn] (EC 1.15.1.1)
CP048400	231	266	fig|1639.7710.peg.231	GZH80_01130		PLF_1637_00002197	PGF_02163008	Uncharacterized membrane protein YqgB	229252	230052	+	bi (<->)	CP090057	1467	266	fig|1639.11354.peg.1467	LZJ94_07290		Uncharacterized membrane protein YqgB	0.981	0.996	bi (<->)	CP041014	2894	266	fig|1639.6784.peg.2894	FIU25_14720		Uncharacterized membrane protein YqgB	0.989	0.996	bi (<->)	HG421741	1498	266	fig|1334565.3.peg.1498	LMON_1503		Uncharacterized membrane protein YqgB	1	0.996	bi (<->)	NC_003210	1479	266	fig|169963.11.peg.1479	lmo1440		Uncharacterized membrane protein YqgB
CP048400	232	368	fig|1639.7710.peg.232	GZH80_01135	gcpE	PLF_1637_00002475	PGF_00426236	(E)-4-hydroxy-3-methylbut-2-enyl-diphosphate synthase (flavodoxin) (EC 1.17.7.3)	230165	231271	+	bi (<->)	CP090057	1468	364	fig|1639.11354.peg.1468	LZJ94_07295	gcpE	(E)-4-hydroxy-3-methylbut-2-enyl-diphosphate synthase (flavodoxin) (EC 1.17.7.3)	0.94	0.997	bi (<->)	CP041014	2893	368	fig|1639.6784.peg.2893	FIU25_14715	gcpE	(E)-4-hydroxy-3-methylbut-2-enyl-diphosphate synthase (flavodoxin) (EC 1.17.7.3)	0.967	0.997	bi (<->)	HG421741	1499	368	fig|1334565.3.peg.1499	LMON_1504	ispG	(E)-4-hydroxy-3-methylbut-2-enyl-diphosphate synthase (flavodoxin) (EC 1.17.7.3)	0.997	0.997	bi (<->)	NC_003210	1480	368	fig|169963.11.peg.1480	lmo1441	ispG	(E)-4-hydroxy-3-methylbut-2-enyl-diphosphate synthase (flavodoxin) (EC 1.17.7.3)
CP048400	233	235	fig|1639.7710.peg.233	GZH80_01140		PLF_1637_00000997	PGF_08225224	hypothetical protein	231307	232014	+	bi (<->)	CP090057	1469	235	fig|1639.11354.peg.1469	LZJ94_07300		hypothetical protein	0.957	0.996	bi (<->)	CP041014	2892	235	fig|1639.6784.peg.2892	FIU25_14710		hypothetical protein	0.962	0.996	bi (<->)	HG421741	1500	235	fig|1334565.3.peg.1500	LMON_1505		hypothetical protein	1	0.996	bi (<->)	NC_003210	1481	235	fig|169963.11.peg.1481	lmo1442		hypothetical protein
CP048400	234	108	fig|1639.7710.peg.234	GZH80_01145		PLF_1637_00001735	PGF_08225224	hypothetical protein	232005	232331	+	bi (<->)	CP090057	1470	108	fig|1639.11354.peg.1470	LZJ94_07305		hypothetical protein	0.926	0.991	bi (<->)	CP041014	2891	108	fig|1639.6784.peg.2891	FIU25_14705		hypothetical protein	0.944	0.991	bi (<->)	HG421741	1501	108	fig|1334565.3.peg.1501	LMON_1506		hypothetical protein	1	0.991	bi (<->)	NC_003210	1482	108	fig|169963.11.peg.1482	lmo1443		hypothetical protein
CP048400	235	294	fig|1639.7710.peg.235	GZH80_01150		PLF_1637_00001607	PGF_00342037	Foldase protein PrsA precursor (EC 5.2.1.8)	232413	233297	-	bi (<->)	CP090057	1471	295	fig|1639.11354.peg.1471	LZJ94_07310		Foldase protein PrsA precursor (EC 5.2.1.8)	0.968	0.949	bi (<->)	CP041014	2890	294	fig|1639.6784.peg.2890	FIU25_14700		Foldase protein PrsA precursor (EC 5.2.1.8)	0.983	0.997	bi (<->)	HG421741	1502	294	fig|1334565.3.peg.1502	LMON_1507		Foldase protein PrsA precursor (EC 5.2.1.8)	1	0.997	bi (<->)	NC_003210	1483	294	fig|169963.11.peg.1483	lmo1444		Foldase protein PrsA precursor (EC 5.2.1.8)
CP048400	236	141	fig|1639.7710.peg.236	GZH80_01155	zurR	PLF_1637_00000992	PGF_02587605	Zinc uptake regulation protein Zur	233434	233859	-	bi (<->)	CP090057	1472	141	fig|1639.11354.peg.1472	LZJ94_07315	zurR	Zinc uptake regulation protein Zur	1	0.993	bi (<->)	CP041014	2889	141	fig|1639.6784.peg.2889	FIU25_14695	zurR	Zinc uptake regulation protein Zur	1	0.993	bi (<->)	HG421741	1503	141	fig|1334565.3.peg.1503	LMON_1508	zurR	Zinc uptake regulation protein Zur	1	0.993	bi (<->)	NC_003210	1484	141	fig|169963.11.peg.1484	lmo1445	zurR	Zinc uptake regulation protein Zur
CP048400	237	292	fig|1639.7710.peg.237	GZH80_01160		PLF_1637_00001140	PGF_04150742	Zinc ABC transporter, permease protein ZnuB	233840	234718	-	bi (<->)	CP090057	1473	292	fig|1639.11354.peg.1473	LZJ94_07320	zurM	Zinc ABC transporter, permease protein ZnuB	0.997	0.997	bi (<->)	CP041014	2888	292	fig|1639.6784.peg.2888	FIU25_14690		Zinc ABC transporter, permease protein ZnuB	0.997	0.997	bi (<->)	HG421741	1504	292	fig|1334565.3.peg.1504	LMON_1509	zurM	Zinc ABC transporter, permease protein ZnuB	1	0.997	bi (<->)	NC_003210	1485	292	fig|169963.11.peg.1485	lmo1446	zurM	Zinc ABC transporter, permease protein ZnuB
CP048400	238	257	fig|1639.7710.peg.238	GZH80_01165		PLF_1637_00000226	PGF_08228852	Zinc ABC transporter, ATP-binding protein ZnuC	234693	235466	-	bi (<->)	CP090057	1474	257	fig|1639.11354.peg.1474	LZJ94_07325	zurA	Zinc ABC transporter, ATP-binding protein ZnuC	0.984	0.996	bi (<->)	CP041014	2887	257	fig|1639.6784.peg.2887	FIU25_14685		Zinc ABC transporter, ATP-binding protein ZnuC	0.996	0.996	bi (<->)	HG421741	1505	257	fig|1334565.3.peg.1505	LMON_1510	zurA	Zinc ABC transporter, ATP-binding protein ZnuC	1	0.996	bi (<->)	NC_003210	1486	257	fig|169963.11.peg.1486	lmo1447	zurA	Zinc ABC transporter, ATP-binding protein ZnuC
CP048400	239	308	fig|1639.7710.peg.239	GZH80_01170		PLF_1637_00000206	PGF_00019248	Manganese-dependent inorganic pyrophosphatase (EC 3.6.1.1)	235609	236535	-	bi (<->)	CP090057	1475	308	fig|1639.11354.peg.1475	LZJ94_07330		Manganese-dependent inorganic pyrophosphatase (EC 3.6.1.1)	0.997	0.997	bi (<->)	CP041014	2886	308	fig|1639.6784.peg.2886	FIU25_14680		Manganese-dependent inorganic pyrophosphatase (EC 3.6.1.1)	0.994	0.997	bi (<->)	HG421741	1506	308	fig|1334565.3.peg.1506	LMON_1511		Manganese-dependent inorganic pyrophosphatase (EC 3.6.1.1)	1	0.997	bi (<->)	NC_003210	1487	308	fig|169963.11.peg.1487	lmo1448		Manganese-dependent inorganic pyrophosphatase (EC 3.6.1.1)
CP048400	240	297	fig|1639.7710.peg.240	GZH80_01175		PLF_1637_00000592	PGF_00424337	Endonuclease IV (EC 3.1.21.2)	236551	237444	-	bi (<->)	CP090057	1476	297	fig|1639.11354.peg.1476	LZJ94_07335		Endonuclease IV (EC 3.1.21.2)	0.98	0.997	bi (<->)	CP041014	2885	297	fig|1639.6784.peg.2885	FIU25_14675		Endonuclease IV (EC 3.1.21.2)	0.98	0.997	bi (<->)	HG421741	1507	297	fig|1334565.3.peg.1507	LMON_1512		Endonuclease IV (EC 3.1.21.2)	1	0.997	bi (<->)	NC_003210	1488	297	fig|169963.11.peg.1488	lmo1449		Endonuclease IV (EC 3.1.21.2)
CP048400	241	435	fig|1639.7710.peg.241	GZH80_01180	cshB	PLF_1637_00000374	PGF_05269328	DEAD-box ATP-dependent RNA helicase CshB (EC 3.6.4.13)	237459	238766	-	bi (<->)	CP090057	1477	435	fig|1639.11354.peg.1477	LZJ94_07340	cshB	DEAD-box ATP-dependent RNA helicase CshB (EC 3.6.4.13)	1	0.998	bi (<->)	CP041014	2884	435	fig|1639.6784.peg.2884	FIU25_14670	cshB	DEAD-box ATP-dependent RNA helicase CshB (EC 3.6.4.13)	0.998	0.998	bi (<->)	HG421741	1508	435	fig|1334565.3.peg.1508	LMON_1513		DEAD-box ATP-dependent RNA helicase CshB (EC 3.6.4.13)	1	0.998	bi (<->)	NC_003210	1489	435	fig|169963.11.peg.1489	lmo1450		DEAD-box ATP-dependent RNA helicase CshB (EC 3.6.4.13)
CP048400	242	331	fig|1639.7710.peg.242	GZH80_01185		PLF_1637_00002409	PGF_00423732	4-hydroxy-3-methylbut-2-enyl diphosphate reductase (EC 1.17.7.4)	238912	239907	+	bi (<->)	CP090057	1478	331	fig|1639.11354.peg.1478	LZJ94_07345		4-hydroxy-3-methylbut-2-enyl diphosphate reductase (EC 1.17.7.4)	0.924	0.994	bi (<->)	CP041014	2883	331	fig|1639.6784.peg.2883	FIU25_14665		4-hydroxy-3-methylbut-2-enyl diphosphate reductase (EC 1.17.7.4)	0.964	0.997	bi (<->)	HG421741	1509	331	fig|1334565.3.peg.1509	LMON_1514	ispH	4-hydroxy-3-methylbut-2-enyl diphosphate reductase (EC 1.17.7.4)	1	0.997	bi (<->)	NC_003210	1490	331	fig|169963.11.peg.1490	lmo1451	ispH	4-hydroxy-3-methylbut-2-enyl diphosphate reductase (EC 1.17.7.4)
CP048400	243	373	fig|1639.7710.peg.243	GZH80_01190		PLF_1637_00000502	PGF_09020471	GTP cyclohydrolase 1 type 2 homolog YbgI	239953	241074	-	bi (<->)	CP090057	1479	373	fig|1639.11354.peg.1479	LZJ94_07350		GTP cyclohydrolase 1 type 2 homolog YbgI	0.973	0.997	bi (<->)	CP041014	2882	373	fig|1639.6784.peg.2882	FIU25_14660		GTP cyclohydrolase 1 type 2 homolog YbgI	0.987	0.997	bi (<->)	HG421741	1510	373	fig|1334565.3.peg.1510	LMON_1515		GTP cyclohydrolase 1 type 2 homolog YbgI	1	0.997	bi (<->)	NC_003210	1491	373	fig|169963.11.peg.1491	lmo1452		GTP cyclohydrolase 1 type 2 homolog YbgI
CP048400	244	234	fig|1639.7710.peg.244	GZH80_01195		PLF_1637_00000559	PGF_00413189	tRNA (adenine(22)-N(1))-methyltransferase (EC 2.1.1.217)	241071	241775	-	bi (<->)	CP090057	1480	234	fig|1639.11354.peg.1480	LZJ94_07355		tRNA (adenine(22)-N(1))-methyltransferase (EC 2.1.1.217)	0.91	0.996	bi (<->)	CP041014	2881	234	fig|1639.6784.peg.2881	FIU25_14655		tRNA (adenine(22)-N(1))-methyltransferase (EC 2.1.1.217)	0.97	0.996	bi (<->)	HG421741	1511	242	fig|1334565.3.peg.1511	LMON_1516		tRNA (adenine(22)-N(1))-methyltransferase (EC 2.1.1.217)	1	0.963	bi (<->)	NC_003210	1492	242	fig|169963.11.peg.1492	lmo1453		tRNA (adenine(22)-N(1))-methyltransferase (EC 2.1.1.217)
CP048400	245	374	fig|1639.7710.peg.245	GZH80_01200	rpoD	PLF_1637_00000946	PGF_07072582	RNA polymerase sigma factor RpoD	241843	242967	-	bi (<->)	CP090057	1481	374	fig|1639.11354.peg.1481	LZJ94_07360	rpoD	RNA polymerase sigma factor RpoD	0.995	0.997	bi (<->)	CP041014	2880	374	fig|1639.6784.peg.2880	FIU25_14650	rpoD	RNA polymerase sigma factor RpoD	1	0.997	bi (<->)	HG421741	1512	374	fig|1334565.3.peg.1512	LMON_1517	rpoD	RNA polymerase sigma factor RpoD	1	0.997	bi (<->)	NC_003210	1493	374	fig|169963.11.peg.1493	lmo1454	rpoD	RNA polymerase sigma factor RpoD
CP048400	246	626	fig|1639.7710.peg.246	GZH80_01205		PLF_1637_00000239	PGF_00421679	DNA primase DnaG	243062	244942	-	bi (<->)	CP090057	1482	627	fig|1639.11354.peg.1482	LZJ94_07365	dnaG	DNA primase DnaG	0.968	0.997	bi (<->)	CP041014	2879	626	fig|1639.6784.peg.2879	FIU25_14645		DNA primase DnaG	0.979	0.998	bi (<->)	HG421741	1513	626	fig|1334565.3.peg.1513	LMON_1518	dnaG	DNA primase DnaG	1	0.998	bi (<->)	NC_003210	1494	626	fig|169963.11.peg.1494	lmo1455	dnaG	DNA primase DnaG
CP048400	247	146	fig|1639.7710.peg.247	GZH80_01210		PLF_1637_00001428	PGF_02159749	hypothetical protein	244962	245402	-	bi (<->)	CP090057	1483	146	fig|1639.11354.peg.1483	LZJ94_07370		hypothetical protein	0.973	0.993	bi (<->)	CP041014	2878	146	fig|1639.6784.peg.2878	FIU25_14640		hypothetical protein	0.959	0.993	bi (<->)	HG421741	1514	146	fig|1334565.3.peg.1514	LMON_1519		hypothetical protein	1	0.993	bi (<->)	NC_003210	1495	146	fig|169963.11.peg.1495	lmo1456		hypothetical protein
CP048400	248	274	fig|1639.7710.peg.248	GZH80_01215		PLF_1637_00000779	PGF_00033411	Phosphoenolpyruvate synthase regulatory protein	245592	246416	-	bi (<->)	CP090057	1484	274	fig|1639.11354.peg.1484	LZJ94_07375		Phosphoenolpyruvate synthase regulatory protein	1	0.996	bi (<->)	CP041014	2877	274	fig|1639.6784.peg.2877	FIU25_14635		Phosphoenolpyruvate synthase regulatory protein	1	0.996	bi (<->)	HG421741	1515	274	fig|1334565.3.peg.1515	LMON_1520		Phosphoenolpyruvate synthase regulatory protein	1	0.996	bi (<->)	NC_003210	1496	274	fig|169963.11.peg.1496	lmo1457		Phosphoenolpyruvate synthase regulatory protein
CP048400	249	688	fig|1639.7710.peg.249	GZH80_01220		PLF_1637_00000032	PGF_00009969	Glycyl-tRNA synthetase beta chain (EC 6.1.1.14)	246450	248516	-	bi (<->)	CP090057	1485	688	fig|1639.11354.peg.1485	LZJ94_07380	glyS	Glycyl-tRNA synthetase beta chain (EC 6.1.1.14)	0.985	0.999	bi (<->)	CP041014	2876	688	fig|1639.6784.peg.2876	FIU25_14630		Glycyl-tRNA synthetase beta chain (EC 6.1.1.14)	0.935	0.999	bi (<->)	HG421741	1516	688	fig|1334565.3.peg.1516	LMON_1521	glyS	Glycyl-tRNA synthetase beta chain (EC 6.1.1.14)	1	0.999	bi (<->)	NC_003210	1497	688	fig|169963.11.peg.1497	lmo1458	glyS	Glycyl-tRNA synthetase beta chain (EC 6.1.1.14)
CP048400	250	296	fig|1639.7710.peg.250	GZH80_01225	glyQ	PLF_1637_00000326	PGF_00009967	Glycyl-tRNA synthetase alpha chain (EC 6.1.1.14)	248509	249399	-	bi (<->)	CP090057	1486	296	fig|1639.11354.peg.1486	LZJ94_07385	glyQ	Glycyl-tRNA synthetase alpha chain (EC 6.1.1.14)	1	0.997	bi (<->)	CP041014	2875	296	fig|1639.6784.peg.2875	FIU25_14625	glyQ	Glycyl-tRNA synthetase alpha chain (EC 6.1.1.14)	0.997	0.997	bi (<->)	HG421741	1517	296	fig|1334565.3.peg.1517	LMON_1522	glyQ	Glycyl-tRNA synthetase alpha chain (EC 6.1.1.14)	1	0.997	bi (<->)	NC_003210	1498	296	fig|169963.11.peg.1498	lmo1459	glyQ	Glycyl-tRNA synthetase alpha chain (EC 6.1.1.14)
CP048400	251	255	fig|1639.7710.peg.251	GZH80_01230	recO	PLF_1637_00000390	PGF_06216244	DNA recombination and repair protein RecO	249680	250447	-	bi (<->)	CP090057	1487	255	fig|1639.11354.peg.1487	LZJ94_07390	recO	DNA recombination and repair protein RecO	0.996	0.996	bi (<->)	CP041014	2874	255	fig|1639.6784.peg.2874	FIU25_14620	recO	DNA recombination and repair protein RecO	0.973	0.996	bi (<->)	HG421741	1518	255	fig|1334565.3.peg.1518	LMON_1523	recO	DNA recombination and repair protein RecO	1	0.996	bi (<->)	NC_003210	1499	255	fig|169963.11.peg.1499	lmo1460	recO	DNA recombination and repair protein RecO
CP048400	252	209	fig|1639.7710.peg.252	GZH80_01235		PLF_1637_00002405	PGF_00391436	hypothetical protein	250584	251213	+	bi (<->)	CP090057	1488	210	fig|1639.11354.peg.1488	LZJ94_07395		hypothetical protein	0.771	0.995	bi (<->)	CP041014	2873	209	fig|1639.6784.peg.2873	FIU25_14615		hypothetical protein	0.943	0.995	bi (<->)	HG421741	1519	189	fig|1334565.3.peg.1519	LMON_1524		hypothetical protein	0.995	0.995	bi (<->)	NC_003210	1500	189	fig|169963.11.peg.1500	lmo1461		hypothetical protein
CP048400	253	301	fig|1639.7710.peg.253	GZH80_01240		PLF_1637_00001290	PGF_00007027	GTP-binding protein Era	251262	252167	-	bi (<->)	CP090057	1489	301	fig|1639.11354.peg.1489	LZJ94_07400	era	GTP-binding protein Era	0.99	0.997	bi (<->)	CP041014	2872	301	fig|1639.6784.peg.2872	FIU25_14610		GTP-binding protein Era	1	0.997	bi (<->)	HG421741	1520	301	fig|1334565.3.peg.1520	LMON_1525	era	GTP-binding protein Era	1	0.997	bi (<->)	NC_003210	1501	301	fig|169963.11.peg.1501	lmo1462	era	GTP-binding protein Era
CP048400	254	131	fig|1639.7710.peg.254	GZH80_01245		PLF_1637_00001281	PGF_08837849	Cytidine deaminase (EC 3.5.4.5)	252164	252559	-	bi (<->)	CP090057	1490	131	fig|1639.11354.peg.1490	LZJ94_07405		Cytidine deaminase (EC 3.5.4.5)	0.985	0.992	bi (<->)	CP041014	2871	131	fig|1639.6784.peg.2871	FIU25_14605		Cytidine deaminase (EC 3.5.4.5)	1	0.992	bi (<->)	HG421741	1521	131	fig|1334565.3.peg.1521	LMON_1526		Cytidine deaminase (EC 3.5.4.5)	1	0.992	bi (<->)	NC_003210	1502	131	fig|169963.11.peg.1502	lmo1463		Cytidine deaminase (EC 3.5.4.5)
CP048400	255	129	fig|1639.7710.peg.255	GZH80_01250		PLF_1637_00001370	PGF_08331244	Diacylglycerol kinase (EC 2.7.1.107)	252584	252973	-	bi (<->)	CP090057	1491	129	fig|1639.11354.peg.1491	LZJ94_07410		Diacylglycerol kinase (EC 2.7.1.107)	0.992	0.992	bi (<->)	CP041014	2870	129	fig|1639.6784.peg.2870	FIU25_14600		Diacylglycerol kinase (EC 2.7.1.107)	0.992	0.992	bi (<->)	HG421741	1522	127	fig|1334565.3.peg.1522	LMON_1527		Diacylglycerol kinase (EC 2.7.1.107)	0.992	0.992	bi (<->)	NC_003210	1503	129	fig|169963.11.peg.1503	lmo1464		Diacylglycerol kinase (EC 2.7.1.107)
CP048400	256	161	fig|1639.7710.peg.256	GZH80_01255	ybeY	PLF_1637_00001305	PGF_00020361	Metal-dependent hydrolase YbeY, involved in rRNA and/or ribosome maturation and assembly	252957	253442	-	bi (<->)	CP090057	1492	161	fig|1639.11354.peg.1492	LZJ94_07415	ybeY	Metal-dependent hydrolase YbeY, involved in rRNA and/or ribosome maturation and assembly	0.981	0.994	bi (<->)	CP041014	2869	161	fig|1639.6784.peg.2869	FIU25_14595	ybeY	Metal-dependent hydrolase YbeY, involved in rRNA and/or ribosome maturation and assembly	0.994	0.994	bi (<->)	HG421741	1523	161	fig|1334565.3.peg.1523	LMON_1528		Metal-dependent hydrolase YbeY, involved in rRNA and/or ribosome maturation and assembly	1	0.994	bi (<->)	NC_003210	1504	161	fig|169963.11.peg.1504	lmo1465		Metal-dependent hydrolase YbeY, involved in rRNA and/or ribosome maturation and assembly
CP048400	257	718	fig|1639.7710.peg.257	GZH80_01260	pgpH	PLF_1637_00000262	PGF_03110657	Membrane protein containing HD superfamily hydrolase domain, YQFF ortholog	253459	255615	-	bi (<->)	CP090057	1493	718	fig|1639.11354.peg.1493	LZJ94_07420	pgpH	Membrane protein containing HD superfamily hydrolase domain, YQFF ortholog	0.979	0.999	bi (<->)	CP041014	2868	394	fig|1639.6784.peg.2868	FIU25_14590	pgpH	Membrane protein containing HD superfamily hydrolase domain, YQFF ortholog	0.99	0.997	bi (<->)	HG421741	1524	718	fig|1334565.3.peg.1524	LMON_1529		Membrane protein containing HD superfamily hydrolase domain, YQFF ortholog	1	0.999	bi (<->)	NC_003210	1505	718	fig|169963.11.peg.1505	lmo1466		Membrane protein containing HD superfamily hydrolase domain, YQFF ortholog
CP048400	258	319	fig|1639.7710.peg.258	GZH80_01265		PLF_1637_00000932	PGF_00033237	Phosphate starvation-inducible protein PhoH, predicted ATPase	255631	256590	-	bi (<->)	CP090057	1494	319	fig|1639.11354.peg.1494	LZJ94_07425		Phosphate starvation-inducible protein PhoH, predicted ATPase	0.994	0.997	bi (<->)	CP041014	2866	319	fig|1639.6784.peg.2866	FIU25_14585		Phosphate starvation-inducible protein PhoH, predicted ATPase	0.997	0.997	bi (<->)	HG421741	1525	319	fig|1334565.3.peg.1525	LMON_1530		Phosphate starvation-inducible protein PhoH, predicted ATPase	1	0.997	bi (<->)	NC_003210	1506	319	fig|169963.11.peg.1506	lmo1467		Phosphate starvation-inducible protein PhoH, predicted ATPase
CP048400	259	43	fig|1639.7710.peg.259					FIG00775346: hypothetical protein	256621	256752	+											bi (<->)	CP041014	2865	43	fig|1639.6784.peg.2865			FIG00775346: hypothetical protein	0.977	0.977	bi (<->)	HG421741	1526	43	fig|1334565.3.peg.1526			hypothetical protein	1	0.977	bi (<->)	NC_003210	1507	43	fig|169963.11.peg.1507			hypothetical protein
CP048400	260	148	fig|1639.7710.peg.260	GZH80_01270		PLF_1637_00000967	PGF_10054809	Transamidase GatB domain protein	256778	257224	-	bi (<->)	CP090057	1495	148	fig|1639.11354.peg.1495	LZJ94_07430		Transamidase GatB domain protein	1	0.993	bi (<->)	CP041014	2864	148	fig|1639.6784.peg.2864	FIU25_14580		Transamidase GatB domain protein	0.993	0.993	bi (<->)	HG421741	1527	148	fig|1334565.3.peg.1527	LMON_1532		Transamidase GatB domain protein	1	0.993	bi (<->)	NC_003210	1508	148	fig|169963.11.peg.1508	lmo1468		Transamidase GatB domain protein
CP048400	261	57	fig|1639.7710.peg.261	GZH80_01275		PLF_1637_00001114	PGF_04034430	SSU ribosomal protein S21p	257244	257417	-	bi (<->)	CP090057	1496	57	fig|1639.11354.peg.1496	LZJ94_07435	rpsU	SSU ribosomal protein S21p	1	0.982	bi (<->)	CP041014	2863	57	fig|1639.6784.peg.2863	FIU25_14575		SSU ribosomal protein S21p	1	0.982	bi (<->)	HG421741	1528	57	fig|1334565.3.peg.1528	LMON_1533	rpsU	SSU ribosomal protein S21p	1	0.982	bi (<->)	NC_003210	1509	57	fig|169963.11.peg.1509	lmo1469	rpsU	SSU ribosomal protein S21p
CP048400	262	255	fig|1639.7710.peg.262	GZH80_01280		PLF_1637_00000296	PGF_10233208	16S rRNA (uracil(1498)-N(3))-methyltransferase (EC 2.1.1.193)	257615	258382	-	bi (<->)	CP090057	1497	255	fig|1639.11354.peg.1497	LZJ94_07440		16S rRNA (uracil(1498)-N(3))-methyltransferase (EC 2.1.1.193)	0.941	0.996	bi (<->)	CP041014	2861	255	fig|1639.6784.peg.2861	FIU25_14565		16S rRNA (uracil(1498)-N(3))-methyltransferase (EC 2.1.1.193)	0.937	0.988	bi (<->)	HG421741	1529	255	fig|1334565.3.peg.1529	LMON_1534		16S rRNA (uracil(1498)-N(3))-methyltransferase (EC 2.1.1.193)	1	0.996	bi (<->)	NC_003210	1510	255	fig|169963.11.peg.1510	lmo1470		16S rRNA (uracil(1498)-N(3))-methyltransferase (EC 2.1.1.193)
CP048400	263	314	fig|1639.7710.peg.263	GZH80_01285	prmA	PLF_1637_00000651	PGF_00048840	Ribosomal protein L11 methyltransferase	258383	259327	-	bi (<->)	CP090057	1498	314	fig|1639.11354.peg.1498	LZJ94_07445	prmA	Ribosomal protein L11 methyltransferase	0.987	0.997	bi (<->)	CP041014	2860	314	fig|1639.6784.peg.2860	FIU25_14560		Ribosomal protein L11 methyltransferase	0.981	0.997	bi (<->)	HG421741	1530	314	fig|1334565.3.peg.1530	LMON_1535	prmA	Ribosomal protein L11 methyltransferase	1	0.997	bi (<->)	NC_003210	1511	314	fig|169963.11.peg.1511	lmo1471	prmA	Ribosomal protein L11 methyltransferase
CP048400	264	377	fig|1639.7710.peg.264	GZH80_01290	dnaJ	PLF_1637_00000086	PGF_10301134	Chaperone protein DnaJ	259400	260533	-	bi (<->)	CP090057	1499	376	fig|1639.11354.peg.1499	LZJ94_07450	dnaJ	Chaperone protein DnaJ	0.971	0.997	bi (<->)	CP041014	2859	376	fig|1639.6784.peg.2859	FIU25_14555	dnaJ	Chaperone protein DnaJ	0.973	0.997	bi (<->)	HG421741	1531	377	fig|1334565.3.peg.1531	LMON_1536	dnaJ	Chaperone protein DnaJ	1	0.997	bi (<->)	NC_003210	1512	377	fig|169963.11.peg.1512	lmo1472	dnaJ	Chaperone protein DnaJ
CP048400	265	613	fig|1639.7710.peg.265	GZH80_01295	dnaK	PLF_1637_00000065	PGF_10357457	Chaperone protein DnaK	260675	262516	-	bi (<->)	CP090057	1500	613	fig|1639.11354.peg.1500	LZJ94_07455	dnaK	Chaperone protein DnaK	0.997	0.998	bi (<->)	CP041014	2858	613	fig|1639.6784.peg.2858	FIU25_14550	dnaK	Chaperone protein DnaK	0.998	0.998	bi (<->)	HG421741	1532	613	fig|1334565.3.peg.1532	LMON_1537	dnaK	Chaperone protein DnaK	1	0.998	bi (<->)	NC_003210	1513	613	fig|169963.11.peg.1513	lmo1473	dnaK	Chaperone protein DnaK
CP048400	266	191	fig|1639.7710.peg.266	GZH80_01300	grpE	PLF_1637_00000253	PGF_03751823	Heat shock protein GrpE	262550	263125	-	bi (<->)	CP090057	1501	191	fig|1639.11354.peg.1501	LZJ94_07460	grpE	Heat shock protein GrpE	0.969	0.995	bi (<->)	CP041014	2857	191	fig|1639.6784.peg.2857	FIU25_14545	grpE	Heat shock protein GrpE	0.979	0.995	bi (<->)	HG421741	1533	191	fig|1334565.3.peg.1533	LMON_1538	grpE	Heat shock protein GrpE	1	0.995	bi (<->)	NC_003210	1514	191	fig|169963.11.peg.1514	lmo1474	grpE	Heat shock protein GrpE
CP048400	267	345	fig|1639.7710.peg.267	GZH80_01305	hrcA	PLF_1637_00000405	PGF_01867628	Heat-inducible transcription repressor HrcA	263167	264204	-	bi (<->)	CP090057	1502	345	fig|1639.11354.peg.1502	LZJ94_07465	hrcA	Heat-inducible transcription repressor HrcA	0.994	0.997	bi (<->)	CP041014	2856	345	fig|1639.6784.peg.2856	FIU25_14540	hrcA	Heat-inducible transcription repressor HrcA	0.997	0.997	bi (<->)	HG421741	1534	345	fig|1334565.3.peg.1534	LMON_1539	hrcA	Heat-inducible transcription repressor HrcA	0.997	0.997	bi (<->)	NC_003210	1515	345	fig|169963.11.peg.1515	lmo1475	hrcA	Heat-inducible transcription repressor HrcA
CP048400	268	385	fig|1639.7710.peg.268	GZH80_01310		PLF_1637_00000202	PGF_04991657	Oxygen-independent coproporphyrinogen-III oxidase-like protein YggW	264351	265508	-	bi (<->)	CP090057	1503	385	fig|1639.11354.peg.1503	LZJ94_07470	hemW	Oxygen-independent coproporphyrinogen-III oxidase-like protein YggW	0.969	0.997	bi (<->)	CP041014	2855	385	fig|1639.6784.peg.2855	FIU25_14535		Oxygen-independent coproporphyrinogen-III oxidase-like protein YggW	0.984	0.997	bi (<->)	HG421741	1535	385	fig|1334565.3.peg.1535	LMON_1540	hemN	Oxygen-independent coproporphyrinogen-III oxidase-like protein YggW	1	0.997	bi (<->)	NC_003210	1516	385	fig|169963.11.peg.1516	lmo1476	hemN	Oxygen-independent coproporphyrinogen-III oxidase-like protein YggW
CP048400	269	342	fig|1639.7710.peg.269	GZH80_01315		PLF_1637_00002451	PGF_06839522	NAD-dependent, hopanoid-associated epimerase/dehydratase family acting on nucleotide-sugars	265597	266625	-	uni (->)	CP090057	2448	327	fig|1639.11354.peg.2448	LZJ94_12410	galE	UDP-glucose 4-epimerase (EC 5.1.3.2)	0.212	0.954	bi (<->)	CP041014	2854	342	fig|1639.6784.peg.2854	FIU25_14530		NAD-dependent, hopanoid-associated epimerase/dehydratase family acting on nucleotide-sugars	0.924	0.997	bi (<->)	HG421741	1536	342	fig|1334565.3.peg.1536	LMON_1541		NAD-dependent, hopanoid-associated epimerase/dehydratase family acting on nucleotide-sugars	1	0.997	bi (<->)	NC_003210	1517	342	fig|169963.11.peg.1517	lmo1477		NAD-dependent, hopanoid-associated epimerase/dehydratase family acting on nucleotide-sugars
CP048400	270	145	fig|1639.7710.peg.270	GZH80_01320		PLF_1637_00002444	PGF_00057506	Transcriptional regulator, MerR family	266738	267175	+	uni (->)	CP090057	791	129	fig|1639.11354.peg.791	LZJ94_03930		Transcriptional regulator, MerR family	0.298	0.876	bi (<->)	CP041014	2853	145	fig|1639.6784.peg.2853	FIU25_14525		Transcriptional regulator, MerR family	0.938	0.986	bi (<->)	HG421741	1537	145	fig|1334565.3.peg.1537	LMON_1542		Transcriptional regulator, MerR family	1	0.993	bi (<->)	NC_003210	1518	145	fig|169963.11.peg.1518	lmo1478		Transcriptional regulator, MerR family
CP048400	271	608	fig|1639.7710.peg.271	GZH80_01325	lepA	PLF_1637_00000453	PGF_00060414	Translation elongation factor LepA	267219	269045	-	bi (<->)	CP090057	1505	608	fig|1639.11354.peg.1505	LZJ94_07480	lepA	Translation elongation factor LepA	0.998	0.998	bi (<->)	CP041014	2852	608	fig|1639.6784.peg.2852	FIU25_14520	lepA	Translation elongation factor LepA	0.998	0.998	bi (<->)	HG421741	1538	608	fig|1334565.3.peg.1538	LMON_1543	lepA	Translation elongation factor LepA	1	0.998	bi (<->)	NC_003210	1519	608	fig|169963.11.peg.1519	lmo1479	lepA	Translation elongation factor LepA
CP048400	272	84	fig|1639.7710.peg.272	GZH80_01330		PLF_1637_00001113	PGF_02454577	SSU ribosomal protein S20p	269278	269532	+	bi (<->)	CP090057	1506	84	fig|1639.11354.peg.1506	LZJ94_07485	rpsT	SSU ribosomal protein S20p	1	0.988	bi (<->)	CP041014	2851	84	fig|1639.6784.peg.2851	FIU25_14515		SSU ribosomal protein S20p	1	0.988	bi (<->)	HG421741	1539	84	fig|1334565.3.peg.1539	LMON_1544	rpsT	SSU ribosomal protein S20p	1	0.988	bi (<->)	NC_003210	1520	84	fig|169963.11.peg.1520	lmo1480	rpsT	SSU ribosomal protein S20p
CP048400	273	343	fig|1639.7710.peg.273	GZH80_01335	holA	PLF_1637_00000089	PGF_09201380	DNA polymerase III delta subunit (EC 2.7.7.7)	269618	270649	-	bi (<->)	CP090057	1507	343	fig|1639.11354.peg.1507	LZJ94_07490	holA	DNA polymerase III delta subunit (EC 2.7.7.7)	0.983	0.997	bi (<->)	CP041014	2850	343	fig|1639.6784.peg.2850	FIU25_14510	holA	DNA polymerase III delta subunit (EC 2.7.7.7)	0.983	0.997	bi (<->)	HG421741	1540	343	fig|1334565.3.peg.1540	LMON_1545	holA	DNA polymerase III delta subunit (EC 2.7.7.7)	1	0.997	bi (<->)	NC_003210	1521	343	fig|169963.11.peg.1521	lmo1481	holA	DNA polymerase III delta subunit (EC 2.7.7.7)
CP048400	274	740	fig|1639.7710.peg.274	GZH80_01340		PLF_1637_00000022	PGF_06887246	DNA internalization-related competence protein ComEC/Rec2	270717	272939	-	bi (<->)	CP090057	1508	740	fig|1639.11354.peg.1508	LZJ94_07495		DNA internalization-related competence protein ComEC/Rec2	0.926	0.999	bi (<->)	CP041014	2849	740	fig|1639.6784.peg.2849	FIU25_14505		DNA internalization-related competence protein ComEC/Rec2	0.935	0.999	bi (<->)	HG421741	1541	740	fig|1334565.3.peg.1541	LMON_1546	comEC	DNA internalization-related competence protein ComEC/Rec2	1	0.999	bi (<->)	NC_003210	1522	740	fig|169963.11.peg.1522	lmo1482	comEC	DNA internalization-related competence protein ComEC/Rec2
CP048400	275	186	fig|1639.7710.peg.275	GZH80_01345		PLF_1637_00001143	PGF_02704803	dCMP deaminase (EC 3.5.4.12) @ Late competence protein ComEB	272974	273534	-	bi (<->)	CP090057	1509	186	fig|1639.11354.peg.1509	LZJ94_07500		dCMP deaminase (EC 3.5.4.12) @ Late competence protein ComEB	0.989	0.995	bi (<->)	CP041014	2848	186	fig|1639.6784.peg.2848	FIU25_14500		dCMP deaminase (EC 3.5.4.12) @ Late competence protein ComEB	0.989	0.995	bi (<->)	HG421741	1542	160	fig|1334565.3.peg.1542	LMON_1547	comEB	dCMP deaminase (EC 3.5.4.12) @ Late competence protein ComEB	1	0.994	bi (<->)	NC_003210	1523	160	fig|169963.11.peg.1523	lmo1483	comEB	dCMP deaminase (EC 3.5.4.12) @ Late competence protein ComEB
CP048400	276	200	fig|1639.7710.peg.276	GZH80_01350		PLF_1637_00001855	PGF_07824136	Late competence protein ComEA, DNA receptor	273606	274208	-	bi (<->)	CP090057	1510	200	fig|1639.11354.peg.1510	LZJ94_07505		Late competence protein ComEA, DNA receptor	0.825	0.995	bi (<->)	CP041014	2847	200	fig|1639.6784.peg.2847	FIU25_14495		Late competence protein ComEA, DNA receptor	0.835	0.995	bi (<->)	HG421741	1543	200	fig|1334565.3.peg.1543	LMON_1548	comEA	Late competence protein ComEA, DNA receptor	1	0.995	bi (<->)	NC_003210	1524	200	fig|169963.11.peg.1524	lmo1484	comEA	Late competence protein ComEA, DNA receptor
CP048400	277	243	fig|1639.7710.peg.277	GZH80_01355		PLF_1637_00000597	PGF_00002970	FIG145533: Methyltransferase (EC 2.1.1.-)	274311	275042	-	bi (<->)	CP090057	1511	243	fig|1639.11354.peg.1511	LZJ94_07510		FIG145533: Methyltransferase (EC 2.1.1.-)	0.955	0.996	bi (<->)	CP041014	2846	243	fig|1639.6784.peg.2846	FIU25_14490		FIG145533: Methyltransferase (EC 2.1.1.-)	0.947	0.996	bi (<->)	HG421741	1544	243	fig|1334565.3.peg.1544	LMON_1549		FIG145533: Methyltransferase (EC 2.1.1.-)	1	0.996	bi (<->)	NC_003210	1525	243	fig|169963.11.peg.1525	lmo1485		FIG145533: Methyltransferase (EC 2.1.1.-)
CP048400	278	118	fig|1639.7710.peg.278	GZH80_01360	rsfS	PLF_1637_00001231	PGF_00435430	Ribosomal silencing factor RsfA	275097	275453	-	bi (<->)	CP090057	1512	118	fig|1639.11354.peg.1512	LZJ94_07515	rsfS	Ribosomal silencing factor RsfA	1	0.992	bi (<->)	CP041014	2845	118	fig|1639.6784.peg.2845	FIU25_14485	rsfS	Ribosomal silencing factor RsfA	0.992	0.992	bi (<->)	HG421741	1545	118	fig|1334565.3.peg.1545	LMON_1550		Ribosomal silencing factor RsfA	1	0.992	bi (<->)	NC_003210	1526	118	fig|169963.11.peg.1526	lmo1486		Ribosomal silencing factor RsfA
CP048400	279	191	fig|1639.7710.peg.279	GZH80_01365		PLF_1637_00001613	PGF_03117711	Hydrolase (HAD superfamily), YqeK	275458	276033	-	bi (<->)	CP090057	1513	191	fig|1639.11354.peg.1513	LZJ94_07520	yqeK	Hydrolase (HAD superfamily), YqeK	0.979	0.995	bi (<->)	CP041014	2844	191	fig|1639.6784.peg.2844	FIU25_14480		Hydrolase (HAD superfamily), YqeK	0.984	0.995	bi (<->)	HG421741	1546	191	fig|1334565.3.peg.1546	LMON_1551		Hydrolase (HAD superfamily), YqeK	1	0.995	bi (<->)	NC_003210	1527	191	fig|169963.11.peg.1527	lmo1487		Hydrolase (HAD superfamily), YqeK
CP048400	280	188	fig|1639.7710.peg.280	GZH80_01370		PLF_1637_00000921	PGF_08432396	Nicotinate-nucleotide adenylyltransferase (EC 2.7.7.18)	276020	276586	-	bi (<->)	CP090057	1514	188	fig|1639.11354.peg.1514	LZJ94_07525		Nicotinate-nucleotide adenylyltransferase (EC 2.7.7.18)	0.936	0.995	bi (<->)	CP041014	2843	188	fig|1639.6784.peg.2843	FIU25_14475		Nicotinate-nucleotide adenylyltransferase (EC 2.7.7.18)	0.931	0.995	bi (<->)	HG421741	1547	188	fig|1334565.3.peg.1547	LMON_1552	nadD	Nicotinate-nucleotide adenylyltransferase (EC 2.7.7.18)	1	0.995	bi (<->)	NC_003210	1528	188	fig|169963.11.peg.1528	lmo1488	nadD	Nicotinate-nucleotide adenylyltransferase (EC 2.7.7.18)
CP048400	281	96	fig|1639.7710.peg.281	GZH80_01375	yhbY	PLF_1637_00001286	PGF_04287303	RNA-binding protein YhbY	276604	276894	-	bi (<->)	CP090057	1515	96	fig|1639.11354.peg.1515	LZJ94_07530	yhbY	RNA-binding protein YhbY	1	0.99	bi (<->)	CP041014	2842	96	fig|1639.6784.peg.2842	FIU25_14470	yhbY	RNA-binding protein YhbY	1	0.99	bi (<->)	HG421741	1548	96	fig|1334565.3.peg.1548	LMON_1553		RNA-binding protein YhbY	1	0.99	bi (<->)	NC_003210	1529	96	fig|169963.11.peg.1529	lmo1489		RNA-binding protein YhbY
CP048400	282	273	fig|1639.7710.peg.282	GZH80_01380	aroE	PLF_1637_00001236	PGF_08181546	Shikimate 5-dehydrogenase I alpha (EC 1.1.1.25)	276894	277715	-	bi (<->)	CP090057	1516	273	fig|1639.11354.peg.1516	LZJ94_07535	aroE	Shikimate 5-dehydrogenase I alpha (EC 1.1.1.25)	0.985	0.996	bi (<->)	CP041014	2841	273	fig|1639.6784.peg.2841	FIU25_14465	aroE	Shikimate 5-dehydrogenase I alpha (EC 1.1.1.25)	0.974	0.996	bi (<->)	HG421741	1549	273	fig|1334565.3.peg.1549	LMON_1554		Shikimate 5-dehydrogenase I alpha (EC 1.1.1.25)	1	0.996	bi (<->)	NC_003210	1530	273	fig|169963.11.peg.1530	lmo1490		Shikimate 5-dehydrogenase I alpha (EC 1.1.1.25)
CP048400	283	366	fig|1639.7710.peg.283	GZH80_01385	yqeH	PLF_1637_00000892	PGF_02619921	GTP-binding protein YqeH, required for biogenesis of 30S ribosome subunit	277735	278835	-	bi (<->)	CP090057	1517	366	fig|1639.11354.peg.1517	LZJ94_07540	yqeH	GTP-binding protein YqeH, required for biogenesis of 30S ribosome subunit	0.978	0.997	bi (<->)	CP041014	2840	366	fig|1639.6784.peg.2840	FIU25_14460	yqeH	GTP-binding protein YqeH, required for biogenesis of 30S ribosome subunit	0.981	0.997	bi (<->)	HG421741	1550	366	fig|1334565.3.peg.1550	LMON_1555		GTP-binding protein YqeH, required for biogenesis of 30S ribosome subunit	1	0.997	bi (<->)	NC_003210	1531	366	fig|169963.11.peg.1531	lmo1491		GTP-binding protein YqeH, required for biogenesis of 30S ribosome subunit
CP048400	284	173	fig|1639.7710.peg.284	GZH80_01390		PLF_1637_00000494	PGF_00012652	FIG001553: Hydrolase, HAD subfamily IIIA	278832	279353	-	bi (<->)	CP090057	1518	173	fig|1639.11354.peg.1518	LZJ94_07545		FIG001553: Hydrolase, HAD subfamily IIIA	1	0.994	bi (<->)	CP041014	2839	173	fig|1639.6784.peg.2839	FIU25_14455		FIG001553: Hydrolase, HAD subfamily IIIA	1	0.994	bi (<->)	HG421741	1551	173	fig|1334565.3.peg.1551	LMON_1556		FIG001553: Hydrolase, HAD subfamily IIIA	1	0.994	bi (<->)	NC_003210	1532	173	fig|169963.11.peg.1532	lmo1492		FIG001553: Hydrolase, HAD subfamily IIIA
CP048400	285	602	fig|1639.7710.peg.285	GZH80_01395		PLF_1637_00000071	PGF_05614715	Oligoendopeptidase F-like protein	279515	281323	+	bi (<->)	CP090057	1519	602	fig|1639.11354.peg.1519	LZJ94_07550		Oligoendopeptidase F-like protein	0.987	0.998	bi (<->)	CP041014	2838	602	fig|1639.6784.peg.2838	FIU25_14450		Oligoendopeptidase F-like protein	0.982	0.998	bi (<->)	HG421741	1552	602	fig|1334565.3.peg.1552	LMON_1557		Oligoendopeptidase F-like protein	1	0.998	bi (<->)	NC_003210	1533	602	fig|169963.11.peg.1533	lmo1493		Oligoendopeptidase F-like protein
CP048400	286	233	fig|1639.7710.peg.286	GZH80_01400		PLF_1637_00001435	PGF_00777996	5'-methylthioadenosine nucleosidase (EC 3.2.2.16) @ S-adenosylhomocysteine nucleosidase (EC 3.2.2.9)	281358	282059	-	bi (<->)	CP090057	1520	233	fig|1639.11354.peg.1520	LZJ94_07555		5'-methylthioadenosine nucleosidase (EC 3.2.2.16) @ S-adenosylhomocysteine nucleosidase (EC 3.2.2.9)	0.974	0.996	bi (<->)	CP041014	2837	233	fig|1639.6784.peg.2837	FIU25_14445		5'-methylthioadenosine nucleosidase (EC 3.2.2.16) @ S-adenosylhomocysteine nucleosidase (EC 3.2.2.9)	0.974	0.996	bi (<->)	HG421741	1553	233	fig|1334565.3.peg.1553	LMON_1558		5'-methylthioadenosine nucleosidase (EC 3.2.2.16) @ S-adenosylhomocysteine nucleosidase (EC 3.2.2.9)	1	0.996	bi (<->)	NC_003210	1534	233	fig|169963.11.peg.1534	lmo1494		5'-methylthioadenosine nucleosidase (EC 3.2.2.16) @ S-adenosylhomocysteine nucleosidase (EC 3.2.2.9)
CP048400	287	207	fig|1639.7710.peg.287	GZH80_01405		PLF_1637_00001534	PGF_00013346	Hypothetical protein perhaps functionally coupled to transcription elongation factor GreA	282109	282732	-	bi (<->)	CP090057	1521	210	fig|1639.11354.peg.1521	LZJ94_07560		Hypothetical protein perhaps functionally coupled to transcription elongation factor GreA	0.962	0.995	bi (<->)	CP041014	2836	207	fig|1639.6784.peg.2836	FIU25_14440		Hypothetical protein perhaps functionally coupled to transcription elongation factor GreA	0.971	0.995	bi (<->)	HG421741	1554	207	fig|1334565.3.peg.1554	LMON_1559		Hypothetical protein perhaps functionally coupled to transcription elongation factor GreA	1	0.995	bi (<->)	NC_003210	1535	207	fig|169963.11.peg.1535	lmo1495		Hypothetical protein perhaps functionally coupled to transcription elongation factor GreA
CP048400	288	160	fig|1639.7710.peg.288	GZH80_01410	greA	PLF_1637_00001125	PGF_01043799	Transcription elongation factor GreA	282783	283265	-	bi (<->)	CP090057	1522	160	fig|1639.11354.peg.1522	LZJ94_07565	greA	Transcription elongation factor GreA	1	0.994	bi (<->)	CP041014	2835	160	fig|1639.6784.peg.2835	FIU25_14435	greA	Transcription elongation factor GreA	1	0.994	bi (<->)	HG421741	1555	160	fig|1334565.3.peg.1555	LMON_1560	greA	Transcription elongation factor GreA	1	0.994	bi (<->)	NC_003210	1536	160	fig|169963.11.peg.1536	lmo1496	greA	Transcription elongation factor GreA
CP048400	289	209	fig|1639.7710.peg.289	GZH80_01415	udk	PLF_1637_00000552	PGF_01776925	Uridine kinase (EC 2.7.1.48)	283459	284088	-	bi (<->)	CP090057	1523	209	fig|1639.11354.peg.1523	LZJ94_07570	udk	Uridine kinase (EC 2.7.1.48)	0.995	0.995	bi (<->)	CP041014	2834	209	fig|1639.6784.peg.2834	FIU25_14425		Uridine kinase (EC 2.7.1.48)	0.995	0.995	bi (<->)	HG421741	1557	209	fig|1334565.3.peg.1557	LMON_1562	udk	Uridine kinase (EC 2.7.1.48)	1	0.995	bi (<->)	NC_003210	1538	209	fig|169963.11.peg.1538	lmo1497	udk	Uridine kinase (EC 2.7.1.48)
CP048400	290	217	fig|1639.7710.peg.290	GZH80_01420		PLF_1637_00000729	PGF_08719117	FIG011945: O-methyltransferase family protein	284085	284738	-	bi (<->)	CP090057	1524	217	fig|1639.11354.peg.1524	LZJ94_07575		FIG011945: O-methyltransferase family protein	0.986	0.995	bi (<->)	CP041014	2833	217	fig|1639.6784.peg.2833	FIU25_14420		FIG011945: O-methyltransferase family protein	0.995	0.995	bi (<->)	HG421741	1558	217	fig|1334565.3.peg.1558	LMON_1563		FIG011945: O-methyltransferase family protein	1	0.995	bi (<->)	NC_003210	1539	217	fig|169963.11.peg.1539	lmo1498		FIG011945: O-methyltransferase family protein
CP048400	291	356	fig|1639.7710.peg.291	GZH80_01425	mltG	PLF_1637_00000193	PGF_01534078	Murein endolytic transglycosylase MltG	284815	285885	-	bi (<->)	CP090057	1525	356	fig|1639.11354.peg.1525	LZJ94_07580	mltG	Murein endolytic transglycosylase MltG	0.986	0.997	bi (<->)	CP041014	2832	356	fig|1639.6784.peg.2832	FIU25_14415	mltG	Murein endolytic transglycosylase MltG	0.989	0.997	bi (<->)	HG421741	1559	356	fig|1334565.3.peg.1559	LMON_1564		Murein endolytic transglycosylase MltG	1	0.997	bi (<->)	NC_003210	1540	356	fig|169963.11.peg.1540	lmo1499		Murein endolytic transglycosylase MltG
CP048400	292	208	fig|1639.7710.peg.292	GZH80_01430		PLF_1637_00000491	PGF_01264811	DedA family protein	286088	286714	+	bi (<->)	CP090057	1526	208	fig|1639.11354.peg.1526	LZJ94_07585		DedA family protein	0.99	0.995	bi (<->)	CP041014	2831	208	fig|1639.6784.peg.2831	FIU25_14410		DedA family protein	0.99	0.995	bi (<->)	HG421741	1560	208	fig|1334565.3.peg.1560	LMON_1565		DedA family protein	0.995	0.995	bi (<->)	NC_003210	1541	208	fig|169963.11.peg.1541	lmo1500		DedA family protein
CP048400	293	100	fig|1639.7710.peg.293	GZH80_01435		PLF_1637_00001621	PGF_00027563	UPF0473 protein YrzB	286759	287061	-	bi (<->)	CP090057	1527	100	fig|1639.11354.peg.1527	LZJ94_07590		UPF0473 protein YrzB	1	0.99	bi (<->)	CP041014	2830	100	fig|1639.6784.peg.2830	FIU25_14405		UPF0473 protein YrzB	1	0.99	bi (<->)	HG421741	1561	100	fig|1334565.3.peg.1561	LMON_1566		UPF0473 protein YrzB	1	0.99	bi (<->)	NC_003210	1542	100	fig|169963.11.peg.1542	lmo1501		UPF0473 protein YrzB
CP048400	294	138	fig|1639.7710.peg.294	GZH80_01440	ruvX	PLF_1637_00001102	PGF_10488938	Putative pre-16S rRNA nuclease YqgF	287077	287493	-	bi (<->)	CP090057	1528	138	fig|1639.11354.peg.1528	LZJ94_07595	ruvX	Putative pre-16S rRNA nuclease YqgF	1	0.993	bi (<->)	CP041014	2829	138	fig|1639.6784.peg.2829	FIU25_14400	ruvX	Putative pre-16S rRNA nuclease YqgF	0.993	0.993	bi (<->)	HG421741	1562	135	fig|1334565.3.peg.1562	LMON_1567		Putative pre-16S rRNA nuclease YqgF	1	0.993	bi (<->)	NC_003210	1543	135	fig|169963.11.peg.1543	lmo1502		Putative pre-16S rRNA nuclease YqgF
CP048400	295	90	fig|1639.7710.peg.295	GZH80_01445		PLF_1637_00001062	PGF_00013347	UPF0297 protein YrzL	287490	287762	-	bi (<->)	CP090057	1529	90	fig|1639.11354.peg.1529	LZJ94_07600		UPF0297 protein YrzL	1	0.989	bi (<->)	CP041014	2828	90	fig|1639.6784.peg.2828	FIU25_14395		UPF0297 protein YrzL	1	0.989	bi (<->)	HG421741	1563	90	fig|1334565.3.peg.1563	LMON_1568		UPF0297 protein YrzL	1	0.989	bi (<->)	NC_003210	1544	90	fig|169963.11.peg.1544	lmo1503		UPF0297 protein YrzL
CP048400	296	879	fig|1639.7710.peg.296	GZH80_01450	alaS	PLF_1637_00000053	PGF_07830674	Alanyl-tRNA synthetase (EC 6.1.1.7)	287854	290493	-	bi (<->)	CP090057	1530	879	fig|1639.11354.peg.1530	LZJ94_07605	alaS	Alanyl-tRNA synthetase (EC 6.1.1.7)	0.984	0.999	bi (<->)	CP041014	2827	879	fig|1639.6784.peg.2827	FIU25_14390	alaS	Alanyl-tRNA synthetase (EC 6.1.1.7)	0.989	0.999	bi (<->)	HG421741	1564	879	fig|1334565.3.peg.1564	LMON_1569	alaS	Alanyl-tRNA synthetase (EC 6.1.1.7)	1	0.999	bi (<->)	NC_003210	1545	879	fig|169963.11.peg.1545	lmo1504	alaS	Alanyl-tRNA synthetase (EC 6.1.1.7)
CP048400	297	231	fig|1639.7710.peg.297	GZH80_01455		PLF_1637_00001260	PGF_10347576	ABC-type antimicrobial peptide transport system, ATPase component	290800	291495	-	bi (<->)	CP090057	1531	231	fig|1639.11354.peg.1531	LZJ94_07610		ABC-type antimicrobial peptide transport system, ATPase component	0.983	0.996	bi (<->)	CP041014	2826	231	fig|1639.6784.peg.2826	FIU25_14385		ABC-type antimicrobial peptide transport system, ATPase component	0.983	0.996	bi (<->)	HG421741	1565	231	fig|1334565.3.peg.1565	LMON_1570		ABC-type antimicrobial peptide transport system, ATPase component	1	0.996	bi (<->)	NC_003210	1546	231	fig|169963.11.peg.1546	lmo1505		ABC-type antimicrobial peptide transport system, ATPase component
CP048400	298	500	fig|1639.7710.peg.298	GZH80_01460		PLF_1637_00000179	PGF_10456650	ABC transporter, permease protein	291504	293006	-	bi (<->)	CP090057	1532	501	fig|1639.11354.peg.1532	LZJ94_07615		ABC transporter, permease protein	0.972	0.998	bi (<->)	CP041014	2825	499	fig|1639.6784.peg.2825	FIU25_14380		ABC transporter, permease protein	0.97	0.998	bi (<->)	HG421741	1566	500	fig|1334565.3.peg.1566	LMON_1571		ABC transporter, permease protein	1	0.998	bi (<->)	NC_003210	1547	501	fig|169963.11.peg.1547	lmo1506		ABC transporter, permease protein
CP048400	299	228	fig|1639.7710.peg.299	GZH80_01465		PLF_1637_00001137	PGF_00065866	Uncharacterized transcriptional response regulator YclJ	293173	293859	+	bi (<->)	CP090057	1533	228	fig|1639.11354.peg.1533	LZJ94_07620		Uncharacterized transcriptional response regulator YclJ	0.965	0.996	bi (<->)	CP041014	2824	228	fig|1639.6784.peg.2824	FIU25_14375		Uncharacterized transcriptional response regulator YclJ	0.982	0.996	bi (<->)	HG421741	1567	228	fig|1334565.3.peg.1567	LMON_1572		Uncharacterized transcriptional response regulator YclJ	0.991	0.996	bi (<->)	NC_003210	1548	228	fig|169963.11.peg.1548	lmo1507		Uncharacterized transcriptional response regulator YclJ
CP048400	300	476	fig|1639.7710.peg.300	GZH80_01470		PLF_1637_00000350	PGF_00050589	Sensor histidine kinase YclK	293865	295295	+	bi (<->)	CP090057	1534	476	fig|1639.11354.peg.1534	LZJ94_07625		Sensor histidine kinase YclK	0.958	0.998	bi (<->)	CP041014	2823	476	fig|1639.6784.peg.2823	FIU25_14370		Sensor histidine kinase YclK	0.992	0.998	bi (<->)	HG421741	1568	479	fig|1334565.3.peg.1568	LMON_1573		Sensor histidine kinase YclK	1	0.992	bi (<->)	NC_003210	1549	476	fig|169963.11.peg.1549	lmo1508		Sensor histidine kinase YclK
CP048400	301	798	fig|1639.7710.peg.301	GZH80_01475		PLF_1637_00000278	PGF_00047095	RecD-like DNA helicase YrrC	295337	297733	-	bi (<->)	CP090057	1535	798	fig|1639.11354.peg.1535	LZJ94_07630		RecD-like DNA helicase YrrC	0.987	0.999	bi (<->)	CP041014	2822	798	fig|1639.6784.peg.2822	FIU25_14365		RecD-like DNA helicase YrrC	0.992	0.999	bi (<->)	HG421741	1569	798	fig|1334565.3.peg.1569	LMON_1574		RecD-like DNA helicase YrrC	1	0.999	bi (<->)	NC_003210	1550	798	fig|169963.11.peg.1550	lmo1509		RecD-like DNA helicase YrrC
CP048400	302	222	fig|1639.7710.peg.302	GZH80_01480		PLF_1637_00001237	PGF_01768406	TPR domain protein	297761	298429	-	bi (<->)	CP090057	1536	222	fig|1639.11354.peg.1536	LZJ94_07635		TPR domain protein	0.991	0.995	bi (<->)	CP041014	2821	222	fig|1639.6784.peg.2821	FIU25_14360		TPR domain protein	0.995	0.995	bi (<->)	HG421741	1570	222	fig|1334565.3.peg.1570	LMON_1575		TPR domain protein	0.995	0.995	bi (<->)	NC_003210	1551	222	fig|169963.11.peg.1551	lmo1510		TPR domain protein
CP048400	303	246	fig|1639.7710.peg.303	GZH80_01485		PLF_1637_00000673	PGF_06323981	Hydrolase, alpha/beta fold family	298440	299180	-	bi (<->)	CP090057	1537	246	fig|1639.11354.peg.1537	LZJ94_07640		Hydrolase, alpha/beta fold family	0.951	0.996	bi (<->)	CP041014	2820	246	fig|1639.6784.peg.2820	FIU25_14355		Hydrolase, alpha/beta fold family	0.972	0.996	bi (<->)	HG421741	1571	246	fig|1334565.3.peg.1571	LMON_1576		Hydrolase, alpha/beta fold family	0.996	0.996	bi (<->)	NC_003210	1552	246	fig|169963.11.peg.1552	lmo1511		Hydrolase, alpha/beta fold family
CP048400	304	371	fig|1639.7710.peg.304	GZH80_01490	mnmA	PLF_1637_00007446	PGF_07304022	tRNA-specific 2-thiouridylase MnmA (EC 2.8.1.13)	299298	300413	-	bi (<->)	CP090057	1538	371	fig|1639.11354.peg.1538	LZJ94_07645	mnmA	tRNA-specific 2-thiouridylase MnmA (EC 2.8.1.13)	0.978	0.997	bi (<->)	CP041014	2819	371	fig|1639.6784.peg.2819	FIU25_14350	mnmA	tRNA-specific 2-thiouridylase MnmA (EC 2.8.1.13)	0.981	0.997	bi (<->)	HG421741	1572	371	fig|1334565.3.peg.1572	LMON_1577	mnmA	tRNA-specific 2-thiouridylase MnmA (EC 2.8.1.13)	1	0.997	bi (<->)	NC_003210	1553	371	fig|169963.11.peg.1553	lmo1512	mnmA	tRNA-specific 2-thiouridylase MnmA (EC 2.8.1.13)
CP048400	305	382	fig|1639.7710.peg.305	GZH80_01495		PLF_1637_00000484	PGF_10025016	Cysteine desulfurase (EC 2.8.1.7)	300432	301580	-	bi (<->)	CP090057	1539	382	fig|1639.11354.peg.1539	LZJ94_07650		Cysteine desulfurase (EC 2.8.1.7)	0.932	0.997	bi (<->)	CP041014	2818	382	fig|1639.6784.peg.2818	FIU25_14345		Cysteine desulfurase (EC 2.8.1.7)	0.94	0.997	bi (<->)	HG421741	1573	382	fig|1334565.3.peg.1573	LMON_1578		Cysteine desulfurase (EC 2.8.1.7)	1	0.997	bi (<->)	NC_003210	1554	382	fig|169963.11.peg.1554	lmo1513		Cysteine desulfurase (EC 2.8.1.7)
CP048400	306	427	fig|1639.7710.peg.306	GZH80_01505		PLF_1637_00000290	PGF_05935795	Replication-associated recombination protein RarA	301960	303243	-	bi (<->)	CP090057	1540	427	fig|1639.11354.peg.1540	LZJ94_07660		Replication-associated recombination protein RarA	0.991	0.998	bi (<->)	CP041014	2817	427	fig|1639.6784.peg.2817	FIU25_14335		Replication-associated recombination protein RarA	0.993	0.998	bi (<->)	HG421741	1574	427	fig|1334565.3.peg.1574	LMON_1579		Replication-associated recombination protein RarA	1	0.998	bi (<->)	NC_003210	1555	425	fig|169963.11.peg.1555	lmo1514		Replication-associated recombination protein RarA
CP048400	307	140	fig|1639.7710.peg.307	GZH80_01510		PLF_1637_00000257	PGF_09345013	Iron-sulfur cluster regulator IscR	303392	303814	+	bi (<->)	CP090057	1541	140	fig|1639.11354.peg.1541	LZJ94_07665		Iron-sulfur cluster regulator IscR	0.979	0.993	bi (<->)	CP041014	2816	140	fig|1639.6784.peg.2816	FIU25_14330		Iron-sulfur cluster regulator IscR	0.979	0.993	bi (<->)	HG421741	1575	82	fig|1334565.3.peg.1575	LMON_1580		Iron-sulfur cluster regulator IscR	0.973	0.89	bi (<->)	NC_003210	1556	140	fig|169963.11.peg.1556	lmo1515		Iron-sulfur cluster regulator IscR
CP048400	308	401	fig|1639.7710.peg.308	GZH80_01515		PLF_1637_00000855	PGF_06614457	Ammonium transporter	304059	305264	+	bi (<->)	CP090057	1542	401	fig|1639.11354.peg.1542	LZJ94_07670		Ammonium transporter	0.983	0.998	bi (<->)	CP041014	2815	401	fig|1639.6784.peg.2815	FIU25_14325		Ammonium transporter	0.983	0.998	bi (<->)	HG421741	1577	401	fig|1334565.3.peg.1577	LMON_1582		Ammonium transporter	1	0.998	bi (<->)	NC_003210	1557	401	fig|169963.11.peg.1557	lmo1516		Ammonium transporter
CP048400	309	121	fig|1639.7710.peg.309	GZH80_01520		PLF_1637_00001088	PGF_02518459	Nitrogen regulatory protein P-II	305278	305643	+	bi (<->)	CP090057	1543	121	fig|1639.11354.peg.1543	LZJ94_07675		Nitrogen regulatory protein P-II	1	0.992	bi (<->)	CP041014	2814	121	fig|1639.6784.peg.2814	FIU25_14320		Nitrogen regulatory protein P-II	1	0.992	bi (<->)	HG421741	1578	121	fig|1334565.3.peg.1578	LMON_1583		Nitrogen regulatory protein P-II	1	0.992	bi (<->)	NC_003210	1558	121	fig|169963.11.peg.1558	lmo1517		Nitrogen regulatory protein P-II
CP048400	310	126	fig|1639.7710.peg.310	GZH80_01525		PLF_1637_00001816	PGF_02162891	hypothetical protein	305793	306173	+	bi (<->)	CP090057	1544	126	fig|1639.11354.peg.1544	LZJ94_07680		hypothetical protein	0.992	0.992	bi (<->)	CP041014	2813	126	fig|1639.6784.peg.2813	FIU25_14315		hypothetical protein	1	0.992	bi (<->)	HG421741	1579	126	fig|1334565.3.peg.1579	LMON_1584		hypothetical protein	1	0.992	bi (<->)	NC_003210	1559	126	fig|169963.11.peg.1559	lmo1518		hypothetical protein
CP048400	311	591	fig|1639.7710.peg.311	GZH80_01530	aspS	PLF_1637_00000701	PGF_06589185	Aspartyl-tRNA synthetase (EC 6.1.1.12)	306212	307987	-	bi (<->)	CP090057	1545	591	fig|1639.11354.peg.1545	LZJ94_07685	aspS	Aspartyl-tRNA synthetase (EC 6.1.1.12)	0.988	0.998	bi (<->)	CP041014	2812	591	fig|1639.6784.peg.2812	FIU25_14310	aspS	Aspartyl-tRNA synthetase (EC 6.1.1.12)	0.985	0.998	bi (<->)	HG421741	1580	591	fig|1334565.3.peg.1580	LMON_1585	aspS	Aspartyl-tRNA synthetase (EC 6.1.1.12)	1	0.998	bi (<->)	NC_003210	1560	591	fig|169963.11.peg.1560	lmo1519	aspS	Aspartyl-tRNA synthetase (EC 6.1.1.12)
CP048400	312	425	fig|1639.7710.peg.312	GZH80_01535		PLF_1637_00000328	PGF_03004613	Histidyl-tRNA synthetase (EC 6.1.1.21)	307990	309267	-	bi (<->)	CP090057	1546	425	fig|1639.11354.peg.1546	LZJ94_07690	hisS	Histidyl-tRNA synthetase (EC 6.1.1.21)	0.988	0.998	bi (<->)	CP041014	2811	425	fig|1639.6784.peg.2811	FIU25_14305		Histidyl-tRNA synthetase (EC 6.1.1.21)	0.983	0.995	bi (<->)	HG421741	1581	425	fig|1334565.3.peg.1581	LMON_1586	hisS	Histidyl-tRNA synthetase (EC 6.1.1.21)	0.998	0.998	bi (<->)	NC_003210	1561	425	fig|169963.11.peg.1561	lmo1520	hisS	Histidyl-tRNA synthetase (EC 6.1.1.21)
CP048400	313	427	fig|1639.7710.peg.313	GZH80_01540		PLF_1637_00001084	PGF_01466819	N-acetylmuramoyl-L-alanine amidase (EC 3.5.1.28)	309718	311001	+	bi (<->)	CP090057	1547	427	fig|1639.11354.peg.1547	LZJ94_07695		N-acetylmuramoyl-L-alanine amidase (EC 3.5.1.28)	0.977	0.998	bi (<->)	CP041014	2810	427	fig|1639.6784.peg.2810	FIU25_14300		N-acetylmuramoyl-L-alanine amidase (EC 3.5.1.28)	0.991	0.998	bi (<->)	HG421741	1582	427	fig|1334565.3.peg.1582	LMON_1587		N-acetylmuramoyl-L-alanine amidase (EC 3.5.1.28)	0.998	0.998	bi (<->)	NC_003210	1562	427	fig|169963.11.peg.1562	lmo1521		N-acetylmuramoyl-L-alanine amidase (EC 3.5.1.28)
CP048400	314	150	fig|1639.7710.peg.314	GZH80_01545		PLF_1637_00000590	PGF_00421071	D-aminoacyl-tRNA deacylase (EC 3.1.1.96)	311038	311490	-	bi (<->)	CP090057	1548	151	fig|1639.11354.peg.1548	LZJ94_07700	dtd	D-aminoacyl-tRNA deacylase (EC 3.1.1.96)	0.953	0.987	bi (<->)	CP041014	2809	150	fig|1639.6784.peg.2809	FIU25_14295		D-aminoacyl-tRNA deacylase (EC 3.1.1.96)	0.947	0.993	bi (<->)	HG421741	1583	136	fig|1334565.3.peg.1583	LMON_1588		D-aminoacyl-tRNA deacylase (EC 3.1.1.96)	1	0.993	bi (<->)	NC_003210	1563	150	fig|169963.11.peg.1563	lmo1522		D-aminoacyl-tRNA deacylase (EC 3.1.1.96)
CP048400	315	738	fig|1639.7710.peg.315	GZH80_01550		PLF_1637_00000327	PGF_00010349	Guanosine-3',5'-bis(diphosphate) 3'-pyrophosphohydrolase (EC 3.1.7.2) / GTP pyrophosphokinase (EC 2.7.6.5), (p)ppGpp synthetase II	311506	313722	-	bi (<->)	CP090057	1549	738	fig|1639.11354.peg.1549	LZJ94_07705		Guanosine-3',5'-bis(diphosphate) 3'-pyrophosphohydrolase (EC 3.1.7.2) / GTP pyrophosphokinase (EC 2.7.6.5), (p)ppGpp synthetase II	0.996	0.999	bi (<->)	CP041014	2808	738	fig|1639.6784.peg.2808	FIU25_14290		Guanosine-3',5'-bis(diphosphate) 3'-pyrophosphohydrolase (EC 3.1.7.2) / GTP pyrophosphokinase (EC 2.7.6.5), (p)ppGpp synthetase II	0.995	0.999	bi (<->)	HG421741	1584	738	fig|1334565.3.peg.1584	LMON_1589	relA	Guanosine-3',5'-bis(diphosphate) 3'-pyrophosphohydrolase (EC 3.1.7.2) / GTP pyrophosphokinase (EC 2.7.6.5), (p)ppGpp synthetase II	1	0.999	bi (<->)	NC_003210	1564	738	fig|169963.11.peg.1564	lmo1523	relA	Guanosine-3',5'-bis(diphosphate) 3'-pyrophosphohydrolase (EC 3.1.7.2) / GTP pyrophosphokinase (EC 2.7.6.5), (p)ppGpp synthetase II
CP048400	316	173	fig|1639.7710.peg.316	GZH80_01555		PLF_1637_00000854	PGF_00034972	Adenine phosphoribosyltransferase (EC 2.4.2.7)	313928	314449	-	bi (<->)	CP090057	1550	173	fig|1639.11354.peg.1550	LZJ94_07710		Adenine phosphoribosyltransferase (EC 2.4.2.7)	0.994	0.994	bi (<->)	CP041014	2807	173	fig|1639.6784.peg.2807	FIU25_14285		Adenine phosphoribosyltransferase (EC 2.4.2.7)	0.994	0.994	bi (<->)	HG421741	1585	173	fig|1334565.3.peg.1585	LMON_1590	apt	Adenine phosphoribosyltransferase (EC 2.4.2.7)	1	0.994	bi (<->)	NC_003210	1565	173	fig|169963.11.peg.1565	lmo1524	apt	Adenine phosphoribosyltransferase (EC 2.4.2.7)
CP048400	317	811	fig|1639.7710.peg.317	GZH80_01560	recJ	PLF_1637_00000168	PGF_07058357	Single-stranded-DNA-specific exonuclease RecJ	314439	316874	-	bi (<->)	CP090057	1551	783	fig|1639.11354.peg.1551	LZJ94_07715	recJ	Single-stranded-DNA-specific exonuclease RecJ	0.966	0.999	bi (<->)	CP041014	2806	783	fig|1639.6784.peg.2806	FIU25_14280	recJ	Single-stranded-DNA-specific exonuclease RecJ	0.969	0.999	bi (<->)	HG421741	1586	783	fig|1334565.3.peg.1586	LMON_1591		Single-stranded-DNA-specific exonuclease RecJ	0.999	0.999	bi (<->)	NC_003210	1566	783	fig|169963.11.peg.1566	lmo1525		Single-stranded-DNA-specific exonuclease RecJ
CP048400	318	114	fig|1639.7710.peg.318	GZH80_01565		PLF_1637_00001574	PGF_01577570	Uncharacterized membrane protein YrvD	316896	317240	-	bi (<->)	CP090057	1552	114	fig|1639.11354.peg.1552	LZJ94_07720		Uncharacterized membrane protein YrvD	0.965	0.991	bi (<->)	CP041014	2805	114	fig|1639.6784.peg.2805	FIU25_14275		Uncharacterized membrane protein YrvD	0.965	0.991	bi (<->)	HG421741	1587	114	fig|1334565.3.peg.1587	LMON_1592		Uncharacterized membrane protein YrvD	1	0.991	bi (<->)	NC_003210	1567	114	fig|169963.11.peg.1567	lmo1526		Uncharacterized membrane protein YrvD
CP048400	319	754	fig|1639.7710.peg.319	GZH80_01570		PLF_1637_00000217	PGF_00038653	Protein translocase subunit SecD / Protein translocase subunit SecF	317336	319600	-	bi (<->)	CP090057	1553	754	fig|1639.11354.peg.1553	LZJ94_07725	secDF	Protein translocase subunit SecD / Protein translocase subunit SecF	0.988	0.999	bi (<->)	CP041014	2804	754	fig|1639.6784.peg.2804	FIU25_14270		Protein translocase subunit SecD / Protein translocase subunit SecF	0.991	0.999	bi (<->)	HG421741	1588	754	fig|1334565.3.peg.1588	LMON_1593		Protein translocase subunit SecD / Protein translocase subunit SecF	1	0.999	bi (<->)	NC_003210	1568	754	fig|169963.11.peg.1568	lmo1527		Protein translocase subunit SecD / Protein translocase subunit SecF
CP048400	320	96	fig|1639.7710.peg.320	GZH80_01575		PLF_1637_00001817	PGF_02162892	hypothetical protein	319701	319991	-	bi (<->)	CP090057	1554	96	fig|1639.11354.peg.1554	LZJ94_07730		hypothetical protein	0.948	0.99	bi (<->)	CP041014	2803	96	fig|1639.6784.peg.2803	FIU25_14265		hypothetical protein	0.969	0.99	bi (<->)	HG421741	1589	96	fig|1334565.3.peg.1589	LMON_1594		hypothetical protein	1	0.99	bi (<->)	NC_003210	1569	96	fig|169963.11.peg.1569	lmo1528		hypothetical protein
CP048400	321	109	fig|1639.7710.peg.321	GZH80_01580	yajC	PLF_1637_00001222	PGF_00685189	Protein translocase subunit YajC	320134	320463	-	bi (<->)	CP090057	1555	105	fig|1639.11354.peg.1555	LZJ94_07735	yajC	Protein translocase subunit YajC	0.927	0.99	bi (<->)	CP041014	2802	109	fig|1639.6784.peg.2802	FIU25_14260	yajC	Protein translocase subunit YajC	1	0.991	bi (<->)	HG421741	1590	109	fig|1334565.3.peg.1590	LMON_1595		Protein translocase subunit YajC	1	0.991	bi (<->)	NC_003210	1570	109	fig|169963.11.peg.1570	lmo1529		Protein translocase subunit YajC
CP048400	322	379	fig|1639.7710.peg.322	GZH80_01585	tgt	PLF_1637_00001155	PGF_02061452	Queuine tRNA-ribosyltransferase (EC 2.4.2.29)	320497	321636	-	bi (<->)	CP090057	1556	379	fig|1639.11354.peg.1556	LZJ94_07740	tgt	Queuine tRNA-ribosyltransferase (EC 2.4.2.29)	0.992	0.997	bi (<->)	CP041014	2801	379	fig|1639.6784.peg.2801	FIU25_14255	tgt	Queuine tRNA-ribosyltransferase (EC 2.4.2.29)	1	0.997	bi (<->)	HG421741	1591	379	fig|1334565.3.peg.1591	LMON_1596	tgt	Queuine tRNA-ribosyltransferase (EC 2.4.2.29)	1	0.997	bi (<->)	NC_003210	1571	379	fig|169963.11.peg.1571	lmo1530	tgt	Queuine tRNA-ribosyltransferase (EC 2.4.2.29)
CP048400	323	342	fig|1639.7710.peg.323	GZH80_01590	queA	PLF_1637_00000953	PGF_00049362	S-adenosylmethionine:tRNA ribosyltransferase-isomerase (EC 2.4.99.17)	321723	322751	-	bi (<->)	CP090057	1557	342	fig|1639.11354.peg.1557	LZJ94_07745	queA	S-adenosylmethionine:tRNA ribosyltransferase-isomerase (EC 2.4.99.17)	0.98	0.997	bi (<->)	CP041014	2800	342	fig|1639.6784.peg.2800	FIU25_14250	queA	S-adenosylmethionine:tRNA ribosyltransferase-isomerase (EC 2.4.99.17)	0.988	0.997	bi (<->)	HG421741	1592	342	fig|1334565.3.peg.1592	LMON_1597	queA	S-adenosylmethionine:tRNA ribosyltransferase-isomerase (EC 2.4.99.17)	1	0.997	bi (<->)	NC_003210	1572	342	fig|169963.11.peg.1572	lmo1531	queA	S-adenosylmethionine:tRNA ribosyltransferase-isomerase (EC 2.4.99.17)
CP048400	324	335	fig|1639.7710.peg.324	GZH80_01595	ruvB	PLF_1637_00000200	PGF_05049118	Holliday junction ATP-dependent DNA helicase RuvB (EC 3.6.4.12)	322755	323762	-	bi (<->)	CP090057	1558	335	fig|1639.11354.peg.1558	LZJ94_07750	ruvB	Holliday junction ATP-dependent DNA helicase RuvB (EC 3.6.4.12)	0.994	0.997	bi (<->)	CP041014	2799	335	fig|1639.6784.peg.2799	FIU25_14245	ruvB	Holliday junction ATP-dependent DNA helicase RuvB (EC 3.6.4.12)	0.994	0.997	bi (<->)	HG421741	1593	335	fig|1334565.3.peg.1593	LMON_1598	ruvB	Holliday junction ATP-dependent DNA helicase RuvB (EC 3.6.4.12)	1	0.997	bi (<->)	NC_003210	1573	335	fig|169963.11.peg.1573	lmo1532	ruvB	Holliday junction ATP-dependent DNA helicase RuvB (EC 3.6.4.12)
CP048400	325	201	fig|1639.7710.peg.325	GZH80_01600	ruvA	PLF_1637_00000610	PGF_03189552	Holliday junction ATP-dependent DNA helicase RuvA (EC 3.6.4.12)	323778	324383	-	bi (<->)	CP090057	1559	201	fig|1639.11354.peg.1559	LZJ94_07755	ruvA	Holliday junction ATP-dependent DNA helicase RuvA (EC 3.6.4.12)	0.995	0.995	bi (<->)	CP041014	2798	201	fig|1639.6784.peg.2798	FIU25_14240	ruvA	Holliday junction ATP-dependent DNA helicase RuvA (EC 3.6.4.12)	0.99	0.995	bi (<->)	HG421741	1594	201	fig|1334565.3.peg.1594	LMON_1599	ruvA	Holliday junction ATP-dependent DNA helicase RuvA (EC 3.6.4.12)	1	0.995	bi (<->)	NC_003210	1574	201	fig|169963.11.peg.1574	lmo1533	ruvA	Holliday junction ATP-dependent DNA helicase RuvA (EC 3.6.4.12)
CP048400	326	311	fig|1639.7710.peg.326	GZH80_01605		PLF_1637_00001537	PGF_03941737	L-lactate dehydrogenase (EC 1.1.1.27)	324507	325442	-	bi (<->)	CP090057	1560	311	fig|1639.11354.peg.1560	LZJ94_07760		L-lactate dehydrogenase (EC 1.1.1.27)	0.971	0.997	bi (<->)	CP041014	2797	311	fig|1639.6784.peg.2797	FIU25_14235		L-lactate dehydrogenase (EC 1.1.1.27)	0.974	0.997	bi (<->)	HG421741	1595	311	fig|1334565.3.peg.1595	LMON_1600		L-lactate dehydrogenase (EC 1.1.1.27)	1	0.997	bi (<->)	NC_003210	1575	311	fig|169963.11.peg.1575	lmo1534		L-lactate dehydrogenase (EC 1.1.1.27)
CP048400	327	241	fig|1639.7710.peg.327	GZH80_01610		PLF_1637_00014648	PGF_05767868	Probable transcriptional regulatory protein YebC	325512	326237	-	bi (<->)	CP090057	1561	241	fig|1639.11354.peg.1561	LZJ94_07765		Probable transcriptional regulatory protein YebC	0.967	0.996	bi (<->)	CP041014	2796	241	fig|1639.6784.peg.2796	FIU25_14230		Probable transcriptional regulatory protein YebC	0.975	0.996	bi (<->)	HG421741	1596	241	fig|1334565.3.peg.1596	LMON_1601		Probable transcriptional regulatory protein YebC	1	0.996	bi (<->)	NC_003210	1576	241	fig|169963.11.peg.1576	lmo1535		Probable transcriptional regulatory protein YebC
CP048400	328	282	fig|1639.7710.peg.328	GZH80_01615	pheA	PLF_1637_00000938	PGF_07544077	Prephenate dehydratase (EC 4.2.1.51)	326348	327196	-	bi (<->)	CP090057	1562	282	fig|1639.11354.peg.1562	LZJ94_07770	pheA	Prephenate dehydratase (EC 4.2.1.51)	0.993	0.993	bi (<->)	CP041014	2795	282	fig|1639.6784.peg.2795	FIU25_14225	pheA	Prephenate dehydratase (EC 4.2.1.51)	0.993	0.993	bi (<->)	HG421741	1597	282	fig|1334565.3.peg.1597	LMON_1602		Prephenate dehydratase (EC 4.2.1.51)	1	0.996	bi (<->)	NC_003210	1577	282	fig|169963.11.peg.1577	lmo1536		Prephenate dehydratase (EC 4.2.1.51)
CP048400	329	429	fig|1639.7710.peg.329	GZH80_01620	obgE	PLF_1637_00000401	PGF_02029783	GTP-binding protein Obg	327263	328552	-	bi (<->)	CP090057	1563	429	fig|1639.11354.peg.1563	LZJ94_07775	obgE	GTP-binding protein Obg	0.998	0.998	bi (<->)	CP041014	2794	429	fig|1639.6784.peg.2794	FIU25_14220	obgE	GTP-binding protein Obg	1	0.998	bi (<->)	HG421741	1598	429	fig|1334565.3.peg.1598	LMON_1603	obgE	GTP-binding protein Obg	1	0.998	bi (<->)	NC_003210	1578	429	fig|169963.11.peg.1578	lmo1537	obgE	GTP-binding protein Obg
CP048400	330	497	fig|1639.7710.peg.330	GZH80_01625	glpK	PLF_1637_00024551	PGF_00008537	Glycerol kinase (EC 2.7.1.30)	328712	330205	-	bi (<->)	CP090057	1564	497	fig|1639.11354.peg.1564	LZJ94_07780	glpK	Glycerol kinase (EC 2.7.1.30)	0.992	0.998	bi (<->)	CP041014	2793	497	fig|1639.6784.peg.2793	FIU25_14215	glpK	Glycerol kinase (EC 2.7.1.30)	0.998	0.998	bi (<->)	HG421741	1599	497	fig|1334565.3.peg.1599	LMON_1604	glpK	Glycerol kinase (EC 2.7.1.30)	1	0.998	bi (<->)	NC_003210	1579	497	fig|169963.11.peg.1579	lmo1538	glpK	Glycerol kinase (EC 2.7.1.30)
CP048400	331	272	fig|1639.7710.peg.331	GZH80_01630		PLF_1637_00000508	PGF_00008542	Glycerol uptake facilitator protein	330280	331098	-	bi (<->)	CP090057	1565	272	fig|1639.11354.peg.1565	LZJ94_07785		Glycerol uptake facilitator protein	0.996	0.996	bi (<->)	CP041014	2792	272	fig|1639.6784.peg.2792	FIU25_14210		Glycerol uptake facilitator protein	1	0.996	bi (<->)	HG421741	1600	272	fig|1334565.3.peg.1600	LMON_1605		Glycerol uptake facilitator protein	1	0.996	bi (<->)	NC_003210	1580	272	fig|169963.11.peg.1580	lmo1539		Glycerol uptake facilitator protein
CP048400	332	96	fig|1639.7710.peg.332	GZH80_01635	rpmA	PLF_1637_00001298	PGF_00016385	LSU ribosomal protein L27p	331465	331755	-	bi (<->)	CP090057	1566	96	fig|1639.11354.peg.1566	LZJ94_07790	rpmA	LSU ribosomal protein L27p	1	0.99	bi (<->)	CP041014	2791	96	fig|1639.6784.peg.2791	FIU25_14205		LSU ribosomal protein L27p	1	0.99	bi (<->)	HG421741	1601	96	fig|1334565.3.peg.1601	LMON_1606	rpmA	LSU ribosomal protein L27p	1	0.99	bi (<->)	NC_003210	1581	96	fig|169963.11.peg.1581	lmo1540	rpmA	LSU ribosomal protein L27p
CP048400	333	105	fig|1639.7710.peg.333	GZH80_01640		PLF_1637_00001287	PGF_00641077	FIG139598: Potential ribosomal protein	331769	332086	-	bi (<->)	CP090057	1567	105	fig|1639.11354.peg.1567	LZJ94_07795		FIG139598: Potential ribosomal protein	0.99	0.99	bi (<->)	CP041014	2790	105	fig|1639.6784.peg.2790	FIU25_14200		FIG139598: Potential ribosomal protein	0.99	0.99	bi (<->)	HG421741	1602	105	fig|1334565.3.peg.1602	LMON_1607		FIG139598: Potential ribosomal protein	1	0.99	bi (<->)	NC_003210	1582	105	fig|169963.11.peg.1582	lmo1541		FIG139598: Potential ribosomal protein
CP048400	334	102	fig|1639.7710.peg.334	GZH80_01645	rplU	PLF_1637_00000906	PGF_04978890	LSU ribosomal protein L21p	332105	332413	-	bi (<->)	CP090057	1568	102	fig|1639.11354.peg.1568	LZJ94_07800	rplU	LSU ribosomal protein L21p	1	0.99	bi (<->)	CP041014	2789	102	fig|1639.6784.peg.2789	FIU25_14195	rplU	LSU ribosomal protein L21p	1	0.99	bi (<->)	HG421741	1603	102	fig|1334565.3.peg.1603	LMON_1608	rplU	LSU ribosomal protein L21p	1	0.99	bi (<->)	NC_003210	1583	102	fig|169963.11.peg.1583	lmo1542	rplU	LSU ribosomal protein L21p
CP048400	335	453	fig|1639.7710.peg.335	GZH80_01650		PLF_1637_00000189	PGF_01089656	Ribonuclease G	332570	333931	-	bi (<->)	CP090057	1569	453	fig|1639.11354.peg.1569	LZJ94_07805		Ribonuclease G	0.905	0.998	bi (<->)	CP041014	2788	453	fig|1639.6784.peg.2788	FIU25_14190		Ribonuclease G	0.938	0.998	bi (<->)	HG421741	1604	453	fig|1334565.3.peg.1604	LMON_1609		Ribonuclease G	1	0.998	bi (<->)	NC_003210	1584	453	fig|169963.11.peg.1584	lmo1543		Ribonuclease G
CP048400	336	266	fig|1639.7710.peg.336	GZH80_01655	minD	PLF_1637_00001117	PGF_02950579	Septum site-determining protein MinD	333983	334783	-	bi (<->)	CP090057	1570	266	fig|1639.11354.peg.1570	LZJ94_07810	minD	Septum site-determining protein MinD	0.989	0.996	bi (<->)	CP041014	2787	266	fig|1639.6784.peg.2787	FIU25_14185	minD	Septum site-determining protein MinD	1	0.996	bi (<->)	HG421741	1605	266	fig|1334565.3.peg.1605	LMON_1610	minD	Septum site-determining protein MinD	1	0.996	bi (<->)	NC_003210	1585	266	fig|169963.11.peg.1585	lmo1544	minD	Septum site-determining protein MinD
CP048400	337	229	fig|1639.7710.peg.337	GZH80_01660	minC	PLF_1637_00000655	PGF_00051120	Septum site-determining protein MinC	334786	335475	-	bi (<->)	CP090057	1571	229	fig|1639.11354.peg.1571	LZJ94_07815	minC	Septum site-determining protein MinC	0.974	0.996	bi (<->)	CP041014	2786	229	fig|1639.6784.peg.2786	FIU25_14180	minC	Septum site-determining protein MinC	0.983	0.996	bi (<->)	HG421741	1606	225	fig|1334565.3.peg.1606	LMON_1611	minC	Septum site-determining protein MinC	1	0.996	bi (<->)	NC_003210	1586	225	fig|169963.11.peg.1586	lmo1545	minC	Septum site-determining protein MinC
CP048400	338	172	fig|1639.7710.peg.338	GZH80_01665	mreD	PLF_1637_00000653	PGF_02164835	Rod shape-determining protein MreD	335641	336159	-	bi (<->)	CP090057	1572	172	fig|1639.11354.peg.1572	LZJ94_07820	mreD	Rod shape-determining protein MreD	0.959	0.994	bi (<->)	CP041014	2785	172	fig|1639.6784.peg.2785	FIU25_14175	mreD	Rod shape-determining protein MreD	1	0.994	bi (<->)	HG421741	1607	172	fig|1334565.3.peg.1607	LMON_1612	mreD	Rod shape-determining protein MreD	1	0.994	bi (<->)	NC_003210	1587	172	fig|169963.11.peg.1587	lmo1546	mreD	Rod shape-determining protein MreD
CP048400	339	295	fig|1639.7710.peg.339	GZH80_01670	mreC	PLF_1637_00000218	PGF_10369954	Rod shape-determining protein MreC	336162	337049	-	bi (<->)	CP090057	1573	295	fig|1639.11354.peg.1573	LZJ94_07825	mreC	Rod shape-determining protein MreC	0.969	0.997	bi (<->)	CP041014	2784	295	fig|1639.6784.peg.2784	FIU25_14170	mreC	Rod shape-determining protein MreC	0.997	0.997	bi (<->)	HG421741	1608	295	fig|1334565.3.peg.1608	LMON_1613	mreC	Rod shape-determining protein MreC	1	0.997	bi (<->)	NC_003210	1588	295	fig|169963.11.peg.1588	lmo1547	mreC	Rod shape-determining protein MreC
CP048400	340	337	fig|1639.7710.peg.340	GZH80_01675		PLF_1637_00000281	PGF_00648450	Rod shape-determining protein MreB	337135	338148	-	bi (<->)	CP090057	1574	337	fig|1639.11354.peg.1574	LZJ94_07830		Rod shape-determining protein MreB	0.997	0.997	bi (<->)	CP041014	2783	337	fig|1639.6784.peg.2783	FIU25_14165		Rod shape-determining protein MreB	0.997	0.997	bi (<->)	HG421741	1609	337	fig|1334565.3.peg.1609	LMON_1614	mreB	Rod shape-determining protein MreB	1	0.997	bi (<->)	NC_003210	1589	337	fig|169963.11.peg.1589	lmo1548	mreB	Rod shape-determining protein MreB
CP048400	341	224	fig|1639.7710.peg.341	GZH80_01680	radC	PLF_1637_00000313	PGF_10454652	UPF0758 family protein	338600	339274	-	bi (<->)	CP090057	1576	224	fig|1639.11354.peg.1576	LZJ94_07835	radC	UPF0758 family protein	0.964	0.996	bi (<->)	CP041014	2782	224	fig|1639.6784.peg.2782	FIU25_14160		UPF0758 family protein	0.991	0.996	bi (<->)	HG421741	1610	224	fig|1334565.3.peg.1610	LMON_1615	radC	UPF0758 family protein	1	0.996	bi (<->)	NC_003210	1590	224	fig|169963.11.peg.1590	lmo1549	radC	UPF0758 family protein
CP048400	342	236	fig|1639.7710.peg.342	GZH80_01685		PLF_1637_00001854	PGF_00016722	Late competence protein ComC, processing protease	339286	339996	-	bi (<->)	CP090057	1577	236	fig|1639.11354.peg.1577	LZJ94_07840		Late competence protein ComC, processing protease	0.792	0.996	bi (<->)	CP041014	2781	236	fig|1639.6784.peg.2781	FIU25_14155		Late competence protein ComC, processing protease	0.945	0.996	bi (<->)	HG421741	1611	236	fig|1334565.3.peg.1611	LMON_1616	comC	Late competence protein ComC, processing protease	1	0.996	bi (<->)	NC_003210	1591	236	fig|169963.11.peg.1591	lmo1550	comC	Late competence protein ComC, processing protease
CP048400	343	429	fig|1639.7710.peg.343	GZH80_01690		PLF_1637_00000192	PGF_04485073	Dihydrofolate synthase (EC 6.3.2.12) @ Folylpolyglutamate synthase (EC 6.3.2.17)	340208	341497	-	bi (<->)	CP090057	1578	429	fig|1639.11354.peg.1578	LZJ94_07845		Dihydrofolate synthase (EC 6.3.2.12) @ Folylpolyglutamate synthase (EC 6.3.2.17)	0.867	0.998	bi (<->)	CP041014	2780	429	fig|1639.6784.peg.2780	FIU25_14150		Dihydrofolate synthase (EC 6.3.2.12) @ Folylpolyglutamate synthase (EC 6.3.2.17)	0.949	0.998	bi (<->)	HG421741	1612	429	fig|1334565.3.peg.1612	LMON_1617	folC	Dihydrofolate synthase (EC 6.3.2.12) @ Folylpolyglutamate synthase (EC 6.3.2.17)	1	0.998	bi (<->)	NC_003210	1592	429	fig|169963.11.peg.1592	lmo1551	folC	Dihydrofolate synthase (EC 6.3.2.12) @ Folylpolyglutamate synthase (EC 6.3.2.17)
CP048400	344	883	fig|1639.7710.peg.344	GZH80_01695		PLF_1637_00000461	PGF_05500127	Valyl-tRNA synthetase (EC 6.1.1.9)	341559	344210	-	bi (<->)	CP090057	1579	883	fig|1639.11354.peg.1579	LZJ94_07850		Valyl-tRNA synthetase (EC 6.1.1.9)	0.972	0.999	bi (<->)	CP041014	2779	883	fig|1639.6784.peg.2779	FIU25_14145		Valyl-tRNA synthetase (EC 6.1.1.9)	0.991	0.999	bi (<->)	HG421741	1613	883	fig|1334565.3.peg.1613	LMON_1618	valS	Valyl-tRNA synthetase (EC 6.1.1.9)	1	0.999	bi (<->)	NC_003210	1593	883	fig|169963.11.peg.1593	lmo1552	valS	Valyl-tRNA synthetase (EC 6.1.1.9)
CP048400	345	429	fig|1639.7710.peg.345	GZH80_01700	hemL	PLF_1637_00000197	PGF_09019918	Glutamate-1-semialdehyde 2,1-aminomutase (EC 5.4.3.8)	344533	345822	-	bi (<->)	CP090057	1580	429	fig|1639.11354.peg.1580	LZJ94_07855	hemL	Glutamate-1-semialdehyde 2,1-aminomutase (EC 5.4.3.8)	0.967	0.998	bi (<->)	CP041014	2778	429	fig|1639.6784.peg.2778	FIU25_14140		Glutamate-1-semialdehyde 2,1-aminomutase (EC 5.4.3.8)	0.991	0.998	bi (<->)	HG421741	1614	429	fig|1334565.3.peg.1614	LMON_1619	hemL	Glutamate-1-semialdehyde 2,1-aminomutase (EC 5.4.3.8)	1	0.998	bi (<->)	NC_003210	1594	429	fig|169963.11.peg.1594	lmo1553	hemL	Glutamate-1-semialdehyde 2,1-aminomutase (EC 5.4.3.8)
CP048400	346	324	fig|1639.7710.peg.346	GZH80_01705	hemB	PLF_1637_00000213	PGF_00489714	Porphobilinogen synthase (EC 4.2.1.24)	345835	346809	-	bi (<->)	CP090057	1581	324	fig|1639.11354.peg.1581	LZJ94_07860	hemB	Porphobilinogen synthase (EC 4.2.1.24)	0.972	0.997	bi (<->)	CP041014	2777	324	fig|1639.6784.peg.2777	FIU25_14135	hemB	Porphobilinogen synthase (EC 4.2.1.24)	0.988	0.997	bi (<->)	HG421741	1615	324	fig|1334565.3.peg.1615	LMON_1620	hemB	Porphobilinogen synthase (EC 4.2.1.24)	1	0.997	bi (<->)	NC_003210	1595	324	fig|169963.11.peg.1595	lmo1554	hemB	Porphobilinogen synthase (EC 4.2.1.24)
CP048400	347	240	fig|1639.7710.peg.347	GZH80_01710		PLF_1637_00002295	PGF_01052212	Uroporphyrinogen-III synthase (EC 4.2.1.75)	346806	347528	-	bi (<->)	CP090057	1582	240	fig|1639.11354.peg.1582	LZJ94_07865		Uroporphyrinogen-III synthase (EC 4.2.1.75)	0.804	0.996	bi (<->)	CP041014	2776	240	fig|1639.6784.peg.2776	FIU25_14130		Uroporphyrinogen-III synthase (EC 4.2.1.75)	0.917	0.996	bi (<->)	HG421741	1616	240	fig|1334565.3.peg.1616	LMON_1621	hemD	Uroporphyrinogen-III synthase (EC 4.2.1.75)	1	0.996	bi (<->)	NC_003210	1596	240	fig|169963.11.peg.1596	lmo1555	hemD	Uroporphyrinogen-III synthase (EC 4.2.1.75)
CP048400	348	309	fig|1639.7710.peg.348	GZH80_01715	hemC	PLF_1637_00000433	PGF_10097367	Porphobilinogen deaminase (EC 2.5.1.61)	347525	348454	-	bi (<->)	CP090057	1583	309	fig|1639.11354.peg.1583	LZJ94_07870	hemC	Porphobilinogen deaminase (EC 2.5.1.61)	0.951	0.997	bi (<->)	CP041014	2775	309	fig|1639.6784.peg.2775	FIU25_14125	hemC	Porphobilinogen deaminase (EC 2.5.1.61)	0.974	0.997	bi (<->)	HG421741	1617	309	fig|1334565.3.peg.1617	LMON_1622	hemC	Porphobilinogen deaminase (EC 2.5.1.61)	1	0.997	bi (<->)	NC_003210	1597	309	fig|169963.11.peg.1597	lmo1556	hemC	Porphobilinogen deaminase (EC 2.5.1.61)
CP048400	349	435	fig|1639.7710.peg.349	GZH80_01720		PLF_1637_00000507	PGF_00008334	Glutamyl-tRNA reductase (EC 1.2.1.70)	348458	349765	-	bi (<->)	CP090057	1584	435	fig|1639.11354.peg.1584	LZJ94_07875	hemA	Glutamyl-tRNA reductase (EC 1.2.1.70)	0.949	0.998	bi (<->)	CP041014	2774	435	fig|1639.6784.peg.2774	FIU25_14120		Glutamyl-tRNA reductase (EC 1.2.1.70)	0.979	0.998	bi (<->)	HG421741	1618	435	fig|1334565.3.peg.1618	LMON_1623	hemA	Glutamyl-tRNA reductase (EC 1.2.1.70)	0.998	0.998	bi (<->)	NC_003210	1598	435	fig|169963.11.peg.1598	lmo1557	hemA	Glutamyl-tRNA reductase (EC 1.2.1.70)
CP048400	350	194	fig|1639.7710.peg.350	GZH80_01725		PLF_1637_00000891	PGF_00007026	GTP-binding protein EngB	349893	350477	-	bi (<->)	CP090057	1585	194	fig|1639.11354.peg.1585	LZJ94_07880	yihA	GTP-binding protein EngB	0.99	0.995	bi (<->)	CP041014	2773	194	fig|1639.6784.peg.2773	FIU25_14115		GTP-binding protein EngB	0.995	0.995	bi (<->)	HG421741	1619	194	fig|1334565.3.peg.1619	LMON_1624	engB	GTP-binding protein EngB	1	0.995	bi (<->)	NC_003210	1599	194	fig|169963.11.peg.1599	lmo1558	engB	GTP-binding protein EngB
CP048400	351	640	fig|1639.7710.peg.351	GZH80_01730	thrS	PLF_1637_00000450	PGF_01175575	Threonyl-tRNA synthetase (EC 6.1.1.3)	350585	352507	-	bi (<->)	CP090057	1586	640	fig|1639.11354.peg.1586	LZJ94_07885	thrS	Threonyl-tRNA synthetase (EC 6.1.1.3)	0.98	0.998	bi (<->)	CP041014	2772	640	fig|1639.6784.peg.2772	FIU25_14110	thrS	Threonyl-tRNA synthetase (EC 6.1.1.3)	0.998	0.998	bi (<->)	HG421741	1620	640	fig|1334565.3.peg.1620	LMON_1625	thrS	Threonyl-tRNA synthetase (EC 6.1.1.3)	1	0.998	bi (<->)	NC_003210	1600	640	fig|169963.11.peg.1600	lmo1559	thrS	Threonyl-tRNA synthetase (EC 6.1.1.3)
CP048400	352	307	fig|1639.7710.peg.352	GZH80_01735	dnaI	PLF_1637_00000254	PGF_00957277	Helicase loader DnaI	352857	353780	-	bi (<->)	CP090057	1587	307	fig|1639.11354.peg.1587	LZJ94_07890	dnaI	Helicase loader DnaI	0.993	0.997	bi (<->)	CP041014	2770	307	fig|1639.6784.peg.2770	FIU25_14100	dnaI	Helicase loader DnaI	0.997	0.997	bi (<->)	HG421741	1621	307	fig|1334565.3.peg.1621	LMON_1626	dnaI	Helicase loader DnaI	1	0.997	bi (<->)	NC_003210	1601	307	fig|169963.11.peg.1601	lmo1560	dnaI	Helicase loader DnaI
CP048400	353	458	fig|1639.7710.peg.353	GZH80_01740		PLF_1637_00000091	PGF_00011098	Helicase loader DnaB	353790	355166	-	bi (<->)	CP090057	1588	458	fig|1639.11354.peg.1588	LZJ94_07895		Helicase loader DnaB	0.945	0.998	bi (<->)	CP041014	2769	458	fig|1639.6784.peg.2769	FIU25_14095		Helicase loader DnaB	0.963	0.998	bi (<->)	HG421741	1622	458	fig|1334565.3.peg.1622	LMON_1627	dnaB	Helicase loader DnaB	1	0.998	bi (<->)	NC_003210	1602	458	fig|169963.11.peg.1602	lmo1561	dnaB	Helicase loader DnaB
CP048400	354	154	fig|1639.7710.peg.354	GZH80_01745	nrdR	PLF_1637_00001107	PGF_00048643	Ribonucleotide reductase transcriptional regulator NrdR	355172	355636	-	bi (<->)	CP090057	1589	154	fig|1639.11354.peg.1589	LZJ94_07900	nrdR	Ribonucleotide reductase transcriptional regulator NrdR	1	0.994	bi (<->)	CP041014	2768	154	fig|1639.6784.peg.2768	FIU25_14090	nrdR	Ribonucleotide reductase transcriptional regulator NrdR	1	0.994	bi (<->)	HG421741	1623	154	fig|1334565.3.peg.1623	LMON_1628	nrdR	Ribonucleotide reductase transcriptional regulator NrdR	1	0.994	bi (<->)	NC_003210	1603	154	fig|169963.11.peg.1603	lmo1562	nrdR	Ribonucleotide reductase transcriptional regulator NrdR
CP048400	355	200	fig|1639.7710.peg.355	GZH80_01750		PLF_1637_00002025	PGF_01135236	Dephospho-CoA kinase (EC 2.7.1.24)	355714	356316	-	bi (<->)	CP090057	1590	200	fig|1639.11354.peg.1590	LZJ94_07905	coaE	Dephospho-CoA kinase (EC 2.7.1.24)	0.945	0.995	bi (<->)	CP041014	2767	200	fig|1639.6784.peg.2767	FIU25_14085		Dephospho-CoA kinase (EC 2.7.1.24)	0.93	0.995	bi (<->)	HG421741	1624	200	fig|1334565.3.peg.1624	LMON_1629	coaE	Dephospho-CoA kinase (EC 2.7.1.24)	1	0.995	bi (<->)	NC_003210	1604	200	fig|169963.11.peg.1604	lmo1563	coaE	Dephospho-CoA kinase (EC 2.7.1.24)
CP048400	356	273	fig|1639.7710.peg.356	GZH80_01755	mutM	PLF_1637_00000599	PGF_05740384	Formamidopyrimidine-DNA glycosylase (EC 3.2.2.23)	356333	357154	-	bi (<->)	CP090057	1591	273	fig|1639.11354.peg.1591	LZJ94_07910	mutM	Formamidopyrimidine-DNA glycosylase (EC 3.2.2.23)	0.978	0.996	bi (<->)	CP041014	2766	273	fig|1639.6784.peg.2766	FIU25_14080	mutM	Formamidopyrimidine-DNA glycosylase (EC 3.2.2.23)	0.993	0.996	bi (<->)	HG421741	1625	273	fig|1334565.3.peg.1625	LMON_1630	mutM	Formamidopyrimidine-DNA glycosylase (EC 3.2.2.23)	1	0.996	bi (<->)	NC_003210	1605	273	fig|169963.11.peg.1605	lmo1564	mutM	Formamidopyrimidine-DNA glycosylase (EC 3.2.2.23)
CP048400	357	875	fig|1639.7710.peg.357	GZH80_01760	polA	PLF_1637_00000016	PGF_10347756	DNA polymerase I (EC 2.7.7.7)	357178	359805	-	bi (<->)	CP090057	1592	875	fig|1639.11354.peg.1592	LZJ94_07915	polA	DNA polymerase I (EC 2.7.7.7)	0.974	0.999	bi (<->)	CP041014	2765	875	fig|1639.6784.peg.2765	FIU25_14075	polA	DNA polymerase I (EC 2.7.7.7)	0.981	0.999	bi (<->)	HG421741	1626	875	fig|1334565.3.peg.1626	LMON_1631	polA	DNA polymerase I (EC 2.7.7.7)	1	0.999	bi (<->)	NC_003210	1606	875	fig|169963.11.peg.1606	lmo1565	polA	DNA polymerase I (EC 2.7.7.7)
CP048400	358	420	fig|1639.7710.peg.358	GZH80_01765	icd	PLF_1637_00000330	PGF_00015701	Isocitrate dehydrogenase [NADP] (EC 1.1.1.42)	359971	361233	-	bi (<->)	CP090057	1593	420	fig|1639.11354.peg.1593	LZJ94_07920	icd	Isocitrate dehydrogenase [NADP] (EC 1.1.1.42)	0.983	0.998	bi (<->)	CP041014	2764	420	fig|1639.6784.peg.2764	FIU25_14070		Isocitrate dehydrogenase [NADP] (EC 1.1.1.42)	0.995	0.998	bi (<->)	HG421741	1627	420	fig|1334565.3.peg.1627	LMON_1632	citC	Isocitrate dehydrogenase [NADP] (EC 1.1.1.42)	1	0.998	bi (<->)	NC_003210	1607	420	fig|169963.11.peg.1607	lmo1566	citC	Isocitrate dehydrogenase [NADP] (EC 1.1.1.42)
CP048400	359	373	fig|1639.7710.peg.359	GZH80_01770	citZ	PLF_1637_00000188	PGF_03036276	Citrate synthase (si) (EC 2.3.3.1)	361253	362374	-	bi (<->)	CP090057	1594	373	fig|1639.11354.peg.1594	LZJ94_07925	citZ	Citrate synthase (si) (EC 2.3.3.1)	0.992	0.997	bi (<->)	CP041014	2763	373	fig|1639.6784.peg.2763	FIU25_14065	citZ	Citrate synthase (si) (EC 2.3.3.1)	0.997	0.997	bi (<->)	HG421741	1628	373	fig|1334565.3.peg.1628	LMON_1633	citZ	Citrate synthase (si) (EC 2.3.3.1)	1	0.997	bi (<->)	NC_003210	1608	373	fig|169963.11.peg.1608	lmo1567	citZ	Citrate synthase (si) (EC 2.3.3.1)
CP048400	360	153	fig|1639.7710.peg.360	GZH80_01775		PLF_1637_00001303	PGF_00408670	UPF0756 membrane protein YtwI	362410	362871	-	bi (<->)	CP090057	1595	153	fig|1639.11354.peg.1595	LZJ94_07930		UPF0756 membrane protein YtwI	0.987	0.993	bi (<->)	CP041014	2762	153	fig|1639.6784.peg.2762	FIU25_14060		UPF0756 membrane protein YtwI	0.987	0.993	bi (<->)	HG421741	1629	153	fig|1334565.3.peg.1629	LMON_1634		UPF0756 membrane protein YtwI	1	0.993	bi (<->)	NC_003210	1609	153	fig|169963.11.peg.1609	lmo1568		UPF0756 membrane protein YtwI
CP048400	361	125	fig|1639.7710.peg.361	GZH80_01780	fxsA	PLF_1637_00002031	PGF_00559569	UPF0716 protein FxsA	363028	363405	-	bi (<->)	CP090057	1596	125	fig|1639.11354.peg.1596	LZJ94_07935	fxsA	UPF0716 protein FxsA	0.976	0.992	bi (<->)	CP041014	2761	125	fig|1639.6784.peg.2761	FIU25_14055	fxsA	UPF0716 protein FxsA	0.992	0.992	bi (<->)	HG421741	1630	125	fig|1334565.3.peg.1630	LMON_1635	fxsA	UPF0716 protein FxsA	1	0.992	bi (<->)	NC_003210	1610	125	fig|169963.11.peg.1610	lmo1569	fxsA	UPF0716 protein FxsA
CP048400	362	585	fig|1639.7710.peg.362	GZH80_01785	pyk	PLF_1637_00000443	PGF_00045994	Pyruvate kinase (EC 2.7.1.40) / Phosphohistidine swiveling domain	363523	365280	-	bi (<->)	CP090057	1597	585	fig|1639.11354.peg.1597	LZJ94_07940	pyk	Pyruvate kinase (EC 2.7.1.40) / Phosphohistidine swiveling domain	0.998	0.998	bi (<->)	CP041014	2760	585	fig|1639.6784.peg.2760	FIU25_14050	pyk	Pyruvate kinase (EC 2.7.1.40) / Phosphohistidine swiveling domain	0.998	0.998	bi (<->)	HG421741	1631	585	fig|1334565.3.peg.1631	LMON_1636	pykA	Pyruvate kinase (EC 2.7.1.40) / Phosphohistidine swiveling domain	1	0.998	bi (<->)	NC_003210	1611	585	fig|169963.11.peg.1611	lmo1570	pykA	Pyruvate kinase (EC 2.7.1.40) / Phosphohistidine swiveling domain
CP048400	363	319	fig|1639.7710.peg.363	GZH80_01790		PLF_1637_00000849	PGF_07421229	6-phosphofructokinase (EC 2.7.1.11)	365563	366522	-	bi (<->)	CP090057	1598	319	fig|1639.11354.peg.1598	LZJ94_07945	pfkA	6-phosphofructokinase (EC 2.7.1.11)	0.997	0.997	bi (<->)	CP041014	2759	319	fig|1639.6784.peg.2759	FIU25_14045		6-phosphofructokinase (EC 2.7.1.11)	1	0.997	bi (<->)	HG421741	1632	319	fig|1334565.3.peg.1632	LMON_1637	pfkA	6-phosphofructokinase (EC 2.7.1.11)	1	0.997	bi (<->)	NC_003210	1612	319	fig|169963.11.peg.1612	lmo1571	pfkA	6-phosphofructokinase (EC 2.7.1.11)
CP048400	364	39	fig|1639.7710.peg.364					hypothetical protein	366578	366697	+																					bi (<->)	HG421741	1633	39	fig|1334565.3.peg.1633	LMON_1638		hypothetical protein	1	0.974
CP048400	365	318	fig|1639.7710.peg.365	GZH80_01795		PLF_1637_00001164	PGF_05399159	Acetyl-coenzyme A carboxyl transferase alpha chain (EC 6.4.1.2)	366806	367762	-	bi (<->)	CP090057	1599	318	fig|1639.11354.peg.1599	LZJ94_07950		Acetyl-coenzyme A carboxyl transferase alpha chain (EC 6.4.1.2)	0.994	0.997	bi (<->)	CP041014	2758	318	fig|1639.6784.peg.2758	FIU25_14040		Acetyl-coenzyme A carboxyl transferase alpha chain (EC 6.4.1.2)	0.994	0.997	bi (<->)	HG421741	1634	318	fig|1334565.3.peg.1634	LMON_1639	accA	Acetyl-coenzyme A carboxyl transferase alpha chain (EC 6.4.1.2)	1	0.997	bi (<->)	NC_003210	1613	318	fig|169963.11.peg.1613	lmo1572	accA	Acetyl-coenzyme A carboxyl transferase alpha chain (EC 6.4.1.2)
CP048400	366	294	fig|1639.7710.peg.366	GZH80_01800		PLF_1637_00000375	PGF_00026453	Acetyl-coenzyme A carboxyl transferase beta chain (EC 6.4.1.2)	367752	368636	-	bi (<->)	CP090057	1600	294	fig|1639.11354.peg.1600	LZJ94_07955	accD	Acetyl-coenzyme A carboxyl transferase beta chain (EC 6.4.1.2)	0.993	0.997	bi (<->)	CP041014	2757	294	fig|1639.6784.peg.2757	FIU25_14035		Acetyl-coenzyme A carboxyl transferase beta chain (EC 6.4.1.2)	0.983	0.997	bi (<->)	HG421741	1635	294	fig|1334565.3.peg.1635	LMON_1640	accD	Acetyl-coenzyme A carboxyl transferase beta chain (EC 6.4.1.2)	1	0.997	bi (<->)	NC_003210	1614	294	fig|169963.11.peg.1614	lmo1573	accD	Acetyl-coenzyme A carboxyl transferase beta chain (EC 6.4.1.2)
CP048400	367	1108	fig|1639.7710.peg.367	GZH80_01805	dnaE	PLF_1637_00000106	PGF_10406880	DNA polymerase III alpha subunit (EC 2.7.7.7)	368854	372180	-	bi (<->)	CP090057	1601	1108	fig|1639.11354.peg.1601	LZJ94_07960	dnaE	DNA polymerase III alpha subunit (EC 2.7.7.7)	0.968	0.999	bi (<->)	CP041014	2756	1108	fig|1639.6784.peg.2756	FIU25_14030	dnaE	DNA polymerase III alpha subunit (EC 2.7.7.7)	0.977	0.999	bi (<->)	HG421741	1636	1108	fig|1334565.3.peg.1636	LMON_1641	dnaE	DNA polymerase III alpha subunit (EC 2.7.7.7)	1	0.999	bi (<->)	NC_003210	1615	1108	fig|169963.11.peg.1615	lmo1574	dnaE	DNA polymerase III alpha subunit (EC 2.7.7.7)
CP048400	368	312	fig|1639.7710.peg.368	GZH80_01810		PLF_1637_00000399	PGF_01833449	3'-to-5' oligoribonuclease A, Bacillus type	372302	373240	-	bi (<->)	CP090057	1602	311	fig|1639.11354.peg.1602	LZJ94_07965		3'-to-5' oligoribonuclease A, Bacillus type	0.965	0.997	bi (<->)	CP041014	2755	311	fig|1639.6784.peg.2755	FIU25_14025		3'-to-5' oligoribonuclease A, Bacillus type	0.984	0.997	bi (<->)	HG421741	1637	311	fig|1334565.3.peg.1637	LMON_1642		3'-to-5' oligoribonuclease A, Bacillus type	1	0.997	bi (<->)	NC_003210	1616	311	fig|169963.11.peg.1616	lmo1575		3'-to-5' oligoribonuclease A, Bacillus type
CP048400	369	437	fig|1639.7710.peg.369	GZH80_01815		PLF_1637_00000045	PGF_01462895	Uncharacterized protein YtoI	373259	374572	-	bi (<->)	CP090057	1603	437	fig|1639.11354.peg.1603	LZJ94_07970	ytoI	Uncharacterized protein YtoI	0.989	0.998	bi (<->)	CP041014	2754	437	fig|1639.6784.peg.2754	FIU25_14020		Uncharacterized protein YtoI	0.991	0.998	bi (<->)	HG421741	1638	442	fig|1334565.3.peg.1638	LMON_1643		Uncharacterized protein YtoI	0.995	0.986	bi (<->)	NC_003210	1617	442	fig|169963.11.peg.1617	lmo1576		Uncharacterized protein YtoI
CP048400	370	228	fig|1639.7710.peg.370	GZH80_01820		PLF_1637_00000881	PGF_00425787	FIG002379: metal-dependent hydrolase	374598	375284	-	bi (<->)	CP090057	1604	228	fig|1639.11354.peg.1604	LZJ94_07975		FIG002379: metal-dependent hydrolase	0.996	0.996	bi (<->)	CP041014	2753	228	fig|1639.6784.peg.2753	FIU25_14015		FIG002379: metal-dependent hydrolase	0.991	0.996	bi (<->)	HG421741	1639	228	fig|1334565.3.peg.1639	LMON_1644		FIG002379: metal-dependent hydrolase	1	0.996	bi (<->)	NC_003210	1618	228	fig|169963.11.peg.1618	lmo1577		FIG002379: metal-dependent hydrolase
CP048400	371	365	fig|1639.7710.peg.371	GZH80_01825		PLF_1637_00000161	PGF_00037527	Proline dipeptidase (EC 3.4.13.9)	375449	376546	+	bi (<->)	CP090057	1605	365	fig|1639.11354.peg.1605	LZJ94_07980		Proline dipeptidase (EC 3.4.13.9)	0.981	0.995	bi (<->)	CP041014	2752	365	fig|1639.6784.peg.2752	FIU25_14010		Proline dipeptidase (EC 3.4.13.9)	0.984	0.997	bi (<->)	HG421741	1640	365	fig|1334565.3.peg.1640	LMON_1645		Proline dipeptidase (EC 3.4.13.9)	0.997	0.997	bi (<->)	NC_003210	1619	365	fig|169963.11.peg.1619	lmo1578		Proline dipeptidase (EC 3.4.13.9)
CP048400	372	370	fig|1639.7710.peg.372	GZH80_01830	ald	PLF_1637_00000696	PGF_04306800	Alanine dehydrogenase (EC 1.4.1.1)	376589	377701	-	bi (<->)	CP090057	1606	370	fig|1639.11354.peg.1606	LZJ94_07985	ald	Alanine dehydrogenase (EC 1.4.1.1)	0.986	0.997	bi (<->)	CP041014	2751	370	fig|1639.6784.peg.2751	FIU25_14005	ald	Alanine dehydrogenase (EC 1.4.1.1)	0.995	0.997	bi (<->)	HG421741	1641	370	fig|1334565.3.peg.1641	LMON_1646		Alanine dehydrogenase (EC 1.4.1.1)	1	0.997	bi (<->)	NC_003210	1620	370	fig|169963.11.peg.1620	lmo1579		Alanine dehydrogenase (EC 1.4.1.1)
CP048400	373	154	fig|1639.7710.peg.373	GZH80_01835		PLF_1637_00001138	PGF_05947556	Universal stress protein family	377942	378406	+	bi (<->)	CP090057	1607	154	fig|1639.11354.peg.1607	LZJ94_07990		Universal stress protein family	0.994	0.994	bi (<->)	CP041014	2750	154	fig|1639.6784.peg.2750	FIU25_14000		Universal stress protein family	0.987	0.994	bi (<->)	HG421741	1642	154	fig|1334565.3.peg.1642	LMON_1647		Universal stress protein family	1	0.994	bi (<->)	NC_003210	1622	154	fig|169963.11.peg.1622	lmo1580		Universal stress protein family
CP048400	374	405	fig|1639.7710.peg.374	GZH80_01840		PLF_1637_00000574	PGF_09945671	Acetate kinase (EC 2.7.2.1)	378458	379675	-	bi (<->)	CP090057	1608	405	fig|1639.11354.peg.1608	LZJ94_07995		Acetate kinase (EC 2.7.2.1)	0.995	0.998	bi (<->)	CP041014	2749	405	fig|1639.6784.peg.2749	FIU25_13995		Acetate kinase (EC 2.7.2.1)	1	0.995	bi (<->)	HG421741	1643	405	fig|1334565.3.peg.1643	LMON_1648	ackA	Acetate kinase (EC 2.7.2.1)	0.998	0.998	bi (<->)	NC_003210	1623	405	fig|169963.11.peg.1623	lmo1581	ackA	Acetate kinase (EC 2.7.2.1)
CP048400	375	332	fig|1639.7710.peg.375	GZH80_01845		PLF_1637_00000478	PGF_01751397	Adenine-specific methyltransferase (EC 2.1.1.72)	379675	380673	-	bi (<->)	CP090057	1609	332	fig|1639.11354.peg.1609	LZJ94_08000		Adenine-specific methyltransferase (EC 2.1.1.72)	0.973	0.997	bi (<->)	CP041014	2748	332	fig|1639.6784.peg.2748	FIU25_13990		Adenine-specific methyltransferase (EC 2.1.1.72)	0.979	0.997	bi (<->)	HG421741	1644	332	fig|1334565.3.peg.1644	LMON_1649		Adenine-specific methyltransferase (EC 2.1.1.72)	1	0.997	bi (<->)	NC_003210	1624	332	fig|169963.11.peg.1624	lmo1582		Adenine-specific methyltransferase (EC 2.1.1.72)
CP048400	376	165	fig|1639.7710.peg.376	GZH80_01850	tpx	PLF_1637_00001122	PGF_00413533	Thiol peroxidase, Tpx-type (EC 1.11.1.15)	380864	381361	-	bi (<->)	CP090057	1610	165	fig|1639.11354.peg.1610	LZJ94_08005	tpx	Thiol peroxidase, Tpx-type (EC 1.11.1.15)	0.994	0.994	bi (<->)	CP041014	2747	165	fig|1639.6784.peg.2747	FIU25_13980		Thiol peroxidase, Tpx-type (EC 1.11.1.15)	0.994	0.994	bi (<->)	HG421741	1645	165	fig|1334565.3.peg.1645	LMON_1650	tpx	Thiol peroxidase, Tpx-type (EC 1.11.1.15)	1	0.994	bi (<->)	NC_003210	1625	165	fig|169963.11.peg.1625	lmo1583	tpx	Thiol peroxidase, Tpx-type (EC 1.11.1.15)
CP048400	377	178	fig|1639.7710.peg.377	GZH80_01855		PLF_1637_00001913	PGF_00070541	BH3197 unknown conserved protein	381423	381959	-	bi (<->)	CP090057	1611	178	fig|1639.11354.peg.1611	LZJ94_08010		BH3197 unknown conserved protein	0.916	0.994	bi (<->)	CP041014	2746	178	fig|1639.6784.peg.2746	FIU25_13975		BH3197 unknown conserved protein	0.938	0.994	bi (<->)	HG421741	1646	178	fig|1334565.3.peg.1646	LMON_1651		BH3197 unknown conserved protein	1	0.994	bi (<->)	NC_003210	1626	178	fig|169963.11.peg.1626	lmo1584		BH3197 unknown conserved protein
CP048400	378	337	fig|1639.7710.peg.378	GZH80_01860	sppA	PLF_1637_00000531	PGF_03198682	Protease IV	381979	382992	-	bi (<->)	CP090057	1612	337	fig|1639.11354.peg.1612	LZJ94_08015	sppA	Protease IV	0.953	0.997	bi (<->)	CP041014	2745	337	fig|1639.6784.peg.2745	FIU25_13970	sppA	Protease IV	0.982	0.997	bi (<->)	HG421741	1647	337	fig|1334565.3.peg.1647	LMON_1652		Protease IV	1	0.997	bi (<->)	NC_003210	1627	337	fig|169963.11.peg.1627	lmo1585		Protease IV
CP048400	379	267	fig|1639.7710.peg.379	GZH80_01865		PLF_1637_00001313	PGF_00024307	NAD kinase (EC 2.7.1.23) homolog	383171	383974	+	bi (<->)	CP090057	1613	267	fig|1639.11354.peg.1613	LZJ94_08020		NAD kinase (EC 2.7.1.23) homolog	1	0.996	bi (<->)	CP041014	2744	267	fig|1639.6784.peg.2744	FIU25_13965		NAD kinase (EC 2.7.1.23) homolog	1	0.996	bi (<->)	HG421741	1648	267	fig|1334565.3.peg.1648	LMON_1653		NAD kinase (EC 2.7.1.23) homolog	1	0.996	bi (<->)	NC_003210	1628	267	fig|169963.11.peg.1628	lmo1586	ppnK	NAD kinase (EC 2.7.1.23) homolog
CP048400	380	316	fig|1639.7710.peg.380	GZH80_01870	argF	PLF_1637_00000766	PGF_02346669	Ornithine carbamoyltransferase (EC 2.1.3.3)	384006	384956	-	bi (<->)	CP090057	1615	316	fig|1639.11354.peg.1615	LZJ94_08030	argF	Ornithine carbamoyltransferase (EC 2.1.3.3)	0.953	0.997	bi (<->)	CP041014	2743	316	fig|1639.6784.peg.2743	FIU25_13960	argF	Ornithine carbamoyltransferase (EC 2.1.3.3)	0.984	0.997	bi (<->)	HG421741	1649	316	fig|1334565.3.peg.1649	LMON_1654	argF	Ornithine carbamoyltransferase (EC 2.1.3.3)	1	0.997	bi (<->)	NC_003210	1629	316	fig|169963.11.peg.1629	lmo1587	argF	Ornithine carbamoyltransferase (EC 2.1.3.3)
CP048400	381	386	fig|1639.7710.peg.381	GZH80_01875		PLF_1637_00001166	PGF_00027514	N-acetylornithine aminotransferase (EC 2.6.1.11)	384953	386113	-	bi (<->)	CP090057	1616	386	fig|1639.11354.peg.1616	LZJ94_08035		N-acetylornithine aminotransferase (EC 2.6.1.11)	0.927	0.997	bi (<->)	CP041014	2742	386	fig|1639.6784.peg.2742	FIU25_13955		N-acetylornithine aminotransferase (EC 2.6.1.11)	0.935	0.997	bi (<->)	HG421741	1650	386	fig|1334565.3.peg.1650	LMON_1655	argD	N-acetylornithine aminotransferase (EC 2.6.1.11)	1	0.997	bi (<->)	NC_003210	1630	386	fig|169963.11.peg.1630	lmo1588	argD	N-acetylornithine aminotransferase (EC 2.6.1.11)
CP048400	382	250	fig|1639.7710.peg.382	GZH80_01880	argB	PLF_1637_00001165	PGF_00026615	N-acetylglutamate kinase (EC 2.7.2.8)	386110	386862	-	bi (<->)	CP090057	1617	250	fig|1639.11354.peg.1617	LZJ94_08040	argB	N-acetylglutamate kinase (EC 2.7.2.8)	0.94	0.996	bi (<->)	CP041014	2741	250	fig|1639.6784.peg.2741	FIU25_13950	argB	N-acetylglutamate kinase (EC 2.7.2.8)	0.916	0.996	bi (<->)	HG421741	1651	250	fig|1334565.3.peg.1651	LMON_1656	argB	N-acetylglutamate kinase (EC 2.7.2.8)	1	0.996	bi (<->)	NC_003210	1631	250	fig|169963.11.peg.1631	lmo1589	argB	N-acetylglutamate kinase (EC 2.7.2.8)
CP048400	383	398	fig|1639.7710.peg.383	GZH80_01885	argJ	PLF_1637_00000896	PGF_00008075	Glutamate N-acetyltransferase (EC 2.3.1.35) @ N-acetylglutamate synthase (EC 2.3.1.1)	386875	388071	-	bi (<->)	CP090057	1618	398	fig|1639.11354.peg.1618	LZJ94_08045	argJ	Glutamate N-acetyltransferase (EC 2.3.1.35) @ N-acetylglutamate synthase (EC 2.3.1.1)	0.962	0.997	bi (<->)	CP041014	2740	398	fig|1639.6784.peg.2740	FIU25_13945	argJ	Glutamate N-acetyltransferase (EC 2.3.1.35) @ N-acetylglutamate synthase (EC 2.3.1.1)	0.975	0.997	bi (<->)	HG421741	1652	398	fig|1334565.3.peg.1652	LMON_1657	argJ	Glutamate N-acetyltransferase (EC 2.3.1.35) @ N-acetylglutamate synthase (EC 2.3.1.1)	1	0.997	bi (<->)	NC_003210	1632	398	fig|169963.11.peg.1632	lmo1590	argJ	Glutamate N-acetyltransferase (EC 2.3.1.35) @ N-acetylglutamate synthase (EC 2.3.1.1)
CP048400	384	343	fig|1639.7710.peg.384	GZH80_01890		PLF_1637_00001310	PGF_07889681	N-acetyl-gamma-glutamyl-phosphate reductase (EC 1.2.1.38)	388087	389118	-	bi (<->)	CP090057	1619	343	fig|1639.11354.peg.1619	LZJ94_08050	argC	N-acetyl-gamma-glutamyl-phosphate reductase (EC 1.2.1.38)	0.956	0.997	bi (<->)	CP041014	2739	343	fig|1639.6784.peg.2739	FIU25_13940		N-acetyl-gamma-glutamyl-phosphate reductase (EC 1.2.1.38)	0.942	0.997	bi (<->)	HG421741	1653	343	fig|1334565.3.peg.1653	LMON_1658	argC	N-acetyl-gamma-glutamyl-phosphate reductase (EC 1.2.1.38)	1	0.997	bi (<->)	NC_003210	1633	343	fig|169963.11.peg.1633	lmo1591	argC	N-acetyl-gamma-glutamyl-phosphate reductase (EC 1.2.1.38)
CP048400	385	403	fig|1639.7710.peg.385	GZH80_01895	thiI	PLF_1637_00000560	PGF_06115957	tRNA 4-thiouridine synthase (EC 2.8.1.4)	389292	390503	-	bi (<->)	CP090057	1620	403	fig|1639.11354.peg.1620	LZJ94_08055	thiI	tRNA 4-thiouridine synthase (EC 2.8.1.4)	0.993	0.998	bi (<->)	CP041014	2738	403	fig|1639.6784.peg.2738	FIU25_13935	thiI	tRNA 4-thiouridine synthase (EC 2.8.1.4)	0.99	0.998	bi (<->)	HG421741	1654	398	fig|1334565.3.peg.1654	LMON_1659		tRNA 4-thiouridine synthase (EC 2.8.1.4)	1	0.997	bi (<->)	NC_003210	1634	398	fig|169963.11.peg.1634	lmo1592		tRNA 4-thiouridine synthase (EC 2.8.1.4)
CP048400	386	379	fig|1639.7710.peg.386	GZH80_01900		PLF_1637_00000645	PGF_02788759	Cysteine desulfurase (EC 2.8.1.7), associated with tRNA 4-thiouridine synthase	390505	391644	-	bi (<->)	CP090057	1621	379	fig|1639.11354.peg.1621	LZJ94_08060		Cysteine desulfurase (EC 2.8.1.7), associated with tRNA 4-thiouridine synthase	0.931	0.997	bi (<->)	CP041014	2737	379	fig|1639.6784.peg.2737	FIU25_13930		Cysteine desulfurase (EC 2.8.1.7), associated with tRNA 4-thiouridine synthase	0.955	0.997	bi (<->)	HG421741	1655	379	fig|1334565.3.peg.1655	LMON_1660		Cysteine desulfurase (EC 2.8.1.7), associated with tRNA 4-thiouridine synthase	1	0.997	bi (<->)	NC_003210	1635	394	fig|169963.11.peg.1635	lmo1593		Cysteine desulfurase (EC 2.8.1.7), associated with tRNA 4-thiouridine synthase
CP048400	387	571	fig|1639.7710.peg.387	GZH80_01905	ezrA	PLF_1637_00000035	PGF_00051108	Septation ring formation regulator EzrA	391771	393486	-	bi (<->)	CP090057	1622	571	fig|1639.11354.peg.1622	LZJ94_08065	ezrA	Septation ring formation regulator EzrA	0.982	0.998	bi (<->)	CP041014	2736	571	fig|1639.6784.peg.2736	FIU25_13925	ezrA	Septation ring formation regulator EzrA	0.996	0.998	bi (<->)	HG421741	1656	571	fig|1334565.3.peg.1656	LMON_1661		Septation ring formation regulator EzrA	1	0.998	bi (<->)	NC_003210	1636	571	fig|169963.11.peg.1636	lmo1594		Septation ring formation regulator EzrA
CP048400	388	162	fig|1639.7710.peg.388	GZH80_01910		PLF_1637_00000889	PGF_05117700	Free methionine-(R)-sulfoxide reductase, contains GAF domain	393779	394267	+	bi (<->)	CP090057	1623	162	fig|1639.11354.peg.1623	LZJ94_08070		Free methionine-(R)-sulfoxide reductase, contains GAF domain	0.963	0.994	bi (<->)	CP041014	2734	162	fig|1639.6784.peg.2734	FIU25_13915		Free methionine-(R)-sulfoxide reductase, contains GAF domain	0.975	0.994	bi (<->)	HG421741	1657	162	fig|1334565.3.peg.1657	LMON_1662		Free methionine-(R)-sulfoxide reductase, contains GAF domain	1	0.994	bi (<->)	NC_003210	1637	162	fig|169963.11.peg.1637	lmo1595		Free methionine-(R)-sulfoxide reductase, contains GAF domain
CP048400	389	200	fig|1639.7710.peg.389	GZH80_01915	rpsD	PLF_1637_00000283	PGF_00049893	SSU ribosomal protein S4p (S9e) @ SSU ribosomal protein S4p (S9e), zinc-independent	394479	395081	+	bi (<->)	CP090057	1624	200	fig|1639.11354.peg.1624	LZJ94_08075	rpsD	SSU ribosomal protein S4p (S9e) @ SSU ribosomal protein S4p (S9e), zinc-independent	1	0.995	bi (<->)	CP041014	2733	200	fig|1639.6784.peg.2733	FIU25_13910	rpsD	SSU ribosomal protein S4p (S9e) @ SSU ribosomal protein S4p (S9e), zinc-independent	0.995	0.995	bi (<->)	HG421741	1658	200	fig|1334565.3.peg.1658	LMON_1663	rpsD	SSU ribosomal protein S4p (S9e) @ SSU ribosomal protein S4p (S9e), zinc-independent	1	0.995	bi (<->)	NC_003210	1638	200	fig|169963.11.peg.1638	lmo1596	rpsD	SSU ribosomal protein S4p (S9e) @ SSU ribosomal protein S4p (S9e), zinc-independent
CP048400	390	66	fig|1639.7710.peg.390	GZH80_01920		PLF_1637_00002916	PGF_02163263	FIG00774215: hypothetical protein	395357	395557	-																					bi (<->)	HG421741	1659	66	fig|1334565.3.peg.1659			hypothetical protein	1	0.985	bi (<->)	NC_003210	1639	66	fig|169963.11.peg.1639			hypothetical protein
CP048400	391	259	fig|1639.7710.peg.391	GZH80_01925		PLF_1637_00002706	PGF_02163164	hypothetical protein	395584	396363	-																					bi (<->)	HG421741	1660	259	fig|1334565.3.peg.1660	LMON_1665		hypothetical protein	1	0.996	bi (<->)	NC_003210	1640	259	fig|169963.11.peg.1640	lmo1597		hypothetical protein
CP048400	392	419	fig|1639.7710.peg.392	GZH80_01930		PLF_1637_00000172	PGF_00063916	Tyrosyl-tRNA synthetase (EC 6.1.1.1)	396653	397912	-	bi (<->)	CP090057	1625	419	fig|1639.11354.peg.1625	LZJ94_08080	tyrS	Tyrosyl-tRNA synthetase (EC 6.1.1.1)	0.99	0.998	bi (<->)	CP041014	2732	419	fig|1639.6784.peg.2732	FIU25_13905		Tyrosyl-tRNA synthetase (EC 6.1.1.1)	0.995	0.998	bi (<->)	HG421741	1661	429	fig|1334565.3.peg.1661	LMON_1666	tyrS	Tyrosyl-tRNA synthetase (EC 6.1.1.1)	1	0.974	bi (<->)	NC_003210	1641	429	fig|169963.11.peg.1641	lmo1598	tyrS	Tyrosyl-tRNA synthetase (EC 6.1.1.1)
CP048400	393	335	fig|1639.7710.peg.393	GZH80_01935	ccpA	PLF_1637_00000187	PGF_00416683	Catabolite control protein A	398234	399241	-	bi (<->)	CP090057	1626	335	fig|1639.11354.peg.1626	LZJ94_08085	ccpA	Catabolite control protein A	0.991	0.997	bi (<->)	CP041014	2731	335	fig|1639.6784.peg.2731	FIU25_13900	ccpA	Catabolite control protein A	0.997	0.997	bi (<->)	HG421741	1662	335	fig|1334565.3.peg.1662	LMON_1667	ccpA	Catabolite control protein A	1	0.997	bi (<->)	NC_003210	1642	335	fig|169963.11.peg.1642	lmo1599	ccpA	Catabolite control protein A
CP048400	394	361	fig|1639.7710.peg.394	GZH80_01940	aroF	PLF_1637_00000309	PGF_00417829	Chorismate mutase I (EC 5.4.99.5) / 2-keto-3-deoxy-D-arabino-heptulosonate-7-phosphate synthase I beta (EC 2.5.1.54)	399476	400561	-	bi (<->)	CP090057	1627	361	fig|1639.11354.peg.1627	LZJ94_08090		Chorismate mutase I (EC 5.4.99.5) / 2-keto-3-deoxy-D-arabino-heptulosonate-7-phosphate synthase I beta (EC 2.5.1.54)	0.994	0.997	bi (<->)	CP041014	2730	361	fig|1639.6784.peg.2730	FIU25_13895	aroF	Chorismate mutase I (EC 5.4.99.5) / 2-keto-3-deoxy-D-arabino-heptulosonate-7-phosphate synthase I beta (EC 2.5.1.54)	1	0.997	bi (<->)	HG421741	1663	361	fig|1334565.3.peg.1663	LMON_1668	aroA	Chorismate mutase I (EC 5.4.99.5) / 2-keto-3-deoxy-D-arabino-heptulosonate-7-phosphate synthase I beta (EC 2.5.1.54)	1	0.997	bi (<->)	NC_003210	1643	361	fig|169963.11.peg.1643	lmo1600	aroA	Chorismate mutase I (EC 5.4.99.5) / 2-keto-3-deoxy-D-arabino-heptulosonate-7-phosphate synthase I beta (EC 2.5.1.54)
CP048400	395	174	fig|1639.7710.peg.395	GZH80_01945		PLF_1637_00001453	PGF_02914896	General stress protein	400781	401305	-	bi (<->)	CP090057	1628	174	fig|1639.11354.peg.1628	LZJ94_08095		General stress protein	0.966	0.994	bi (<->)	CP041014	2729	174	fig|1639.6784.peg.2729	FIU25_13890		General stress protein	0.994	0.994	bi (<->)	HG421741	1664	174	fig|1334565.3.peg.1664	LMON_1669		General stress protein	1	0.994	bi (<->)	NC_003210	1644	174	fig|169963.11.peg.1644	lmo1601		General stress protein
CP048400	396	151	fig|1639.7710.peg.396	GZH80_01950		PLF_1637_00000734	PGF_00007489	UPF0478 protein YtxG	401327	401782	-	bi (<->)	CP090057	1629	151	fig|1639.11354.peg.1629	LZJ94_08100		UPF0478 protein YtxG	0.987	0.993	bi (<->)	CP041014	2728	151	fig|1639.6784.peg.2728	FIU25_13885		UPF0478 protein YtxG	1	0.993	bi (<->)	HG421741	1665	151	fig|1334565.3.peg.1665	LMON_1670		UPF0478 protein YtxG	1	0.993	bi (<->)	NC_003210	1645	151	fig|169963.11.peg.1645	lmo1602		UPF0478 protein YtxG
CP048400	397	370	fig|1639.7710.peg.397	GZH80_01955		PLF_1637_00000697	PGF_00053789	Aminopeptidase	402038	403150	+	bi (<->)	CP090057	1630	370	fig|1639.11354.peg.1630	LZJ94_08105		Aminopeptidase	0.992	0.995	bi (<->)	CP041014	2727	370	fig|1639.6784.peg.2727	FIU25_13880		Aminopeptidase	0.992	0.997	bi (<->)	HG421741	1666	370	fig|1334565.3.peg.1666	LMON_1671		Aminopeptidase	1	0.997	bi (<->)	NC_003210	1646	370	fig|169963.11.peg.1646	lmo1603		Aminopeptidase
CP048400	398	181	fig|1639.7710.peg.398	GZH80_01960		PLF_1637_00002277	PGF_04681578	Alkyl hydroperoxide reductase subunit C-like protein	403190	403735	-	bi (<->)	CP090057	1631	181	fig|1639.11354.peg.1631	LZJ94_08110		Alkyl hydroperoxide reductase subunit C-like protein	1	0.994	bi (<->)	CP041014	2726	181	fig|1639.6784.peg.2726	FIU25_13875		Alkyl hydroperoxide reductase subunit C-like protein	0.994	0.994	bi (<->)	HG421741	1667	181	fig|1334565.3.peg.1667	LMON_1672		Alkyl hydroperoxide reductase subunit C-like protein	1	0.994	bi (<->)	NC_003210	1647	181	fig|169963.11.peg.1647	lmo1604		Alkyl hydroperoxide reductase subunit C-like protein
CP048400	399	447	fig|1639.7710.peg.399	GZH80_01965		PLF_1637_00000289	PGF_00063999	UDP-N-acetylmuramate--L-alanine ligase (EC 6.3.2.8)	403880	405223	-	bi (<->)	CP090057	1632	447	fig|1639.11354.peg.1632	LZJ94_08115	murC	UDP-N-acetylmuramate--L-alanine ligase (EC 6.3.2.8)	0.98	0.998	bi (<->)	CP041014	2725	447	fig|1639.6784.peg.2725	FIU25_13870		UDP-N-acetylmuramate--L-alanine ligase (EC 6.3.2.8)	0.982	0.998	bi (<->)	HG421741	1668	447	fig|1334565.3.peg.1668	LMON_1673	murC	UDP-N-acetylmuramate--L-alanine ligase (EC 6.3.2.8)	1	0.998	bi (<->)	NC_003210	1648	447	fig|169963.11.peg.1648	lmo1605	murC	UDP-N-acetylmuramate--L-alanine ligase (EC 6.3.2.8)
CP048400	400	784	fig|1639.7710.peg.400	GZH80_01970		PLF_1637_00000039	PGF_08155727	DNA translocase FtsK	405518	407872	-	bi (<->)	CP090057	1633	784	fig|1639.11354.peg.1633	LZJ94_08120		DNA translocase FtsK	0.98	0.999	bi (<->)	CP041014	2724	783	fig|1639.6784.peg.2724	FIU25_13865		DNA translocase FtsK	0.971	0.999	bi (<->)	HG421741	1669	784	fig|1334565.3.peg.1669	LMON_1674		DNA translocase FtsK	1	0.999	bi (<->)	NC_003210	1649	783	fig|169963.11.peg.1649	lmo1606		DNA translocase FtsK
CP048400	401	205	fig|1639.7710.peg.401	GZH80_01975		PLF_1637_00001220	PGF_03802330	Phenylalanyl-tRNA synthetase domain protein (Bsu YtpR)	408182	408799	-	bi (<->)	CP090057	1634	205	fig|1639.11354.peg.1634	LZJ94_08125		Phenylalanyl-tRNA synthetase domain protein (Bsu YtpR)	0.927	0.995	bi (<->)	CP041014	2723	205	fig|1639.6784.peg.2723	FIU25_13860		Phenylalanyl-tRNA synthetase domain protein (Bsu YtpR)	0.946	0.995	bi (<->)	HG421741	1670	205	fig|1334565.3.peg.1670	LMON_1675	pheT	Phenylalanyl-tRNA synthetase domain protein (Bsu YtpR)	1	0.995	bi (<->)	NC_003210	1650	205	fig|169963.11.peg.1650	lmo1607	pheT	Phenylalanyl-tRNA synthetase domain protein (Bsu YtpR)
CP048400	402	266	fig|1639.7710.peg.402	GZH80_01980		PLF_1637_00000496	PGF_06032469	FIG002434: Uncharacterized protein YtpQ	408805	409605	-	bi (<->)	CP090057	1635	266	fig|1639.11354.peg.1635	LZJ94_08130		FIG002434: Uncharacterized protein YtpQ	0.895	0.996	bi (<->)	CP041014	2722	266	fig|1639.6784.peg.2722	FIU25_13855		FIG002434: Uncharacterized protein YtpQ	0.955	0.996	bi (<->)	HG421741	1671	266	fig|1334565.3.peg.1671	LMON_1676		FIG002434: Uncharacterized protein YtpQ	1	0.996	bi (<->)	NC_003210	1651	266	fig|169963.11.peg.1651	lmo1608		FIG002434: Uncharacterized protein YtpQ
CP048400	403	103	fig|1639.7710.peg.403	GZH80_01985		PLF_1637_00001050	PGF_00001219	FIG009688: Thioredoxin	409640	409951	-	bi (<->)	CP090057	1636	103	fig|1639.11354.peg.1636	LZJ94_08135		FIG009688: Thioredoxin	0.971	0.99	bi (<->)	CP041014	2721	103	fig|1639.6784.peg.2721	FIU25_13850		FIG009688: Thioredoxin	0.971	0.99	bi (<->)	HG421741	1672	103	fig|1334565.3.peg.1672	LMON_1677		FIG009688: Thioredoxin	1	0.99	bi (<->)	NC_003210	1652	103	fig|169963.11.peg.1652	lmo1609		FIG009688: Thioredoxin
CP048400	404	72	fig|1639.7710.peg.404	GZH80_01990		PLF_1637_00002523	PGF_02163098	hypothetical protein	410063	410281	-	bi (<->)	CP090057	1637	72	fig|1639.11354.peg.1637	LZJ94_08140		hypothetical protein	0.778	0.986	bi (<->)	CP041014	2720	56	fig|1639.6784.peg.2720	FIU25_13845		hypothetical protein	0.821	0.982	bi (<->)	HG421741	1673	42	fig|1334565.3.peg.1673	LMON_1678		hypothetical protein	1	0.976	bi (<->)	NC_003210	1653	42	fig|169963.11.peg.1653	lmo1610		hypothetical protein
CP048400	405	357	fig|1639.7710.peg.405	GZH80_01995		PLF_1637_00000403	PGF_00008329	Glutamyl aminopeptidase (EC 3.4.11.7); Deblocking aminopeptidase	410274	411347	-	bi (<->)	CP090057	1638	357	fig|1639.11354.peg.1638	LZJ94_08145		Glutamyl aminopeptidase (EC 3.4.11.7); Deblocking aminopeptidase	0.978	0.997	bi (<->)	CP041014	2719	357	fig|1639.6784.peg.2719	FIU25_13840		Glutamyl aminopeptidase (EC 3.4.11.7); Deblocking aminopeptidase	0.978	0.997	bi (<->)	HG421741	1674	357	fig|1334565.3.peg.1674	LMON_1679		Glutamyl aminopeptidase (EC 3.4.11.7); Deblocking aminopeptidase	1	0.997	bi (<->)	NC_003210	1654	357	fig|169963.11.peg.1654	lmo1611		Glutamyl aminopeptidase (EC 3.4.11.7); Deblocking aminopeptidase
CP048400	406	103	fig|1639.7710.peg.406	GZH80_02000		PLF_1637_00000676	PGF_00216599	Uncharacterized protein YtzB	411545	411856	+	bi (<->)	CP090057	1639	103	fig|1639.11354.peg.1639	LZJ94_08150		Uncharacterized protein YtzB	1	0.99	bi (<->)	CP041014	2718	103	fig|1639.6784.peg.2718	FIU25_13835		Uncharacterized protein YtzB	1	0.99	bi (<->)	HG421741	1675	103	fig|1334565.3.peg.1675	LMON_1680		Uncharacterized protein YtzB	1	0.99	bi (<->)	NC_003210	1655	103	fig|169963.11.peg.1655	lmo1612		Uncharacterized protein YtzB
CP048400	407	90	fig|1639.7710.peg.407	GZH80_02005		PLF_1637_00002162	PGF_02162995	hypothetical protein	411893	412165	-	bi (<->)	CP090057	1640	82	fig|1639.11354.peg.1640	LZJ94_08155		hypothetical protein	0.939	0.988	bi (<->)	CP041014	2717	90	fig|1639.6784.peg.2717	FIU25_13830		hypothetical protein	0.978	0.989	bi (<->)	HG421741	1676	82	fig|1334565.3.peg.1676	LMON_1681		hypothetical protein	1	0.988	bi (<->)	NC_003210	1656	82	fig|169963.11.peg.1656	lmo1613		hypothetical protein
CP048400	408	283	fig|1639.7710.peg.408	GZH80_02010		PLF_1637_00000517	PGF_03466304	Quorum-quenching lactonase YtnP	412275	413126	-	bi (<->)	CP090057	1641	283	fig|1639.11354.peg.1641	LZJ94_08160		Quorum-quenching lactonase YtnP	0.915	0.996	bi (<->)	CP041014	2716	283	fig|1639.6784.peg.2716	FIU25_13825		Quorum-quenching lactonase YtnP	0.922	0.996	bi (<->)	HG421741	1677	283	fig|1334565.3.peg.1677	LMON_1682		Quorum-quenching lactonase YtnP	0.996	0.996	bi (<->)	NC_003210	1657	283	fig|169963.11.peg.1657	lmo1614		Quorum-quenching lactonase YtnP
CP048400	409	214	fig|1639.7710.peg.409	GZH80_02015	trmB	PLF_1637_00001009	PGF_06530721	tRNA (guanine(46)-N(7))-methyltransferase (EC 2.1.1.33)	413187	413831	-	bi (<->)	CP090057	1642	214	fig|1639.11354.peg.1642	LZJ94_08165	trmB	tRNA (guanine(46)-N(7))-methyltransferase (EC 2.1.1.33)	0.972	0.995	bi (<->)	CP041014	2715	214	fig|1639.6784.peg.2715	FIU25_13820	trmB	tRNA (guanine(46)-N(7))-methyltransferase (EC 2.1.1.33)	0.972	0.995	bi (<->)	HG421741	1678	214	fig|1334565.3.peg.1678	LMON_1683	trmB	tRNA (guanine(46)-N(7))-methyltransferase (EC 2.1.1.33)	1	0.995	bi (<->)	NC_003210	1658	214	fig|169963.11.peg.1658	lmo1615	trmB	tRNA (guanine(46)-N(7))-methyltransferase (EC 2.1.1.33)
CP048400	410	260	fig|1639.7710.peg.410	GZH80_02020		PLF_1637_00001007	PGF_00406573	Putative phosphotransferase YtmP	413838	414620	-	bi (<->)	CP090057	1643	260	fig|1639.11354.peg.1643	LZJ94_08170		Putative phosphotransferase YtmP	0.923	0.996	bi (<->)	CP041014	2714	260	fig|1639.6784.peg.2714	FIU25_13815		Putative phosphotransferase YtmP	0.946	0.996	bi (<->)	HG421741	1679	260	fig|1334565.3.peg.1679	LMON_1684		Putative phosphotransferase YtmP	1	0.996	bi (<->)	NC_003210	1659	260	fig|169963.11.peg.1659	lmo1616		Putative phosphotransferase YtmP
CP048400	411	487	fig|1639.7710.peg.411	GZH80_02025		PLF_1637_00000260	PGF_00715264	drug resistance transporter, EmrB/QacA family	414829	416292	-	bi (<->)	CP090057	1644	487	fig|1639.11354.peg.1644	LZJ94_08175	mdrM	drug resistance transporter, EmrB/QacA family	0.992	0.998	bi (<->)	CP041014	2713	487	fig|1639.6784.peg.2713	FIU25_13810		drug resistance transporter, EmrB/QacA family	0.998	0.998	bi (<->)	HG421741	1680	487	fig|1334565.3.peg.1680	LMON_1685		drug resistance transporter, EmrB/QacA family	1	0.998	bi (<->)	NC_003210	1660	487	fig|169963.11.peg.1660	lmo1617		drug resistance transporter, EmrB/QacA family
CP048400	412	146	fig|1639.7710.peg.412	GZH80_02030		PLF_1637_00001723	PGF_10423881	Transcriptional regulator, MarR family	416295	416735	-	bi (<->)	CP090057	1645	146	fig|1639.11354.peg.1645	LZJ94_08180		Transcriptional regulator, MarR family	0.986	0.993	bi (<->)	CP041014	2712	146	fig|1639.6784.peg.2712	FIU25_13805		Transcriptional regulator, MarR family	0.973	0.993	bi (<->)	HG421741	1681	146	fig|1334565.3.peg.1681	LMON_1686		Transcriptional regulator, MarR family	1	0.993	bi (<->)	NC_003210	1661	146	fig|169963.11.peg.1661	lmo1618		Transcriptional regulator, MarR family
CP048400	413	289	fig|1639.7710.peg.413	GZH80_02035	dat	PLF_1637_00001043	PGF_00420792	D-alanine aminotransferase (EC 2.6.1.21)	416958	417827	-	bi (<->)	CP090057	1646	289	fig|1639.11354.peg.1646	LZJ94_08185	dat	D-alanine aminotransferase (EC 2.6.1.21)	0.955	0.997	bi (<->)	CP041014	2711	289	fig|1639.6784.peg.2711	FIU25_13800		D-alanine aminotransferase (EC 2.6.1.21)	0.955	0.997	bi (<->)	HG421741	1682	289	fig|1334565.3.peg.1682	LMON_1687	daaA	D-alanine aminotransferase (EC 2.6.1.21)	1	0.997	bi (<->)	NC_003210	1662	289	fig|169963.11.peg.1662	lmo1619	daaA	D-alanine aminotransferase (EC 2.6.1.21)
CP048400	414	470	fig|1639.7710.peg.414	GZH80_02040	pepV	PLF_1637_00000276	PGF_02991326	Putative dipeptidase YtjP	417940	419352	-	bi (<->)	CP090057	1647	470	fig|1639.11354.peg.1647	LZJ94_08190	pepV	Putative dipeptidase YtjP	0.987	0.998	bi (<->)	CP041014	2710	470	fig|1639.6784.peg.2710	FIU25_13795	pepV	Putative dipeptidase YtjP	0.983	0.998	bi (<->)	HG421741	1683	470	fig|1334565.3.peg.1683	LMON_1688		Putative dipeptidase YtjP	1	0.998	bi (<->)	NC_003210	1663	470	fig|169963.11.peg.1663	lmo1620		Putative dipeptidase YtjP
CP048400	415	137	fig|1639.7710.peg.415	GZH80_02045		PLF_1637_00000916	PGF_02166459	MutT/Nudix family protein	419427	419840	-	bi (<->)	CP090057	1648	137	fig|1639.11354.peg.1648	LZJ94_08195		MutT/Nudix family protein	0.985	0.993	bi (<->)	CP041014	2709	137	fig|1639.6784.peg.2709	FIU25_13790		MutT/Nudix family protein	1	0.993	bi (<->)	HG421741	1684	137	fig|1334565.3.peg.1684	LMON_1689		MutT/Nudix family protein	1	0.993	bi (<->)	NC_003210	1664	137	fig|169963.11.peg.1664	lmo1621		MutT/Nudix family protein
CP048400	416	276	fig|1639.7710.peg.416	GZH80_02050		PLF_1637_00001513	PGF_00013032	ADP-dependent (S)-NAD(P)H-hydrate dehydratase (EC 4.2.1.136)	419945	420775	+	bi (<->)	CP090057	1649	276	fig|1639.11354.peg.1649	LZJ94_08200		ADP-dependent (S)-NAD(P)H-hydrate dehydratase (EC 4.2.1.136)	0.971	0.996	bi (<->)	CP041014	2708	276	fig|1639.6784.peg.2708	FIU25_13785		ADP-dependent (S)-NAD(P)H-hydrate dehydratase (EC 4.2.1.136)	0.989	0.996	bi (<->)	HG421741	1685	276	fig|1334565.3.peg.1685	LMON_1690		ADP-dependent (S)-NAD(P)H-hydrate dehydratase (EC 4.2.1.136)	1	0.996	bi (<->)	NC_003210	1665	276	fig|169963.11.peg.1665	lmo1622		ADP-dependent (S)-NAD(P)H-hydrate dehydratase (EC 4.2.1.136)
CP048400	417	217	fig|1639.7710.peg.417	GZH80_02055		PLF_1637_00002556	PGF_06833838	putative membrane-associated phospholipid phosphatase, PAP2 superfamily	420814	421467	-	bi (<->)	CP090057	1650	217	fig|1639.11354.peg.1650	LZJ94_08205		putative membrane-associated phospholipid phosphatase, PAP2 superfamily	0.917	0.995	bi (<->)	CP041014	2707	217	fig|1639.6784.peg.2707	FIU25_13780		putative membrane-associated phospholipid phosphatase, PAP2 superfamily	0.912	0.995	bi (<->)	HG421741	1686	217	fig|1334565.3.peg.1686	LMON_1691		putative membrane-associated phospholipid phosphatase, PAP2 superfamily	1	0.995	bi (<->)	NC_003210	1666	217	fig|169963.11.peg.1666	lmo1623		putative membrane-associated phospholipid phosphatase, PAP2 superfamily
CP048400	418	537	fig|1639.7710.peg.418	GZH80_02060		PLF_1637_00000436	PGF_00036997	Probable cell division protein YtgP	421477	423090	-	bi (<->)	CP090057	1651	537	fig|1639.11354.peg.1651	LZJ94_08210		Probable cell division protein YtgP	0.978	0.998	bi (<->)	CP041014	2706	537	fig|1639.6784.peg.2706	FIU25_13775		Probable cell division protein YtgP	0.991	0.998	bi (<->)	HG421741	1687	537	fig|1334565.3.peg.1687	LMON_1692		Probable cell division protein YtgP	1	0.998	bi (<->)	NC_003210	1667	537	fig|169963.11.peg.1667	lmo1624		Probable cell division protein YtgP
CP048400	419	537	fig|1639.7710.peg.419	GZH80_02065		PLF_1637_00000435	PGF_00036997	Probable cell division protein YtgP	423201	424814	-	bi (<->)	CP090057	1652	537	fig|1639.11354.peg.1652	LZJ94_08215		Probable cell division protein YtgP	0.974	0.998	bi (<->)	CP041014	2705	537	fig|1639.6784.peg.2705	FIU25_13770		Probable cell division protein YtgP	0.987	0.998	bi (<->)	HG421741	1688	537	fig|1334565.3.peg.1688	LMON_1693		Probable cell division protein YtgP	1	0.998	bi (<->)	NC_003210	1668	537	fig|169963.11.peg.1668	lmo1625		Probable cell division protein YtgP
CP048400	420	145	fig|1639.7710.peg.420	GZH80_02070		PLF_1637_00001818	PGF_02162893	hypothetical protein	424899	425336	-	bi (<->)	CP090057	1653	145	fig|1639.11354.peg.1653	LZJ94_08220		hypothetical protein	0.993	0.993	bi (<->)	CP041014	2704	145	fig|1639.6784.peg.2704	FIU25_13765		hypothetical protein	0.993	0.993	bi (<->)	HG421741	1689	145	fig|1334565.3.peg.1689	LMON_1694		hypothetical protein	1	0.993	bi (<->)	NC_003210	1669	145	fig|169963.11.peg.1669	lmo1626		hypothetical protein
CP048400	421	257	fig|1639.7710.peg.421	GZH80_02075		PLF_1637_00000547	PGF_00062023	Tryptophan synthase alpha chain (EC 4.2.1.20)	425407	426180	-	bi (<->)	CP090057	1654	257	fig|1639.11354.peg.1654	LZJ94_08225	trpA	Tryptophan synthase alpha chain (EC 4.2.1.20)	0.957	0.996	bi (<->)	CP041014	2703	257	fig|1639.6784.peg.2703	FIU25_13760		Tryptophan synthase alpha chain (EC 4.2.1.20)	0.977	0.996	bi (<->)	HG421741	1690	257	fig|1334565.3.peg.1690	LMON_1695	trpA	Tryptophan synthase alpha chain (EC 4.2.1.20)	1	0.996	bi (<->)	NC_003210	1670	257	fig|169963.11.peg.1670	lmo1627	trpA	Tryptophan synthase alpha chain (EC 4.2.1.20)
CP048400	422	400	fig|1639.7710.peg.422	GZH80_02080	trpB	PLF_1637_00000356	PGF_00062027	Tryptophan synthase beta chain (EC 4.2.1.20)	426173	427375	-	bi (<->)	CP090057	1655	400	fig|1639.11354.peg.1655	LZJ94_08230	trpB	Tryptophan synthase beta chain (EC 4.2.1.20)	0.985	0.998	bi (<->)	CP041014	2702	400	fig|1639.6784.peg.2702	FIU25_13755	trpB	Tryptophan synthase beta chain (EC 4.2.1.20)	0.988	0.998	bi (<->)	HG421741	1691	400	fig|1334565.3.peg.1691	LMON_1696	trpB	Tryptophan synthase beta chain (EC 4.2.1.20)	1	0.998	bi (<->)	NC_003210	1671	400	fig|169963.11.peg.1671	lmo1628	trpB	Tryptophan synthase beta chain (EC 4.2.1.20)
CP048400	423	202	fig|1639.7710.peg.423	GZH80_02085		PLF_1637_00001781	PGF_00033941	Phosphoribosylanthranilate isomerase (EC 5.3.1.24)	427378	427986	-	bi (<->)	CP090057	1656	202	fig|1639.11354.peg.1656	LZJ94_08235		Phosphoribosylanthranilate isomerase (EC 5.3.1.24)	0.936	0.995	bi (<->)	CP041014	2701	202	fig|1639.6784.peg.2701	FIU25_13750		Phosphoribosylanthranilate isomerase (EC 5.3.1.24)	0.95	0.995	bi (<->)	HG421741	1692	202	fig|1334565.3.peg.1692	LMON_1697	trpF	Phosphoribosylanthranilate isomerase (EC 5.3.1.24)	1	0.995	bi (<->)	NC_003210	1672	202	fig|169963.11.peg.1672	lmo1629	trpF	Phosphoribosylanthranilate isomerase (EC 5.3.1.24)
CP048400	424	252	fig|1639.7710.peg.424	GZH80_02090	trpC	PLF_1637_00001064	PGF_00014051	Indole-3-glycerol phosphate synthase (EC 4.1.1.48)	427983	428741	-	bi (<->)	CP090057	1657	252	fig|1639.11354.peg.1657	LZJ94_08240	trpC	Indole-3-glycerol phosphate synthase (EC 4.1.1.48)	0.952	0.996	bi (<->)	CP041014	2700	252	fig|1639.6784.peg.2700	FIU25_13745	trpC	Indole-3-glycerol phosphate synthase (EC 4.1.1.48)	0.956	0.996	bi (<->)	HG421741	1693	252	fig|1334565.3.peg.1693	LMON_1698	trpC	Indole-3-glycerol phosphate synthase (EC 4.1.1.48)	1	0.996	bi (<->)	NC_003210	1673	252	fig|169963.11.peg.1673	lmo1630	trpC	Indole-3-glycerol phosphate synthase (EC 4.1.1.48)
CP048400	425	339	fig|1639.7710.peg.425	GZH80_02095	trpD	PLF_1637_00001026	PGF_00056662	Anthranilate phosphoribosyltransferase (EC 2.4.2.18)	428738	429757	-	bi (<->)	CP090057	1658	339	fig|1639.11354.peg.1658	LZJ94_08245	trpD	Anthranilate phosphoribosyltransferase (EC 2.4.2.18)	0.973	0.997	bi (<->)	CP041014	2699	339	fig|1639.6784.peg.2699	FIU25_13740	trpD	Anthranilate phosphoribosyltransferase (EC 2.4.2.18)	0.971	0.997	bi (<->)	HG421741	1694	339	fig|1334565.3.peg.1694	LMON_1699	trpD	Anthranilate phosphoribosyltransferase (EC 2.4.2.18)	1	0.997	bi (<->)	NC_003210	1674	339	fig|169963.11.peg.1674	lmo1631	trpD	Anthranilate phosphoribosyltransferase (EC 2.4.2.18)
CP048400	426	201	fig|1639.7710.peg.426	GZH80_02100		PLF_1637_00001753	PGF_00743561	Anthranilate synthase, amidotransferase component (EC 4.1.3.27)	429729	430334	-	bi (<->)	CP090057	1659	201	fig|1639.11354.peg.1659	LZJ94_08250		Anthranilate synthase, amidotransferase component (EC 4.1.3.27)	0.96	0.995	bi (<->)	CP041014	2698	201	fig|1639.6784.peg.2698	FIU25_13735		Anthranilate synthase, amidotransferase component (EC 4.1.3.27)	0.97	0.995	bi (<->)	HG421741	1695	201	fig|1334565.3.peg.1695	LMON_1700	trpG	Anthranilate synthase, amidotransferase component (EC 4.1.3.27)	1	0.995	bi (<->)	NC_003210	1675	201	fig|169963.11.peg.1675	lmo1632	trpG	Anthranilate synthase, amidotransferase component (EC 4.1.3.27)
CP048400	427	454	fig|1639.7710.peg.427	GZH80_02105	trpE	PLF_1637_00001027	PGF_00056814	Anthranilate synthase, aminase component (EC 4.1.3.27)	430331	431695	-	bi (<->)	CP090057	1660	454	fig|1639.11354.peg.1660	LZJ94_08255	trpE	Anthranilate synthase, aminase component (EC 4.1.3.27)	0.943	0.998	bi (<->)	CP041014	2697	454	fig|1639.6784.peg.2697	FIU25_13730	trpE	Anthranilate synthase, aminase component (EC 4.1.3.27)	0.963	0.998	bi (<->)	HG421741	1696	454	fig|1334565.3.peg.1696	LMON_1701	trpE	Anthranilate synthase, aminase component (EC 4.1.3.27)	1	0.998	bi (<->)	NC_003210	1676	454	fig|169963.11.peg.1676	lmo1633	trpE	Anthranilate synthase, aminase component (EC 4.1.3.27)
CP048400	428	866	fig|1639.7710.peg.428	GZH80_02110	adhC	PLF_1637_00000181	PGF_09084129	Acetaldehyde dehydrogenase (EC 1.2.1.10) / Alcohol dehydrogenase (EC 1.1.1.1)	432779	435379	+	bi (<->)	CP090057	1661	866	fig|1639.11354.peg.1661	LZJ94_08260	lap	Acetaldehyde dehydrogenase (EC 1.2.1.10) / Alcohol dehydrogenase (EC 1.1.1.1)	0.993	0.999	bi (<->)	CP041014	2696	866	fig|1639.6784.peg.2696	FIU25_13725	adhC	Acetaldehyde dehydrogenase (EC 1.2.1.10) / Alcohol dehydrogenase (EC 1.1.1.1)	0.998	0.999	bi (<->)	HG421741	1697	866	fig|1334565.3.peg.1697	LMON_1702		Acetaldehyde dehydrogenase (EC 1.2.1.10) / Alcohol dehydrogenase (EC 1.1.1.1)	1	0.999	bi (<->)	NC_003210	1677	866	fig|169963.11.peg.1677	lmo1634		Acetaldehyde dehydrogenase (EC 1.2.1.10) / Alcohol dehydrogenase (EC 1.1.1.1)
CP048400	429	142	fig|1639.7710.peg.429	GZH80_02115		PLF_1637_00002204	PGF_03055333	PhnB protein; putative DNA binding 3-demethylubiquinone-9 3-methyltransferase domain protein	435502	435930	+	bi (<->)	CP090057	1662	142	fig|1639.11354.peg.1662	LZJ94_08265		PhnB protein; putative DNA binding 3-demethylubiquinone-9 3-methyltransferase domain protein	0.923	0.993	bi (<->)	CP041014	2695	142	fig|1639.6784.peg.2695	FIU25_13720		PhnB protein; putative DNA binding 3-demethylubiquinone-9 3-methyltransferase domain protein	0.951	0.993	bi (<->)	HG421741	1698	142	fig|1334565.3.peg.1698	LMON_1703		PhnB protein; putative DNA binding 3-demethylubiquinone-9 3-methyltransferase domain protein	1	0.993	bi (<->)	NC_003210	1678	142	fig|169963.11.peg.1678	lmo1635		PhnB protein; putative DNA binding 3-demethylubiquinone-9 3-methyltransferase domain protein
CP048400	430	306	fig|1639.7710.peg.430	GZH80_02120		PLF_1637_00001161	PGF_00884706	Efflux ABC transporter, ATP-binding protein	436014	436934	+	bi (<->)	CP090057	1663	306	fig|1639.11354.peg.1663	LZJ94_08270		Efflux ABC transporter, ATP-binding protein	0.984	0.997	bi (<->)	CP041014	2694	306	fig|1639.6784.peg.2694	FIU25_13715		Efflux ABC transporter, ATP-binding protein	0.99	0.997	bi (<->)	HG421741	1699	306	fig|1334565.3.peg.1699	LMON_1704		Efflux ABC transporter, ATP-binding protein	1	0.997	bi (<->)	NC_003210	1679	306	fig|169963.11.peg.1679	lmo1636		Efflux ABC transporter, ATP-binding protein
CP048400	431	355	fig|1639.7710.peg.431	GZH80_02125		PLF_1637_00001510	PGF_10522988	ABC transporter, permease protein	436931	437998	+	bi (<->)	CP090057	1664	355	fig|1639.11354.peg.1664	LZJ94_08275		ABC transporter, permease protein	0.989	0.997	bi (<->)	CP041014	2693	355	fig|1639.6784.peg.2693	FIU25_13710		ABC transporter, permease protein	0.994	0.997	bi (<->)	HG421741	1700	355	fig|1334565.3.peg.1700	LMON_1705		ABC transporter, permease protein	1	0.997	bi (<->)	NC_003210	1680	355	fig|169963.11.peg.1680	lmo1637		ABC transporter, permease protein
CP048400	432	324	fig|1639.7710.peg.432	GZH80_02130		PLF_1637_00002370	PGF_00021432	Microcin C7 self-immunity protein mccF	438034	439008	-	bi (<->)	CP090057	1665	324	fig|1639.11354.peg.1665	LZJ94_08280		Microcin C7 self-immunity protein mccF	0.966	0.997	bi (<->)	CP041014	2692	324	fig|1639.6784.peg.2692	FIU25_13705		Microcin C7 self-immunity protein mccF	0.972	0.997	bi (<->)	HG421741	1701	324	fig|1334565.3.peg.1701	LMON_1706		Microcin C7 self-immunity protein mccF	1	0.997	bi (<->)	NC_003210	1681	324	fig|169963.11.peg.1681	lmo1638		Microcin C7 self-immunity protein mccF
CP048400	433	193	fig|1639.7710.peg.433	GZH80_02135		PLF_1637_00001367	PGF_05357708	DNA-3-methyladenine glycosylase (EC 3.2.2.20)	439005	439586	-	bi (<->)	CP090057	1666	193	fig|1639.11354.peg.1666	LZJ94_08285		DNA-3-methyladenine glycosylase (EC 3.2.2.20)	0.959	0.995	bi (<->)	CP041014	2691	193	fig|1639.6784.peg.2691	FIU25_13700		DNA-3-methyladenine glycosylase (EC 3.2.2.20)	0.969	0.995	bi (<->)	HG421741	1702	193	fig|1334565.3.peg.1702	LMON_1707		DNA-3-methyladenine glycosylase (EC 3.2.2.20)	1	0.995	bi (<->)	NC_003210	1682	193	fig|169963.11.peg.1682	lmo1639		DNA-3-methyladenine glycosylase (EC 3.2.2.20)
CP048400	434	77	fig|1639.7710.peg.434	GZH80_02140		PLF_1637_00002522	PGF_00284314	hypothetical protein	439599	439832	-	bi (<->)	CP090057	1667	77	fig|1639.11354.peg.1667	LZJ94_08290		hypothetical protein	0.909	0.987	bi (<->)	CP041014	2690	77	fig|1639.6784.peg.2690	FIU25_13695		hypothetical protein	0.922	0.987	bi (<->)	HG421741	1703	77	fig|1334565.3.peg.1703	LMON_1708		hypothetical protein	1	0.987	bi (<->)	NC_003210	1683	77	fig|169963.11.peg.1683	lmo1640		hypothetical protein
CP048400	435	900	fig|1639.7710.peg.435	GZH80_02145	acnA	PLF_1637_00000182	PGF_04243787	Aconitate hydratase (EC 4.2.1.3)	439932	442634	-	bi (<->)	CP090057	1669	900	fig|1639.11354.peg.1669	LZJ94_08300	acnA	Aconitate hydratase (EC 4.2.1.3)	0.987	0.999	bi (<->)	CP041014	2689	900	fig|1639.6784.peg.2689	FIU25_13690	acnA	Aconitate hydratase (EC 4.2.1.3)	0.988	0.999	bi (<->)	HG421741	1704	900	fig|1334565.3.peg.1704	LMON_1709	citB	Aconitate hydratase (EC 4.2.1.3)	1	0.999	bi (<->)	NC_003210	1684	900	fig|169963.11.peg.1684	lmo1641	citB	Aconitate hydratase (EC 4.2.1.3)
CP048400	436	267	fig|1639.7710.peg.436	GZH80_02150		PLF_1637_00001788	PGF_02162882	STAS domain protein	442789	443592	-	bi (<->)	CP090057	1670	267	fig|1639.11354.peg.1670	LZJ94_08305		STAS domain protein	0.981	0.996	bi (<->)	CP041014	2688	267	fig|1639.6784.peg.2688	FIU25_13685		STAS domain protein	0.963	0.996	bi (<->)	HG421741	1705	267	fig|1334565.3.peg.1705	LMON_1710		STAS domain protein	1	0.996	bi (<->)	NC_003210	1685	267	fig|169963.11.peg.1685	lmo1642		STAS domain protein
CP048400	437	140	fig|1639.7710.peg.437	GZH80_02155		PLF_1637_00000958	PGF_02166814	STAS domain protein	443617	444039	-	bi (<->)	CP090057	1671	140	fig|1639.11354.peg.1671	LZJ94_08310		STAS domain protein	0.971	0.993	bi (<->)	CP041014	2687	140	fig|1639.6784.peg.2687	FIU25_13680		STAS domain protein	1	0.993	bi (<->)	HG421741	1706	140	fig|1334565.3.peg.1706	LMON_1711		STAS domain protein	1	0.993	bi (<->)	NC_003210	1686	140	fig|169963.11.peg.1686	lmo1643		STAS domain protein
CP048400	438	1072	fig|1639.7710.peg.438	GZH80_02160		PLF_1637_00000080	PGF_00072102	helicase, Snf2 family	444039	447257	-	bi (<->)	CP090057	1672	1072	fig|1639.11354.peg.1672	LZJ94_08315		helicase, Snf2 family	0.995	0.999	bi (<->)	CP041014	2686	1072	fig|1639.6784.peg.2686	FIU25_13675		helicase, Snf2 family	0.991	0.999	bi (<->)	HG421741	1707	1072	fig|1334565.3.peg.1707	LMON_1712		helicase, Snf2 family	1	0.999	bi (<->)	NC_003210	1687	1072	fig|169963.11.peg.1687	lmo1644		helicase, Snf2 family
CP048400	439	1023	fig|1639.7710.peg.439	GZH80_02165		PLF_1637_00000017	PGF_08690689	Exonuclease SbcC	447341	450412	-	bi (<->)	CP090057	1673	1023	fig|1639.11354.peg.1673	LZJ94_08320		Exonuclease SbcC	0.881	0.999	bi (<->)	CP041014	2685	1023	fig|1639.6784.peg.2685	FIU25_13670		Exonuclease SbcC	0.893	0.999	bi (<->)	HG421741	1708	1023	fig|1334565.3.peg.1708	LMON_1713		Exonuclease SbcC	1	0.999	bi (<->)	NC_003210	1688	1023	fig|169963.11.peg.1688	lmo1645		Exonuclease SbcC
CP048400	440	374	fig|1639.7710.peg.440	GZH80_02170		PLF_1637_00000109	PGF_09155108	Exonuclease SbcD	450409	451533	-	bi (<->)	CP090057	1674	374	fig|1639.11354.peg.1674	LZJ94_08325		Exonuclease SbcD	0.971	0.997	bi (<->)	CP041014	2684	374	fig|1639.6784.peg.2684	FIU25_13665		Exonuclease SbcD	0.981	0.997	bi (<->)	HG421741	1709	374	fig|1334565.3.peg.1709	LMON_1714		Exonuclease SbcD	1	0.997	bi (<->)	NC_003210	1689	374	fig|169963.11.peg.1689	lmo1646		Exonuclease SbcD
CP048400	441	202	fig|1639.7710.peg.441	GZH80_02175		PLF_1637_00001266	PGF_00030776	Acyl-ACP:1-acyl-sn-glycerol-3-phosphate acyltransferase (EC 2.3.1.n4)	451649	452257	+	bi (<->)	CP090057	1675	202	fig|1639.11354.peg.1675	LZJ94_08330		Acyl-ACP:1-acyl-sn-glycerol-3-phosphate acyltransferase (EC 2.3.1.n4)	1	0.995	bi (<->)	CP041014	2683	202	fig|1639.6784.peg.2683	FIU25_13660		Acyl-ACP:1-acyl-sn-glycerol-3-phosphate acyltransferase (EC 2.3.1.n4)	1	0.995	bi (<->)	HG421741	1710	202	fig|1334565.3.peg.1710	LMON_1715		Acyl-ACP:1-acyl-sn-glycerol-3-phosphate acyltransferase (EC 2.3.1.n4)	1	0.995	bi (<->)	NC_003210	1690	202	fig|169963.11.peg.1690	lmo1647		Acyl-ACP:1-acyl-sn-glycerol-3-phosphate acyltransferase (EC 2.3.1.n4)
CP048400	442	171	fig|1639.7710.peg.442	GZH80_02180		PLF_1637_00001995	PGF_00291940	hypothetical protein	452299	452814	-	bi (<->)	CP090057	1676	171	fig|1639.11354.peg.1676	LZJ94_08335		hypothetical protein	0.971	0.994	bi (<->)	CP041014	2682	171	fig|1639.6784.peg.2682	FIU25_13655		hypothetical protein	0.982	0.994	bi (<->)	HG421741	1711	171	fig|1334565.3.peg.1711	LMON_1716		hypothetical protein	1	0.994	bi (<->)	NC_003210	1692	171	fig|169963.11.peg.1692	lmo1649		hypothetical protein
CP048400	443	162	fig|1639.7710.peg.443	GZH80_02185		PLF_1637_00001032	PGF_01462542	CcdC protein	452988	453476	-	bi (<->)	CP090057	1677	162	fig|1639.11354.peg.1677	LZJ94_08340		CcdC protein	0.988	0.994	bi (<->)	CP041014	2681	162	fig|1639.6784.peg.2681	FIU25_13650		CcdC protein	1	0.994	bi (<->)	HG421741	1712	162	fig|1334565.3.peg.1712	LMON_1717		CcdC protein	1	0.994	bi (<->)	NC_003210	1693	162	fig|169963.11.peg.1693	lmo1650		CcdC protein
CP048400	444	601	fig|1639.7710.peg.444	GZH80_02190		PLF_1637_00000128	PGF_01603398	Efflux ABC transporter, permease/ATP-binding protein MdlB	453557	455362	-	bi (<->)	CP090057	1678	601	fig|1639.11354.peg.1678	LZJ94_08345		Efflux ABC transporter, permease/ATP-binding protein MdlB	0.99	0.998	bi (<->)	CP041014	2680	601	fig|1639.6784.peg.2680	FIU25_13645		Efflux ABC transporter, permease/ATP-binding protein MdlB	0.99	0.998	bi (<->)	HG421741	1713	601	fig|1334565.3.peg.1713	LMON_1718		Efflux ABC transporter, permease/ATP-binding protein MdlB	1	0.998	bi (<->)	NC_003210	1694	601	fig|169963.11.peg.1694	lmo1651		Efflux ABC transporter, permease/ATP-binding protein MdlB
CP048400	445	589	fig|1639.7710.peg.445	GZH80_02195		PLF_1637_00000568	PGF_02868070	Efflux ABC transporter, permease/ATP-binding protein MdlA	455346	457115	-	bi (<->)	CP090057	1679	589	fig|1639.11354.peg.1679	LZJ94_08350		Efflux ABC transporter, permease/ATP-binding protein MdlA	0.975	0.998	bi (<->)	CP041014	2679	589	fig|1639.6784.peg.2679	FIU25_13640		Efflux ABC transporter, permease/ATP-binding protein MdlA	0.981	0.998	bi (<->)	HG421741	1714	589	fig|1334565.3.peg.1714	LMON_1719		Efflux ABC transporter, permease/ATP-binding protein MdlA	1	0.998	bi (<->)	NC_003210	1695	589	fig|169963.11.peg.1695	lmo1652		Efflux ABC transporter, permease/ATP-binding protein MdlA
CP048400	446	206	fig|1639.7710.peg.446	GZH80_02200		PLF_1637_00002251	PGF_00040409	Putative cellsurface protein	457518	458138	-	bi (<->)	CP090057	1680	206	fig|1639.11354.peg.1680	LZJ94_08355		Putative cellsurface protein	0.864	0.995	bi (<->)	CP041014	2678	206	fig|1639.6784.peg.2678	FIU25_13635		Putative cellsurface protein	0.864	0.995	bi (<->)	HG421741	1715	206	fig|1334565.3.peg.1715	LMON_1720		Putative cellsurface protein	1	0.995	bi (<->)	NC_003210	1696	206	fig|169963.11.peg.1696	lmo1653		Putative cellsurface protein
CP048400	447	164	fig|1639.7710.peg.447	GZH80_02205		PLF_1637_00001632	PGF_02161741	Putative cellsurface protein	458153	458647	-	bi (<->)	CP090057	1681	164	fig|1639.11354.peg.1681	LZJ94_08360		Putative cellsurface protein	0.939	0.994	bi (<->)	CP041014	2677	164	fig|1639.6784.peg.2677	FIU25_13630		Putative cellsurface protein	0.982	0.994	bi (<->)	HG421741	1716	164	fig|1334565.3.peg.1716	LMON_1721		Putative cellsurface protein	1	0.994	bi (<->)	NC_003210	1697	164	fig|169963.11.peg.1697	lmo1654		Putative cellsurface protein
CP048400	448	187	fig|1639.7710.peg.448	GZH80_02210		PLF_1637_00002591	PGF_01304795	Uncharacterized membrane spanning protein, contains VanZ-like domain	459440	460003	-	bi (<->)	CP090057	1287	187	fig|1639.11354.peg.1287	LZJ94_06390		Uncharacterized membrane spanning protein, contains VanZ-like domain	0.957	0.995	bi (<->)	CP041014	2676	187	fig|1639.6784.peg.2676	FIU25_13625		Uncharacterized membrane spanning protein, contains VanZ-like domain	0.979	0.995	bi (<->)	HG421741	1717	187	fig|1334565.3.peg.1717	LMON_1722		Uncharacterized membrane spanning protein, contains VanZ-like domain	0.995	0.995	bi (<->)	NC_003210	1698	187	fig|169963.11.peg.1698	lmo1655		Uncharacterized membrane spanning protein, contains VanZ-like domain
CP048400	449	143	fig|1639.7710.peg.449	GZH80_02215		PLF_1637_00002588	PGF_02163123	hypothetical protein	460021	460452	-	bi (<->)	CP090057	1286	143	fig|1639.11354.peg.1286	LZJ94_06385		hypothetical protein	0.909	0.993	bi (<->)	CP041014	2675	143	fig|1639.6784.peg.2675	FIU25_13620		hypothetical protein	0.979	0.993	bi (<->)	HG421741	1718	143	fig|1334565.3.peg.1718	LMON_1723		hypothetical protein	1	0.993	bi (<->)	NC_003210	1699	143	fig|169963.11.peg.1699	lmo1656		hypothetical protein
CP048400	450	294	fig|1639.7710.peg.450	GZH80_02220		PLF_1637_00000974	PGF_06936561	Translation elongation factor Ts	461026	461910	-	bi (<->)	CP090057	1683	294	fig|1639.11354.peg.1683	LZJ94_08370	tsf	Translation elongation factor Ts	0.99	0.997	bi (<->)	CP041014	2674	294	fig|1639.6784.peg.2674	FIU25_13615		Translation elongation factor Ts	0.99	0.997	bi (<->)	HG421741	1719	294	fig|1334565.3.peg.1719	LMON_1724	tsf	Translation elongation factor Ts	1	0.997	bi (<->)	NC_003210	1700	294	fig|169963.11.peg.1700	lmo1657	tsf	Translation elongation factor Ts
CP048400	451	249	fig|1639.7710.peg.451	GZH80_02225	rpsB	PLF_1637_00000219	PGF_04505269	SSU ribosomal protein S2p (SAe)	461990	462739	-	bi (<->)	CP090057	1684	249	fig|1639.11354.peg.1684	LZJ94_08375	rpsB	SSU ribosomal protein S2p (SAe)	1	0.996	bi (<->)	CP041014	2673	249	fig|1639.6784.peg.2673	FIU25_13610	rpsB	SSU ribosomal protein S2p (SAe)	1	0.996	bi (<->)	HG421741	1720	249	fig|1334565.3.peg.1720	LMON_1725	rpsB	SSU ribosomal protein S2p (SAe)	1	0.996	bi (<->)	NC_003210	1701	249	fig|169963.11.peg.1701	lmo1658	rpsB	SSU ribosomal protein S2p (SAe)
CP048400	453	806	fig|1639.7710.peg.453	GZH80_02235		PLF_1637_00000414	PGF_06812369	Leucyl-tRNA synthetase (EC 6.1.1.4)	463882	466302	-	bi (<->)	CP090057	1686	806	fig|1639.11354.peg.1686	LZJ94_08385	leuS	Leucyl-tRNA synthetase (EC 6.1.1.4)	0.991	0.999	bi (<->)	CP041014	2668	806	fig|1639.6784.peg.2668	FIU25_13585		Leucyl-tRNA synthetase (EC 6.1.1.4)	0.993	0.999	bi (<->)	HG421741	1722	803	fig|1334565.3.peg.1722	LMON_1727	leuS	Leucyl-tRNA synthetase (EC 6.1.1.4)	0.999	0.999	bi (<->)	NC_003210	1702	803	fig|169963.11.peg.1702	lmo1660	leuS	Leucyl-tRNA synthetase (EC 6.1.1.4)
CP048400	454	321	fig|1639.7710.peg.454	GZH80_02240		PLF_1637_00000186	PGF_06874967	[4Fe-4S]-AdoMet protein YtqA	466697	467662	+	bi (<->)	CP090057	1687	321	fig|1639.11354.peg.1687	LZJ94_08390		[4Fe-4S]-AdoMet protein YtqA	0.988	0.997	bi (<->)	CP041014	2667	321	fig|1639.6784.peg.2667	FIU25_13580		[4Fe-4S]-AdoMet protein YtqA	0.994	0.997	bi (<->)	HG421741	1723	321	fig|1334565.3.peg.1723	LMON_1728		[4Fe-4S]-AdoMet protein YtqA	1	0.997	bi (<->)	NC_003210	1704	321	fig|169963.11.peg.1704	lmo1661		[4Fe-4S]-AdoMet protein YtqA
CP048400	455	191	fig|1639.7710.peg.455	GZH80_02245		PLF_1637_00001714	PGF_00932867	Putative rRNA methylase YtqB	467659	468234	+	bi (<->)	CP090057	1688	191	fig|1639.11354.peg.1688	LZJ94_08395		Putative rRNA methylase YtqB	0.948	0.995	bi (<->)	CP041014	2666	192	fig|1639.6784.peg.2666	FIU25_13575		Putative rRNA methylase YtqB	0.958	0.99	bi (<->)	HG421741	1724	191	fig|1334565.3.peg.1724	LMON_1729		Putative rRNA methylase YtqB	1	0.995	bi (<->)	NC_003210	1705	191	fig|169963.11.peg.1705	lmo1662		Putative rRNA methylase YtqB
CP048400	456	621	fig|1639.7710.peg.456	GZH80_02250	asnB	PLF_1637_00000064	PGF_02010969	Asparagine synthetase [glutamine-hydrolyzing] (EC 6.3.5.4) AsnB	468259	470124	-	bi (<->)	CP090057	1689	621	fig|1639.11354.peg.1689	LZJ94_08400	asnB	Asparagine synthetase [glutamine-hydrolyzing] (EC 6.3.5.4) AsnB	0.995	0.998	bi (<->)	CP041014	2665	621	fig|1639.6784.peg.2665	FIU25_13570	asnB	Asparagine synthetase [glutamine-hydrolyzing] (EC 6.3.5.4) AsnB	0.992	0.998	bi (<->)	HG421741	1725	621	fig|1334565.3.peg.1725	LMON_1730	ansB	Asparagine synthetase [glutamine-hydrolyzing] (EC 6.3.5.4) AsnB	1	0.998	bi (<->)	NC_003210	1706	621	fig|169963.11.peg.1706	lmo1663	ansB	Asparagine synthetase [glutamine-hydrolyzing] (EC 6.3.5.4) AsnB
CP048400	457	399	fig|1639.7710.peg.457	GZH80_02255		PLF_1637_00000349	PGF_03202156	S-adenosylmethionine synthetase (EC 2.5.1.6)	470261	471460	-	bi (<->)	CP090057	1690	399	fig|1639.11354.peg.1690	LZJ94_08405	metK	S-adenosylmethionine synthetase (EC 2.5.1.6)	0.99	0.997	bi (<->)	CP041014	2664	399	fig|1639.6784.peg.2664	FIU25_13565		S-adenosylmethionine synthetase (EC 2.5.1.6)	0.992	0.997	bi (<->)	HG421741	1726	399	fig|1334565.3.peg.1726	LMON_1731	metK	S-adenosylmethionine synthetase (EC 2.5.1.6)	1	0.997	bi (<->)	NC_003210	1707	399	fig|169963.11.peg.1707	lmo1664	metK	S-adenosylmethionine synthetase (EC 2.5.1.6)
CP048400	458	100	fig|1639.7710.peg.458	GZH80_02260		PLF_1637_00002158	PGF_00285295	hypothetical protein	471883	472185	+	bi (<->)	CP090057	1691	100	fig|1639.11354.peg.1691	LZJ94_08410		hypothetical protein	0.98	0.99	bi (<->)	CP041014	2663	100	fig|1639.6784.peg.2663	FIU25_13560		hypothetical protein	1	0.99	bi (<->)	HG421741	1727	100	fig|1334565.3.peg.1727	LMON_1732		hypothetical protein	1	0.99	bi (<->)	NC_003210	1708	100	fig|169963.11.peg.1708	lmo1665		hypothetical protein
CP048400	459	1711	fig|1639.7710.peg.459	GZH80_02265	lapB	PLF_1637_00002576	PGF_08225224	hypothetical protein	472218	477353	-											bi (<->)	CP041014	2662	1712	fig|1639.6784.peg.2662	FIU25_13555		hypothetical protein	0.959	0.999	bi (<->)	HG421741	1728	1711	fig|1334565.3.peg.1728	LMON_1733		hypothetical protein	1	0.999	bi (<->)	NC_003210	1709	1711	fig|169963.11.peg.1709	lmo1666		hypothetical protein
CP048400	460	302	fig|1639.7710.peg.460	GZH80_02270		PLF_1637_00001695	PGF_03941737	L-lactate dehydrogenase (EC 1.1.1.27)	477456	478364	-	bi (<->)	CP090057	1692	303	fig|1639.11354.peg.1692	LZJ94_08415		L-lactate dehydrogenase (EC 1.1.1.27)	0.891	0.993	bi (<->)	CP041014	2661	303	fig|1639.6784.peg.2661	FIU25_13550		L-lactate dehydrogenase (EC 1.1.1.27)	0.947	0.993	bi (<->)	HG421741	1729	302	fig|1334565.3.peg.1729	LMON_1734		L-lactate dehydrogenase (EC 1.1.1.27)	1	0.997	bi (<->)	NC_003210	1710	302	fig|169963.11.peg.1710	lmo1667		L-lactate dehydrogenase (EC 1.1.1.27)
CP048400	461	80	fig|1639.7710.peg.461	GZH80_02275		PLF_1637_00001152	PGF_00798679	Uncharacterized protein YtmB	478381	478623	-	bi (<->)	CP090057	1693	80	fig|1639.11354.peg.1693	LZJ94_08420		Uncharacterized protein YtmB	1	0.988	bi (<->)	CP041014	2660	80	fig|1639.6784.peg.2660	FIU25_13545		Uncharacterized protein YtmB	1	0.988	bi (<->)	HG421741	1730	80	fig|1334565.3.peg.1730	LMON_1735		Uncharacterized protein YtmB	1	0.988	bi (<->)	NC_003210	1711	80	fig|169963.11.peg.1711	lmo1668		Uncharacterized protein YtmB
CP048400	462	157	fig|1639.7710.peg.462	GZH80_02280	ytkD	PLF_1637_00002099	PGF_00000270	8-oxo-dGTPase Bsu YtkD / 8-oxo-GTPase Bsu YtkD	478674	479147	-	bi (<->)	CP090057	1694	157	fig|1639.11354.peg.1694	LZJ94_08425	ytkD	8-oxo-dGTPase Bsu YtkD / 8-oxo-GTPase Bsu YtkD	0.898	0.994	bi (<->)	CP041014	2659	157	fig|1639.6784.peg.2659	FIU25_13540	ytkD	8-oxo-dGTPase Bsu YtkD / 8-oxo-GTPase Bsu YtkD	0.968	0.994	bi (<->)	HG421741	1731	157	fig|1334565.3.peg.1731	LMON_1736		8-oxo-dGTPase Bsu YtkD / 8-oxo-GTPase Bsu YtkD	1	0.994	bi (<->)	NC_003210	1712	157	fig|169963.11.peg.1712	lmo1669		8-oxo-dGTPase Bsu YtkD / 8-oxo-GTPase Bsu YtkD
CP048400	463	88	fig|1639.7710.peg.463	GZH80_02285	yidD	PLF_1637_00001629	PGF_03751658	Membrane protein insertion efficiency factor YidD	479221	479487	+	bi (<->)	CP090057	1695	88	fig|1639.11354.peg.1695	LZJ94_08430	yidD	Membrane protein insertion efficiency factor YidD	0.977	0.989	bi (<->)	CP041014	2658	88	fig|1639.6784.peg.2658	FIU25_13535	yidD	Membrane protein insertion efficiency factor YidD	0.977	0.989	bi (<->)	HG421741	1732	88	fig|1334565.3.peg.1732	LMON_1737		Membrane protein insertion efficiency factor YidD	1	0.989	bi (<->)	NC_003210	1713	88	fig|169963.11.peg.1713	lmo1670		Membrane protein insertion efficiency factor YidD
CP048400	464	317	fig|1639.7710.peg.464	GZH80_02290		PLF_1637_00000362	PGF_02486076	Zinc ABC transporter, substrate-binding protein ZnuA	479637	480590	+	bi (<->)	CP090057	1696	317	fig|1639.11354.peg.1696	LZJ94_08435		Zinc ABC transporter, substrate-binding protein ZnuA	0.943	0.997	bi (<->)	CP041014	2657	317	fig|1639.6784.peg.2657	FIU25_13530		Zinc ABC transporter, substrate-binding protein ZnuA	0.987	0.997	bi (<->)	HG421741	1733	317	fig|1334565.3.peg.1733	LMON_1738		Zinc ABC transporter, substrate-binding protein ZnuA	1	0.997	bi (<->)	NC_003210	1714	317	fig|169963.11.peg.1714	lmo1671		Zinc ABC transporter, substrate-binding protein ZnuA
CP048400	465	469	fig|1639.7710.peg.465	GZH80_02295	menE	PLF_1637_00001089	PGF_00956915	O-succinylbenzoic acid--CoA ligase (EC 6.2.1.26)	480609	482018	-	bi (<->)	CP090057	1697	469	fig|1639.11354.peg.1697	LZJ94_08440		O-succinylbenzoic acid--CoA ligase (EC 6.2.1.26)	0.942	0.998	bi (<->)	CP041014	2656	469	fig|1639.6784.peg.2656	FIU25_13525	menE	O-succinylbenzoic acid--CoA ligase (EC 6.2.1.26)	0.932	0.996	bi (<->)	HG421741	1734	469	fig|1334565.3.peg.1734	LMON_1739	menE	O-succinylbenzoic acid--CoA ligase (EC 6.2.1.26)	1	0.998	bi (<->)	NC_003210	1715	469	fig|169963.11.peg.1715	lmo1672	menE	O-succinylbenzoic acid--CoA ligase (EC 6.2.1.26)
CP048400	466	272	fig|1639.7710.peg.466	GZH80_02300	menB	PLF_1637_00000636	PGF_04797267	Naphthoate synthase (EC 4.1.3.36)	482034	482852	-	bi (<->)	CP090057	1698	272	fig|1639.11354.peg.1698	LZJ94_08445	menB	Naphthoate synthase (EC 4.1.3.36)	1	0.996	bi (<->)	CP041014	2655	272	fig|1639.6784.peg.2655	FIU25_13520	menB	Naphthoate synthase (EC 4.1.3.36)	1	0.996	bi (<->)	HG421741	1735	272	fig|1334565.3.peg.1735	LMON_1740	menB	Naphthoate synthase (EC 4.1.3.36)	1	0.996	bi (<->)	NC_003210	1716	272	fig|169963.11.peg.1716	lmo1673	menB	Naphthoate synthase (EC 4.1.3.36)
CP048400	467	275	fig|1639.7710.peg.467	GZH80_02305	menH	PLF_1637_00002273	PGF_01673335	2-succinyl-6-hydroxy-2,4-cyclohexadiene-1-carboxylate synthase (EC 4.2.99.20)	482849	483676	-	bi (<->)	CP090057	1699	275	fig|1639.11354.peg.1699	LZJ94_08450	menH	2-succinyl-6-hydroxy-2,4-cyclohexadiene-1-carboxylate synthase (EC 4.2.99.20)	0.851	0.996	bi (<->)	CP041014	2654	275	fig|1639.6784.peg.2654	FIU25_13515	menH	2-succinyl-6-hydroxy-2,4-cyclohexadiene-1-carboxylate synthase (EC 4.2.99.20)	0.96	0.996	bi (<->)	HG421741	1736	275	fig|1334565.3.peg.1736	LMON_1741		2-succinyl-6-hydroxy-2,4-cyclohexadiene-1-carboxylate synthase (EC 4.2.99.20)	1	0.996	bi (<->)	NC_003210	1717	275	fig|169963.11.peg.1717	lmo1674		2-succinyl-6-hydroxy-2,4-cyclohexadiene-1-carboxylate synthase (EC 4.2.99.20)
CP048400	468	580	fig|1639.7710.peg.468	GZH80_02310	menD	PLF_1637_00000368	PGF_04456509	2-succinyl-5-enolpyruvyl-6-hydroxy-3-cyclohexene-1-carboxylic-acid synthase (EC 2.2.1.9)	483678	485420	-	bi (<->)	CP090057	1700	580	fig|1639.11354.peg.1700	LZJ94_08455	menD	2-succinyl-5-enolpyruvyl-6-hydroxy-3-cyclohexene-1-carboxylic-acid synthase (EC 2.2.1.9)	0.981	0.998	bi (<->)	CP041014	2653	580	fig|1639.6784.peg.2653	FIU25_13510	menD	2-succinyl-5-enolpyruvyl-6-hydroxy-3-cyclohexene-1-carboxylic-acid synthase (EC 2.2.1.9)	0.991	0.998	bi (<->)	HG421741	1737	580	fig|1334565.3.peg.1737	LMON_1742	menD	2-succinyl-5-enolpyruvyl-6-hydroxy-3-cyclohexene-1-carboxylic-acid synthase (EC 2.2.1.9)	1	0.998	bi (<->)	NC_003210	1718	580	fig|169963.11.peg.1718	lmo1675	menD	2-succinyl-5-enolpyruvyl-6-hydroxy-3-cyclohexene-1-carboxylic-acid synthase (EC 2.2.1.9)
CP048400	469	462	fig|1639.7710.peg.469	GZH80_02315		PLF_1637_00000057	PGF_01022008	Isochorismate synthase (EC 5.4.4.2) @ Menaquinone-specific isochorismate synthase (EC 5.4.4.2)	485417	486805	-	bi (<->)	CP090057	1701	462	fig|1639.11354.peg.1701	LZJ94_08460		Isochorismate synthase (EC 5.4.4.2) @ Menaquinone-specific isochorismate synthase (EC 5.4.4.2)	0.994	0.998	bi (<->)	CP041014	2652	462	fig|1639.6784.peg.2652	FIU25_13505		Isochorismate synthase (EC 5.4.4.2) @ Menaquinone-specific isochorismate synthase (EC 5.4.4.2)	0.996	0.998	bi (<->)	HG421741	1738	462	fig|1334565.3.peg.1738	LMON_1743	menF	Isochorismate synthase (EC 5.4.4.2) @ Menaquinone-specific isochorismate synthase (EC 5.4.4.2)	1	0.998	bi (<->)	NC_003210	1719	462	fig|169963.11.peg.1719	lmo1676	menF	Isochorismate synthase (EC 5.4.4.2) @ Menaquinone-specific isochorismate synthase (EC 5.4.4.2)
CP048400	470	312	fig|1639.7710.peg.470	GZH80_02320		PLF_1637_00001258	PGF_00876943	1,4-dihydroxy-2-naphthoate polyprenyltransferase (EC 2.5.1.74)	486980	487918	+	bi (<->)	CP090057	1702	312	fig|1639.11354.peg.1702	LZJ94_08465		1,4-dihydroxy-2-naphthoate polyprenyltransferase (EC 2.5.1.74)	1	0.997	bi (<->)	CP041014	2651	312	fig|1639.6784.peg.2651	FIU25_13500		1,4-dihydroxy-2-naphthoate polyprenyltransferase (EC 2.5.1.74)	1	0.997	bi (<->)	HG421741	1739	312	fig|1334565.3.peg.1739	LMON_1744		1,4-dihydroxy-2-naphthoate polyprenyltransferase (EC 2.5.1.74)	1	0.997	bi (<->)	NC_003210	1720	312	fig|169963.11.peg.1720	lmo1677		1,4-dihydroxy-2-naphthoate polyprenyltransferase (EC 2.5.1.74)
CP048400	471	617	fig|1639.7710.peg.471	GZH80_02325		PLF_1637_00001158	PGF_00426057	5,10-methylenetetrahydrofolate reductase (EC 1.5.1.20) / Homolog of homocysteine-binding domain	487952	489805	-	bi (<->)	CP090057	1703	617	fig|1639.11354.peg.1703	LZJ94_08470		5,10-methylenetetrahydrofolate reductase (EC 1.5.1.20) / Homolog of homocysteine-binding domain	0.982	0.998	bi (<->)	CP041014	2650	617	fig|1639.6784.peg.2650	FIU25_13495		5,10-methylenetetrahydrofolate reductase (EC 1.5.1.20) / Homolog of homocysteine-binding domain	0.998	0.998	bi (<->)	HG421741	1740	617	fig|1334565.3.peg.1740	LMON_1745		5,10-methylenetetrahydrofolate reductase (EC 1.5.1.20) / Homolog of homocysteine-binding domain	1	0.998	bi (<->)	NC_003210	1721	617	fig|169963.11.peg.1721	lmo1678		5,10-methylenetetrahydrofolate reductase (EC 1.5.1.20) / Homolog of homocysteine-binding domain
CP048400	472	390	fig|1639.7710.peg.472	GZH80_02330	metC	PLF_1637_00001176	PGF_03788463	Cystathionine beta-lyase (EC 4.4.1.8)	489802	490974	-	bi (<->)	CP090057	1704	390	fig|1639.11354.peg.1704	LZJ94_08475	metC	Cystathionine beta-lyase (EC 4.4.1.8)	0.982	0.997	bi (<->)	CP041014	2649	390	fig|1639.6784.peg.2649	FIU25_13490	metC	Cystathionine beta-lyase (EC 4.4.1.8)	0.987	0.997	bi (<->)	HG421741	1741	390	fig|1334565.3.peg.1741	LMON_1746		Cystathionine beta-lyase (EC 4.4.1.8)	1	0.997	bi (<->)	NC_003210	1722	390	fig|169963.11.peg.1722	lmo1679		Cystathionine beta-lyase (EC 4.4.1.8)
CP048400	473	374	fig|1639.7710.peg.473	GZH80_02335		PLF_1637_00001687	PGF_00420027	Cystathionine gamma-synthase (EC 2.5.1.48) @ O-acetylhomoserine sulfhydrylase (EC 2.5.1.49)	490967	492091	-	bi (<->)	CP090057	1705	374	fig|1639.11354.peg.1705	LZJ94_08480		Cystathionine gamma-synthase (EC 2.5.1.48) @ O-acetylhomoserine sulfhydrylase (EC 2.5.1.49)	0.949	0.997	bi (<->)	CP041014	2648	374	fig|1639.6784.peg.2648	FIU25_13485		Cystathionine gamma-synthase (EC 2.5.1.48) @ O-acetylhomoserine sulfhydrylase (EC 2.5.1.49)	0.949	0.997	bi (<->)	HG421741	1742	374	fig|1334565.3.peg.1742	LMON_1747		Cystathionine gamma-synthase (EC 2.5.1.48) @ O-acetylhomoserine sulfhydrylase (EC 2.5.1.49)	1	0.997	bi (<->)	NC_003210	1723	374	fig|169963.11.peg.1723	lmo1680		Cystathionine gamma-synthase (EC 2.5.1.48) @ O-acetylhomoserine sulfhydrylase (EC 2.5.1.49)
CP048400	474	776	fig|1639.7710.peg.474	GZH80_02340	metE	PLF_1637_00000231	PGF_01219411	5-methyltetrahydropteroyltriglutamate--homocysteine methyltransferase (EC 2.1.1.14)	492113	494443	-	bi (<->)	CP090057	1706	768	fig|1639.11354.peg.1706	LZJ94_08485	metE	5-methyltetrahydropteroyltriglutamate--homocysteine methyltransferase (EC 2.1.1.14)	0.953	0.999	bi (<->)	CP041014	2647	776	fig|1639.6784.peg.2647	FIU25_13480	metE	5-methyltetrahydropteroyltriglutamate--homocysteine methyltransferase (EC 2.1.1.14)	0.955	0.999	bi (<->)	HG421741	1743	776	fig|1334565.3.peg.1743	LMON_1748		5-methyltetrahydropteroyltriglutamate--homocysteine methyltransferase (EC 2.1.1.14)	1	0.999	bi (<->)	NC_003210	1724	776	fig|169963.11.peg.1724	lmo1681		5-methyltetrahydropteroyltriglutamate--homocysteine methyltransferase (EC 2.1.1.14)
CP048400	475	391	fig|1639.7710.peg.475	GZH80_02345		PLF_1637_00000332	PGF_00686359	Uncharacterized MFS-type transporter	494700	495875	-	bi (<->)	CP090057	1707	391	fig|1639.11354.peg.1707	LZJ94_08490		Uncharacterized MFS-type transporter	0.969	0.997	bi (<->)	CP041014	2646	391	fig|1639.6784.peg.2646	FIU25_13475		Uncharacterized MFS-type transporter	0.982	0.997	bi (<->)	HG421741	1744	391	fig|1334565.3.peg.1744	LMON_1749		Uncharacterized MFS-type transporter	0.997	0.997	bi (<->)	NC_003210	1725	391	fig|169963.11.peg.1725	lmo1682		Uncharacterized MFS-type transporter
CP048400	476	146	fig|1639.7710.peg.476	GZH80_02470	perR	PLF_1637_00001318	PGF_00031568	Peroxide stress regulator PerR, FUR family	503289	503729	-	bi (<->)	CP090057	1708	146	fig|1639.11354.peg.1708	LZJ94_08615	perR	Peroxide stress regulator PerR, FUR family	0.979	0.993	bi (<->)	CP041014	2645	146	fig|1639.6784.peg.2645	FIU25_13350	perR	Peroxide stress regulator PerR, FUR family	0.993	0.993	bi (<->)	HG421741	1745	148	fig|1334565.3.peg.1745	LMON_1750		Peroxide stress regulator PerR, FUR family	0.993	0.98	bi (<->)	NC_003210	1726	148	fig|169963.11.peg.1726	lmo1683		Peroxide stress regulator PerR, FUR family
CP048400	477	313	fig|1639.7710.peg.477	GZH80_02475		PLF_1637_00000212	PGF_01380808	Phosphoglycerate dehydrogenase and related dehydrogenases	503818	504759	-	bi (<->)	CP090057	1709	313	fig|1639.11354.peg.1709	LZJ94_08620		Phosphoglycerate dehydrogenase and related dehydrogenases	0.901	0.997	bi (<->)	CP041014	2644	313	fig|1639.6784.peg.2644	FIU25_13345		Phosphoglycerate dehydrogenase and related dehydrogenases	0.901	0.997	bi (<->)	HG421741	1746	313	fig|1334565.3.peg.1746	LMON_1751		Phosphoglycerate dehydrogenase and related dehydrogenases	1	0.997	bi (<->)	NC_003210	1727	313	fig|169963.11.peg.1727	lmo1684		Phosphoglycerate dehydrogenase and related dehydrogenases
CP048400	478	432	fig|1639.7710.peg.478	GZH80_02480		PLF_1637_00000737	PGF_09019918	Glutamate-1-semialdehyde 2,1-aminomutase (EC 5.4.3.8)	504904	506202	+	bi (<->)	CP090057	1710	432	fig|1639.11354.peg.1710	LZJ94_08625		Glutamate-1-semialdehyde 2,1-aminomutase (EC 5.4.3.8)	0.984	0.998	bi (<->)	CP041014	2643	432	fig|1639.6784.peg.2643	FIU25_13340		Glutamate-1-semialdehyde 2,1-aminomutase (EC 5.4.3.8)	0.988	0.998	bi (<->)	HG421741	1747	432	fig|1334565.3.peg.1747	LMON_1752	gsaB	Glutamate-1-semialdehyde 2,1-aminomutase (EC 5.4.3.8)	1	0.998	bi (<->)	NC_003210	1728	394	fig|169963.11.peg.1728	lmo1685	gsaB	Glutamate-1-semialdehyde 2,1-aminomutase (EC 5.4.3.8)
CP048400	479	362	fig|1639.7710.peg.479	GZH80_02485		PLF_1637_00000439	PGF_00041892	Putative lipoprotein SAV1865	506308	507396	+	bi (<->)	CP090057	1711	362	fig|1639.11354.peg.1711	LZJ94_08630		Putative lipoprotein SAV1865	0.992	0.997	bi (<->)	CP041014	2642	362	fig|1639.6784.peg.2642	FIU25_13335		Putative lipoprotein SAV1865	1	0.997	bi (<->)	HG421741	1748	362	fig|1334565.3.peg.1748	LMON_1753		Putative lipoprotein SAV1865	1	0.997	bi (<->)	NC_003210	1729	362	fig|169963.11.peg.1729	lmo1686		Putative lipoprotein SAV1865
CP048400	480	175	fig|1639.7710.peg.480	GZH80_02490		PLF_1637_00001042	PGF_00420087	DUF402 family nucleoside diphosphatase	507438	507965	-	bi (<->)	CP090057	1712	175	fig|1639.11354.peg.1712	LZJ94_08635		DUF402 family nucleoside diphosphatase	1	0.994	bi (<->)	CP041014	2641	175	fig|1639.6784.peg.2641	FIU25_13330		DUF402 family nucleoside diphosphatase	1	0.994	bi (<->)	HG421741	1749	147	fig|1334565.3.peg.1749	LMON_1754		DUF402 family nucleoside diphosphatase	0.993	0.993	bi (<->)	NC_003210	1730	175	fig|169963.11.peg.1730	lmo1687		DUF402 family nucleoside diphosphatase
CP048400	481	248	fig|1639.7710.peg.481	GZH80_02495	fabL	PLF_1637_00000876	PGF_00931494	Enoyl-[acyl-carrier-protein] reductase [NADPH] (EC 1.3.1.104), FabL	508120	508866	-	bi (<->)	CP090057	1713	248	fig|1639.11354.peg.1713	LZJ94_08640	fabL	Enoyl-[acyl-carrier-protein] reductase [NADPH] (EC 1.3.1.104), FabL	0.972	0.996	bi (<->)	CP041014	2640	248	fig|1639.6784.peg.2640	FIU25_13325	fabL	Enoyl-[acyl-carrier-protein] reductase [NADPH] (EC 1.3.1.104), FabL	0.98	0.996	bi (<->)	HG421741	1750	248	fig|1334565.3.peg.1750	LMON_1755		Enoyl-[acyl-carrier-protein] reductase [NADPH] (EC 1.3.1.104), FabL	1	0.996	bi (<->)	NC_003210	1731	248	fig|169963.11.peg.1731	lmo1688		Enoyl-[acyl-carrier-protein] reductase [NADPH] (EC 1.3.1.104), FabL
CP048400	482	365	fig|1639.7710.peg.482	GZH80_02500	mutY	PLF_1637_00000061	PGF_02617708	A/G-specific adenine glycosylase (EC 3.2.2.-)	508870	509967	-	bi (<->)	CP090057	1714	365	fig|1639.11354.peg.1714	LZJ94_08645	mutY	A/G-specific adenine glycosylase (EC 3.2.2.-)	0.97	0.997	bi (<->)	CP041014	2639	365	fig|1639.6784.peg.2639	FIU25_13320	mutY	A/G-specific adenine glycosylase (EC 3.2.2.-)	0.981	0.997	bi (<->)	HG421741	1751	362	fig|1334565.3.peg.1751	LMON_1756		A/G-specific adenine glycosylase (EC 3.2.2.-)	1	0.997	bi (<->)	NC_003210	1732	365	fig|169963.11.peg.1732	lmo1689		A/G-specific adenine glycosylase (EC 3.2.2.-)
CP048400	483	326	fig|1639.7710.peg.483	GZH80_02505		PLF_1637_00026529	PGF_00013207	Uncharacterized membrane protein YfhP	510168	511148	+	bi (<->)	CP090057	1715	326	fig|1639.11354.peg.1715	LZJ94_08650		Uncharacterized membrane protein YfhP	0.988	0.997	bi (<->)	CP041014	2638	326	fig|1639.6784.peg.2638	FIU25_13310		Uncharacterized membrane protein YfhP	0.994	0.997	bi (<->)	HG421741	1752	326	fig|1334565.3.peg.1752	LMON_1757		Uncharacterized membrane protein YfhP	1	0.997	bi (<->)	NC_003210	1733	326	fig|169963.11.peg.1733	lmo1690		Uncharacterized membrane protein YfhP
CP048400	484	153	fig|1639.7710.peg.484	GZH80_02510		PLF_1637_00001449	PGF_01430214	Deoxyuridine 5'-triphosphate nucleotidohydrolase (EC 3.6.1.23)	511180	511641	-	bi (<->)	CP090057	1716	153	fig|1639.11354.peg.1716	LZJ94_08655		Deoxyuridine 5'-triphosphate nucleotidohydrolase (EC 3.6.1.23)	0.948	0.993	bi (<->)	CP041014	2637	153	fig|1639.6784.peg.2637	FIU25_13305		Deoxyuridine 5'-triphosphate nucleotidohydrolase (EC 3.6.1.23)	0.974	0.993	bi (<->)	HG421741	1753	153	fig|1334565.3.peg.1753	LMON_1758		Deoxyuridine 5'-triphosphate nucleotidohydrolase (EC 3.6.1.23)	1	0.993	bi (<->)	NC_003210	1734	153	fig|169963.11.peg.1734	lmo1691		Deoxyuridine 5'-triphosphate nucleotidohydrolase (EC 3.6.1.23)
CP048400	485	77	fig|1639.7710.peg.485	GZH80_02515		PLF_1637_00026676	PGF_02159758	hypothetical protein	511653	511886	-	bi (<->)	CP090057	1717	77	fig|1639.11354.peg.1717	LZJ94_08660		hypothetical protein	0.974	0.987	bi (<->)	CP041014	2636	77	fig|1639.6784.peg.2636	FIU25_13300		hypothetical protein	0.974	0.987	bi (<->)	HG421741	1754	77	fig|1334565.3.peg.1754	LMON_1759		hypothetical protein	1	0.987	bi (<->)	NC_003210	1735	77	fig|169963.11.peg.1735	lmo1692		hypothetical protein
CP048400	486	269	fig|1639.7710.peg.486	GZH80_02520	recX	PLF_1637_00001106	PGF_09027360	Regulatory protein RecX	511888	512697	-	bi (<->)	CP090057	1718	269	fig|1639.11354.peg.1718	LZJ94_08665	recX	Regulatory protein RecX	0.931	0.959	bi (<->)	CP041014	2635	269	fig|1639.6784.peg.2635	FIU25_13295	recX	Regulatory protein RecX	0.961	0.959	bi (<->)	HG421741	1755	269	fig|1334565.3.peg.1755	LMON_1760	recX	Regulatory protein RecX	1	0.996	bi (<->)	NC_003210	1736	269	fig|169963.11.peg.1736	lmo1693	recX	Regulatory protein RecX
CP048400	487	300	fig|1639.7710.peg.487	GZH80_02525		PLF_1637_00001033	PGF_00127024	Cell division inhibitor Slr1223 (YfcH in EC), contains epimerase/dehydratase and DUF1731 domains	512795	513697	+	bi (<->)	CP090057	1719	300	fig|1639.11354.peg.1719	LZJ94_08670		Cell division inhibitor Slr1223 (YfcH in EC), contains epimerase/dehydratase and DUF1731 domains	0.973	0.997	bi (<->)	CP041014	2634	300	fig|1639.6784.peg.2634	FIU25_13290		Cell division inhibitor Slr1223 (YfcH in EC), contains epimerase/dehydratase and DUF1731 domains	0.99	0.997	bi (<->)	HG421741	1756	300	fig|1334565.3.peg.1756	LMON_1761		Cell division inhibitor Slr1223 (YfcH in EC), contains epimerase/dehydratase and DUF1731 domains	1	0.997	bi (<->)	NC_003210	1737	300	fig|169963.11.peg.1737	lmo1694		Cell division inhibitor Slr1223 (YfcH in EC), contains epimerase/dehydratase and DUF1731 domains
CP048400	488	865	fig|1639.7710.peg.488	GZH80_02530	mprF	PLF_1637_00000203	PGF_03105433	L-O-lysylphosphatidylglycerol synthase (EC 2.3.2.3)	513718	516315	-	bi (<->)	CP090057	1720	864	fig|1639.11354.peg.1720	LZJ94_08675	mprF	L-O-lysylphosphatidylglycerol synthase (EC 2.3.2.3)	0.98	0.999	bi (<->)	CP041014	2633	865	fig|1639.6784.peg.2633	FIU25_13285	mprF	L-O-lysylphosphatidylglycerol synthase (EC 2.3.2.3)	0.994	0.999	bi (<->)	HG421741	1757	865	fig|1334565.3.peg.1757	LMON_1762		L-O-lysylphosphatidylglycerol synthase (EC 2.3.2.3)	1	0.999	bi (<->)	NC_003210	1738	865	fig|169963.11.peg.1738	lmo1695		L-O-lysylphosphatidylglycerol synthase (EC 2.3.2.3)
CP048400	489	224	fig|1639.7710.peg.489	GZH80_02535		PLF_1637_00026580	PGF_01304795	Uncharacterized membrane spanning protein, contains VanZ-like domain	516342	517016	-	bi (<->)	CP090057	1721	224	fig|1639.11354.peg.1721	LZJ94_08680		Uncharacterized membrane spanning protein, contains VanZ-like domain	0.964	0.996	bi (<->)	CP041014	2632	224	fig|1639.6784.peg.2632	FIU25_13280		Uncharacterized membrane spanning protein, contains VanZ-like domain	0.987	0.996	bi (<->)	HG421741	1758	224	fig|1334565.3.peg.1758	LMON_1763		Uncharacterized membrane spanning protein, contains VanZ-like domain	1	0.996	bi (<->)	NC_003210	1739	224	fig|169963.11.peg.1739	lmo1696		Uncharacterized membrane spanning protein, contains VanZ-like domain
CP048400	490	321	fig|1639.7710.peg.490	GZH80_02540		PLF_1637_00000993	PGF_00659107	cation efflux family protein	517224	518189	+	bi (<->)	CP090057	1722	321	fig|1639.11354.peg.1722	LZJ94_08685		cation efflux family protein	0.988	0.997	bi (<->)	CP041014	2631	321	fig|1639.6784.peg.2631	FIU25_13275		cation efflux family protein	0.991	0.997	bi (<->)	HG421741	1759	321	fig|1334565.3.peg.1759	LMON_1764		cation efflux family protein	1	0.997	bi (<->)	NC_003210	1740	321	fig|169963.11.peg.1740	lmo1697		cation efflux family protein
CP048400	491	180	fig|1639.7710.peg.491	GZH80_02545		PLF_1637_00002058	PGF_01670799	Ribosomal-protein-S5p-alanine acetyltransferase (EC 2.3.1.128)	518233	518775	-	bi (<->)	CP090057	1723	180	fig|1639.11354.peg.1723	LZJ94_08690		Ribosomal-protein-S5p-alanine acetyltransferase (EC 2.3.1.128)	0.967	0.994	bi (<->)	CP041014	2630	180	fig|1639.6784.peg.2630	FIU25_13270		Ribosomal-protein-S5p-alanine acetyltransferase (EC 2.3.1.128)	0.972	0.994	bi (<->)	HG421741	1760	180	fig|1334565.3.peg.1760	LMON_1765		Ribosomal-protein-S5p-alanine acetyltransferase (EC 2.3.1.128)	1	0.994	bi (<->)	NC_003210	1741	180	fig|169963.11.peg.1741	lmo1698		Ribosomal-protein-S5p-alanine acetyltransferase (EC 2.3.1.128)
CP048400	492	300	fig|1639.7710.peg.492	GZH80_02550		PLF_1637_00002198	PGF_07849456	Methyl-accepting chemotaxis protein	518965	519867	+	bi (<->)	CP090057	1724	300	fig|1639.11354.peg.1724	LZJ94_08695		Methyl-accepting chemotaxis protein	0.983	0.997	bi (<->)	CP041014	2629	300	fig|1639.6784.peg.2629	FIU25_13265		Methyl-accepting chemotaxis protein	0.997	0.997	bi (<->)	HG421741	1761	300	fig|1334565.3.peg.1761	LMON_1766		Methyl-accepting chemotaxis protein	1	0.997	bi (<->)	NC_003210	1742	300	fig|169963.11.peg.1742	lmo1699		Methyl-accepting chemotaxis protein
CP048400	493	68	fig|1639.7710.peg.493	GZH80_02555		PLF_1637_00002232	PGF_02163019	hypothetical protein	519895	520101	+	bi (<->)	CP090057	1725	68	fig|1639.11354.peg.1725	LZJ94_08700		hypothetical protein	0.971	0.985	bi (<->)	CP041014	2628	68	fig|1639.6784.peg.2628	FIU25_13260		hypothetical protein	0.971	0.985	bi (<->)	HG421741	1762	68	fig|1334565.3.peg.1762	LMON_1767		hypothetical protein	1	0.985	bi (<->)	NC_003210	1743	68	fig|169963.11.peg.1743	lmo1700		hypothetical protein
CP048400	494	117	fig|1639.7710.peg.494	GZH80_02560		PLF_1637_00002154	PGF_02162990	hypothetical protein	520136	520489	-	bi (<->)	CP090057	1726	117	fig|1639.11354.peg.1726	LZJ94_08705		hypothetical protein	0.888	0.983	bi (<->)	CP041014	2627	117	fig|1639.6784.peg.2627	FIU25_13255		hypothetical protein	0.931	0.983	bi (<->)	HG421741	1763	117	fig|1334565.3.peg.1763	LMON_1768		hypothetical protein	1	0.991	bi (<->)	NC_003210	1744	117	fig|169963.11.peg.1744	lmo1701		hypothetical protein
CP048400	495	133	fig|1639.7710.peg.495	GZH80_02565	fosX	PLF_1637_00001528	PGF_00006323	Fosfomycin resistance protein FosX	520518	520919	-	bi (<->)	CP090057	1727	133	fig|1639.11354.peg.1727	LZJ94_08710	fosX	Fosfomycin resistance protein FosX	0.932	0.992	bi (<->)	CP041014	2626	133	fig|1639.6784.peg.2626	FIU25_13250		Fosfomycin resistance protein FosX	0.925	0.992	bi (<->)	HG421741	1764	133	fig|1334565.3.peg.1764	LMON_1769		Fosfomycin resistance protein FosX	1	0.992	bi (<->)	NC_003210	1745	133	fig|169963.11.peg.1745	lmo1702		Fosfomycin resistance protein FosX
CP048400	496	459	fig|1639.7710.peg.496	GZH80_02570	rlmD	PLF_1637_00000550	PGF_00064600	Uncharacterized RNA methyltransferase YfjO	520934	522313	-	bi (<->)	CP090057	1728	459	fig|1639.11354.peg.1728	LZJ94_08715	rlmD	Uncharacterized RNA methyltransferase YfjO	0.993	0.998	bi (<->)	CP041014	2625	459	fig|1639.6784.peg.2625	FIU25_13245		Uncharacterized RNA methyltransferase YfjO	0.998	0.998	bi (<->)	HG421741	1765	459	fig|1334565.3.peg.1765	LMON_1770		Uncharacterized RNA methyltransferase YfjO	1	0.998	bi (<->)	NC_003210	1746	459	fig|169963.11.peg.1746	lmo1703		Uncharacterized RNA methyltransferase YfjO
CP048400	497	126	fig|1639.7710.peg.497	GZH80_02575		PLF_1637_00026882	PGF_02163105	OsmC/Ohr family protein	522378	522758	-	bi (<->)	CP090057	1729	126	fig|1639.11354.peg.1729	LZJ94_08720		OsmC-like protein	0.944	0.992	bi (<->)	CP041014	2624	126	fig|1639.6784.peg.2624	FIU25_13240		OsmC/Ohr family protein	0.952	0.992	bi (<->)	HG421741	1766	126	fig|1334565.3.peg.1766	LMON_1771		OsmC/Ohr family protein	1	0.992	bi (<->)	NC_003210	1747	61	fig|169963.11.peg.1747	lmo1704		OsmC/Ohr family protein
CP048400	498	214	fig|1639.7710.peg.498	GZH80_02580		PLF_1637_00000718	PGF_00422912	Deoxyadenosine kinase (EC 2.7.1.76) @ Deoxyguanosine kinase (EC 2.7.1.113)	522865	523509	+	bi (<->)	CP090057	1730	214	fig|1639.11354.peg.1730	LZJ94_08725		Deoxyadenosine kinase (EC 2.7.1.76) @ Deoxyguanosine kinase (EC 2.7.1.113)	0.977	0.995	bi (<->)	CP041014	2623	214	fig|1639.6784.peg.2623	FIU25_13235		Deoxyadenosine kinase (EC 2.7.1.76) @ Deoxyguanosine kinase (EC 2.7.1.113)	0.963	0.995	bi (<->)	HG421741	1767	214	fig|1334565.3.peg.1767	LMON_1772		Deoxyadenosine kinase (EC 2.7.1.76) @ Deoxyguanosine kinase (EC 2.7.1.113)	1	0.995	bi (<->)	NC_003210	1748	214	fig|169963.11.peg.1748	lmo1705		Deoxyadenosine kinase (EC 2.7.1.76) @ Deoxyguanosine kinase (EC 2.7.1.113)
CP048400	499	289	fig|1639.7710.peg.499	GZH80_02585		PLF_1637_00000745	PGF_05930156	Inner membrane protein YihY, formerly thought to be RNase BN	523539	524408	-	bi (<->)	CP090057	1731	289	fig|1639.11354.peg.1731	LZJ94_08730		Inner membrane protein YihY, formerly thought to be RNase BN	0.99	0.997	bi (<->)	CP041014	2622	289	fig|1639.6784.peg.2622	FIU25_13230		Inner membrane protein YihY, formerly thought to be RNase BN	0.986	0.997	bi (<->)	HG421741	1768	289	fig|1334565.3.peg.1768	LMON_1773		Inner membrane protein YihY, formerly thought to be RNase BN	1	0.997	bi (<->)	NC_003210	1749	289	fig|169963.11.peg.1749	lmo1706		Inner membrane protein YihY, formerly thought to be RNase BN
CP048400	500	73	fig|1639.7710.peg.500	GZH80_02590		PLF_1637_00001772	PGF_02981007	Hypothetical protein YfkK	524498	524719	+	bi (<->)	CP090057	1732	73	fig|1639.11354.peg.1732	LZJ94_08735		Hypothetical protein YfkK	0.959	0.986	bi (<->)	CP041014	2621	73	fig|1639.6784.peg.2621	FIU25_13225		Hypothetical protein YfkK	0.973	0.986	bi (<->)	HG421741	1769	60	fig|1334565.3.peg.1769	LMON_1774		Hypothetical protein YfkK	1	0.983	bi (<->)	NC_003210	1750	60	fig|169963.11.peg.1750	lmo1707		Hypothetical protein YfkK
CP048400	501	268	fig|1639.7710.peg.501	GZH80_02595		PLF_1637_00001418	PGF_01984142	weak similarity to aminoglycoside N(3)-acetyltransferase	524739	525545	-	bi (<->)	CP090057	1733	268	fig|1639.11354.peg.1733	LZJ94_08740		weak similarity to aminoglycoside N(3)-acetyltransferase	0.966	0.996	bi (<->)	CP041014	2620	268	fig|1639.6784.peg.2620	FIU25_13220		weak similarity to aminoglycoside N(3)-acetyltransferase	0.966	0.996	bi (<->)	HG421741	1770	268	fig|1334565.3.peg.1770	LMON_1775		weak similarity to aminoglycoside N(3)-acetyltransferase	1	0.996	bi (<->)	NC_003210	1751	268	fig|169963.11.peg.1751	lmo1708		weak similarity to aminoglycoside N(3)-acetyltransferase
CP048400	502	252	fig|1639.7710.peg.502	GZH80_02600	map	PLF_1637_00000913	PGF_06629251	Methionine aminopeptidase (EC 3.4.11.18)	525667	526425	-	bi (<->)	CP090057	1734	252	fig|1639.11354.peg.1734	LZJ94_08745	map	Methionine aminopeptidase (EC 3.4.11.18)	1	0.996	bi (<->)	CP041014	2619	252	fig|1639.6784.peg.2619	FIU25_13215	map	Methionine aminopeptidase (EC 3.4.11.18)	0.996	0.996	bi (<->)	HG421741	1771	252	fig|1334565.3.peg.1771	LMON_1776		Methionine aminopeptidase (EC 3.4.11.18)	1	0.996	bi (<->)	NC_003210	1752	252	fig|169963.11.peg.1752	lmo1709		Methionine aminopeptidase (EC 3.4.11.18)
CP048400	503	148	fig|1639.7710.peg.503	GZH80_02605		PLF_1637_00001373	PGF_08946513	Flavodoxin	526613	527059	+	bi (<->)	CP090057	1735	148	fig|1639.11354.peg.1735	LZJ94_08750		Flavodoxin	0.98	0.993	bi (<->)	CP041014	2617	148	fig|1639.6784.peg.2617	FIU25_13205		Flavodoxin	0.98	0.993	bi (<->)	HG421741	1772	148	fig|1334565.3.peg.1772	LMON_1777		Flavodoxin	1	0.993	bi (<->)	NC_003210	1753	148	fig|169963.11.peg.1753	lmo1710		Flavodoxin
CP048400	504	410	fig|1639.7710.peg.504	GZH80_02610		PLF_1637_00000184	PGF_00053966	Aminopeptidase S (Leu, Val, Phe, Tyr preference) (EC 3.4.11.24)	527197	528429	+	bi (<->)	CP090057	1736	410	fig|1639.11354.peg.1736	LZJ94_08755		Aminopeptidase S (Leu, Val, Phe, Tyr preference) (EC 3.4.11.24)	0.995	0.998	bi (<->)	CP041014	2616	410	fig|1639.6784.peg.2616	FIU25_13200		Aminopeptidase S (Leu, Val, Phe, Tyr preference) (EC 3.4.11.24)	0.998	0.998	bi (<->)	HG421741	1773	410	fig|1334565.3.peg.1773	LMON_1778		Aminopeptidase S (Leu, Val, Phe, Tyr preference) (EC 3.4.11.24)	1	0.998	bi (<->)	NC_003210	1754	410	fig|169963.11.peg.1754	lmo1711		Aminopeptidase S (Leu, Val, Phe, Tyr preference) (EC 3.4.11.24)
CP048400	505	419	fig|1639.7710.peg.505	GZH80_02615		PLF_1637_00000100	PGF_08225224	hypothetical protein	528533	529792	+	bi (<->)	CP090057	1737	419	fig|1639.11354.peg.1737	LZJ94_08760		hypothetical protein	0.99	0.998	bi (<->)	CP041014	2615	419	fig|1639.6784.peg.2615	FIU25_13195		hypothetical protein	1	0.998	bi (<->)	HG421741	1774	419	fig|1334565.3.peg.1774	LMON_1779		hypothetical protein	1	0.998	bi (<->)	NC_003210	1755	419	fig|169963.11.peg.1755	lmo1712		hypothetical protein
CP048400	506	330	fig|1639.7710.peg.506	GZH80_02620		PLF_1637_00026598	PGF_00417319	MreB-like protein (Mbl protein)	530010	531002	+	bi (<->)	CP090057	1738	330	fig|1639.11354.peg.1738	LZJ94_08765	mreBH	MreB-like protein (Mbl protein)	0.994	0.997	bi (<->)	CP041014	2614	330	fig|1639.6784.peg.2614	FIU25_13190		MreB-like protein (Mbl protein)	0.997	0.997	bi (<->)	HG421741	1775	330	fig|1334565.3.peg.1775	LMON_1780		MreB-like protein (Mbl protein)	1	0.997	bi (<->)	NC_003210	1756	330	fig|169963.11.peg.1756	lmo1713		MreB-like protein (Mbl protein)
CP048400	507	202	fig|1639.7710.peg.507	GZH80_02630		PLF_1637_00002459	PGF_06788576	SAM-dependent methyltransferase	531271	531879	-	bi (<->)	CP090057	1740	222	fig|1639.11354.peg.1740	LZJ94_08780		SAM-dependent methyltransferase	0.891	0.905	bi (<->)	CP041014	2612	222	fig|1639.6784.peg.2612	FIU25_13175		SAM-dependent methyltransferase	0.871	0.901	bi (<->)	HG421741	1776	202	fig|1334565.3.peg.1776	LMON_1781		SAM-dependent methyltransferase	1	0.995	bi (<->)	NC_003210	1758	222	fig|169963.11.peg.1758	lmo1715		SAM-dependent methyltransferase
CP048400	508	194	fig|1639.7710.peg.508	GZH80_02635		PLF_1637_00002516	PGF_07182652	Transcriptional regulator, AcrR family	532126	532710	+	bi (<->)	CP090057	1741	194	fig|1639.11354.peg.1741	LZJ94_08785		Transcriptional regulator, AcrR family	0.782	0.99	bi (<->)	CP041014	2611	194	fig|1639.6784.peg.2611	FIU25_13170		Transcriptional regulator, AcrR family	0.799	0.995	bi (<->)	HG421741	1777	194	fig|1334565.3.peg.1777	LMON_1782		Transcriptional regulator, AcrR family	1	0.995	bi (<->)	NC_003210	1759	191	fig|169963.11.peg.1759	lmo1716		Transcriptional regulator, AcrR family
CP048400	509	362	fig|1639.7710.peg.509	GZH80_02640		PLF_1637_00000768	PGF_00028476	Outer surface protein of unknown function, cellobiose operon	532787	533875	-	bi (<->)	CP090057	1742	362	fig|1639.11354.peg.1742	LZJ94_08790		Outer surface protein of unknown function, cellobiose operon	0.989	0.997	bi (<->)	CP041014	2610	362	fig|1639.6784.peg.2610	FIU25_13165		Outer surface protein of unknown function, cellobiose operon	0.989	0.997	bi (<->)	HG421741	1778	362	fig|1334565.3.peg.1778	LMON_1783		Outer surface protein of unknown function, cellobiose operon	0.997	0.997	bi (<->)	NC_003210	1761	362	fig|169963.11.peg.1761	lmo1718		Outer surface protein of unknown function, cellobiose operon
CP048400	510	100	fig|1639.7710.peg.510	GZH80_02645		PLF_1637_00000003	PGF_03097136	PTS system, beta-glucoside-specific IIA component; PTS system, cellobiose-specific IIA component (EC 2.7.1.205)	533897	534199	-	bi (<->)	CP090057	1743	100	fig|1639.11354.peg.1743	LZJ94_08795		PTS system, beta-glucoside-specific IIA component; PTS system, cellobiose-specific IIA component (EC 2.7.1.205)	0.97	0.99	bi (<->)	CP041014	2609	100	fig|1639.6784.peg.2609	FIU25_13160		PTS system, beta-glucoside-specific IIA component; PTS system, cellobiose-specific IIA component (EC 2.7.1.205)	0.97	0.99	bi (<->)	HG421741	1779	100	fig|1334565.3.peg.1779	LMON_1784		PTS system, beta-glucoside-specific IIA component; PTS system, cellobiose-specific IIA component (EC 2.7.1.205)	1	0.99	bi (<->)	NC_003210	1762	100	fig|169963.11.peg.1762	lmo1719		PTS system, beta-glucoside-specific IIA component; PTS system, cellobiose-specific IIA component (EC 2.7.1.205)
CP048400	511	102	fig|1639.7710.peg.511	GZH80_02650		PLF_1637_00001948	PGF_05148511	PTS system, cellobiose-specific IIB component (EC 2.7.1.205)	534269	534577	-	bi (<->)	CP090057	1744	102	fig|1639.11354.peg.1744	LZJ94_08800		PTS system, cellobiose-specific IIB component (EC 2.7.1.205)	1	0.99	bi (<->)	CP041014	2608	102	fig|1639.6784.peg.2608	FIU25_13155		PTS system, cellobiose-specific IIB component (EC 2.7.1.205)	0.99	0.99	bi (<->)	HG421741	1780	102	fig|1334565.3.peg.1780	LMON_1785		PTS system, cellobiose-specific IIB component (EC 2.7.1.205)	1	0.99	bi (<->)	NC_003210	1763	102	fig|169963.11.peg.1763	lmo1720		PTS system, cellobiose-specific IIB component (EC 2.7.1.205)
CP048400	512	892	fig|1639.7710.peg.512	GZH80_02655		PLF_1637_00000024	PGF_00026324	NtrC family Transcriptional regulator, ATPase domain	534737	537415	-	bi (<->)	CP090057	1745	892	fig|1639.11354.peg.1745	LZJ94_08805		NtrC family Transcriptional regulator, ATPase domain	0.983	0.999	bi (<->)	CP041014	2607	892	fig|1639.6784.peg.2607	FIU25_13150		NtrC family Transcriptional regulator, ATPase domain	0.993	0.999	bi (<->)	HG421741	1781	892	fig|1334565.3.peg.1781	LMON_1786		NtrC family Transcriptional regulator, ATPase domain	1	0.999	bi (<->)	NC_003210	1764	892	fig|169963.11.peg.1764	lmo1721		NtrC family Transcriptional regulator, ATPase domain
CP048400	513	441	fig|1639.7710.peg.513	GZH80_02660		PLF_1637_00000234	PGF_02434074	ATP-dependent RNA helicase YfmL	537549	538874	-	bi (<->)	CP090057	1746	442	fig|1639.11354.peg.1746	LZJ94_08810		ATP-dependent RNA helicase YfmL	0.977	0.998	bi (<->)	CP041014	2606	442	fig|1639.6784.peg.2606	FIU25_13145		ATP-dependent RNA helicase YfmL	0.976	0.959	bi (<->)	HG421741	1782	441	fig|1334565.3.peg.1782	LMON_1787		ATP-dependent RNA helicase YfmL	1	0.998	bi (<->)	NC_003210	1765	441	fig|169963.11.peg.1765	lmo1722		ATP-dependent RNA helicase YfmL
CP048400	514	257	fig|1639.7710.peg.514	GZH80_02665		PLF_1637_00002577	PGF_02163120	hypothetical protein	538917	539690	-	bi (<->)	CP090057	1747	257	fig|1639.11354.peg.1747	LZJ94_08815		hypothetical protein	0.879	0.996	bi (<->)	CP041014	2605	257	fig|1639.6784.peg.2605	FIU25_13140		hypothetical protein	0.934	0.996	bi (<->)	HG421741	1783	257	fig|1334565.3.peg.1783	LMON_1788		hypothetical protein	1	0.996	bi (<->)	NC_003210	1766	257	fig|169963.11.peg.1766	lmo1723		hypothetical protein
CP048400	515	226	fig|1639.7710.peg.515	GZH80_02670		PLF_1637_00002579	PGF_00764427	Efflux ABC transporter, ATP-binding protein	539683	540363	-	bi (<->)	CP090057	1748	226	fig|1639.11354.peg.1748	LZJ94_08820		Efflux ABC transporter, ATP-binding protein	0.947	0.996	bi (<->)	CP041014	2604	226	fig|1639.6784.peg.2604	FIU25_13135		Efflux ABC transporter, ATP-binding protein	0.947	0.996	bi (<->)	HG421741	1784	226	fig|1334565.3.peg.1784	LMON_1789		Efflux ABC transporter, ATP-binding protein	1	0.996	bi (<->)	NC_003210	1767	226	fig|169963.11.peg.1767	lmo1724		Efflux ABC transporter, ATP-binding protein
CP048400	516	122	fig|1639.7710.peg.516	GZH80_02675		PLF_1637_00002586	PGF_06916656	Transcriptional regulator, GntR family	540356	540724	-	bi (<->)	CP090057	1749	122	fig|1639.11354.peg.1749	LZJ94_08825		Transcriptional regulator, GntR family	0.975	0.992	bi (<->)	CP041014	2603	122	fig|1639.6784.peg.2603	FIU25_13130		Transcriptional regulator, GntR family	0.951	0.992	bi (<->)	HG421741	1785	122	fig|1334565.3.peg.1785	LMON_1790		Transcriptional regulator, GntR family	1	0.992	bi (<->)	NC_003210	1768	122	fig|169963.11.peg.1768	lmo1725		Transcriptional regulator, GntR family
CP048400	517	327	fig|1639.7710.peg.517	GZH80_02680		PLF_1637_00001218	PGF_12905405	Oxidoreductase, Gfo/Idh/MocA family	540845	541828	-	bi (<->)	CP090057	1750	327	fig|1639.11354.peg.1750	LZJ94_08830		Oxidoreductase, Gfo/Idh/MocA family	0.991	0.997	bi (<->)	CP041014	2602	327	fig|1639.6784.peg.2602	FIU25_13125		Oxidoreductase, Gfo/Idh/MocA family	0.991	0.997	bi (<->)	HG421741	1786	327	fig|1334565.3.peg.1786	LMON_1791		Oxidoreductase, Gfo/Idh/MocA family	1	0.997	bi (<->)	NC_003210	1769	327	fig|169963.11.peg.1769	lmo1726		Oxidoreductase, Gfo/Idh/MocA family
CP048400	518	321	fig|1639.7710.peg.518	GZH80_02685		PLF_1637_00001238	PGF_09774558	Transcriptional regulator, LacI family	541888	542853	-	bi (<->)	CP090057	1751	321	fig|1639.11354.peg.1751	LZJ94_08835		Transcriptional regulator, LacI family	0.981	0.997	bi (<->)	CP041014	2601	321	fig|1639.6784.peg.2601	FIU25_13120		Transcriptional regulator, LacI family	0.981	0.997	bi (<->)	HG421741	1787	321	fig|1334565.3.peg.1787	LMON_1792		Transcriptional regulator, LacI family	1	0.997	bi (<->)	NC_003210	1770	321	fig|169963.11.peg.1770	lmo1727		Transcriptional regulator, LacI family
CP048400	519	1084	fig|1639.7710.peg.519	GZH80_02690		PLF_1637_00000467	PGF_00412995	1,2-beta-oligoglucan phosphorylase (EC 2.4.1.333)	542901	546155	-	bi (<->)	CP090057	1752	1086	fig|1639.11354.peg.1752	LZJ94_08840		1,2-beta-oligoglucan phosphorylase (EC 2.4.1.333)	0.879	0.996	bi (<->)	CP041014	2600	1084	fig|1639.6784.peg.2600	FIU25_13115		1,2-beta-oligoglucan phosphorylase (EC 2.4.1.333)	0.958	0.999	bi (<->)	HG421741	1788	1084	fig|1334565.3.peg.1788	LMON_1793		1,2-beta-oligoglucan phosphorylase (EC 2.4.1.333)	1	0.999	bi (<->)	NC_003210	1771	1084	fig|169963.11.peg.1771	lmo1728		1,2-beta-oligoglucan phosphorylase (EC 2.4.1.333)
CP048400	520	723	fig|1639.7710.peg.520	GZH80_02695		PLF_1637_00000099	PGF_00069013	beta-glucosidase (EC 3.2.1.21)	546158	548329	-	bi (<->)	CP090057	1753	723	fig|1639.11354.peg.1753	LZJ94_08845		beta-glucosidase (EC 3.2.1.21)	0.953	0.997	bi (<->)	CP041014	2599	723	fig|1639.6784.peg.2599	FIU25_13110		beta-glucosidase (EC 3.2.1.21)	0.947	0.999	bi (<->)	HG421741	1789	723	fig|1334565.3.peg.1789	LMON_1794		beta-glucosidase (EC 3.2.1.21)	1	0.999	bi (<->)	NC_003210	1772	723	fig|169963.11.peg.1772	lmo1729		beta-glucosidase (EC 3.2.1.21)
CP048400	521	414	fig|1639.7710.peg.521	GZH80_02700		PLF_1637_00001082	PGF_08161714	N-acetyl-D-glucosamine ABC transporter, substrate-binding protein	548759	550003	+	bi (<->)	CP090057	1754	414	fig|1639.11354.peg.1754	LZJ94_08850		N-acetyl-D-glucosamine ABC transporter, substrate-binding protein	0.993	0.998	bi (<->)	CP041014	2598	414	fig|1639.6784.peg.2598	FIU25_13105		N-acetyl-D-glucosamine ABC transporter, substrate-binding protein	0.99	0.998	bi (<->)	HG421741	1790	414	fig|1334565.3.peg.1790	LMON_1795		N-acetyl-D-glucosamine ABC transporter, substrate-binding protein	0.998	0.998	bi (<->)	NC_003210	1773	414	fig|169963.11.peg.1773	lmo1730		N-acetyl-D-glucosamine ABC transporter, substrate-binding protein
CP048400	522	297	fig|1639.7710.peg.522	GZH80_02705		PLF_1637_00001214	PGF_05110907	N-acetyl-D-glucosamine ABC transporter, permease protein 1	550065	550958	+	bi (<->)	CP090057	1755	297	fig|1639.11354.peg.1755	LZJ94_08855		N-acetyl-D-glucosamine ABC transporter, permease protein 1	0.99	0.997	bi (<->)	CP041014	2597	297	fig|1639.6784.peg.2597	FIU25_13100		N-acetyl-D-glucosamine ABC transporter, permease protein 1	0.987	0.997	bi (<->)	HG421741	1791	183	fig|1334565.3.peg.1791	LMON_1796		N-acetyl-D-glucosamine ABC transporter, permease protein 1	1	0.995	bi (<->)	NC_003210	1774	297	fig|169963.11.peg.1774	lmo1731		N-acetyl-D-glucosamine ABC transporter, permease protein 1
CP048400	523	276	fig|1639.7710.peg.523	GZH80_02710		PLF_1637_00001468	PGF_10552060	ABC transporter, permease protein 2 (cluster 1, maltose/g3p/polyamine/iron)	550975	551805	+	bi (<->)	CP090057	1756	276	fig|1639.11354.peg.1756	LZJ94_08860		ABC transporter, permease protein 2 (cluster 1, maltose/g3p/polyamine/iron)	0.996	0.996	bi (<->)	CP041014	2596	276	fig|1639.6784.peg.2596	FIU25_13095		ABC transporter, permease protein 2 (cluster 1, maltose/g3p/polyamine/iron)	1	0.996	bi (<->)	HG421741	1793	276	fig|1334565.3.peg.1793	LMON_1798		ABC transporter, permease protein 2 (cluster 1, maltose/g3p/polyamine/iron)	1	0.996	bi (<->)	NC_003210	1775	276	fig|169963.11.peg.1775	lmo1732		ABC transporter, permease protein 2 (cluster 1, maltose/g3p/polyamine/iron)
CP048400	524	489	fig|1639.7710.peg.524	GZH80_02715		PLF_1637_00000506	PGF_10440725	Glutamate synthase [NADPH] small chain (EC 1.4.1.13)	551850	553319	-	bi (<->)	CP090057	1757	489	fig|1639.11354.peg.1757	LZJ94_08865		Glutamate synthase [NADPH] small chain (EC 1.4.1.13)	0.988	0.998	bi (<->)	CP041014	2595	489	fig|1639.6784.peg.2595	FIU25_13090		Glutamate synthase [NADPH] small chain (EC 1.4.1.13)	0.996	0.998	bi (<->)	HG421741	1794	489	fig|1334565.3.peg.1794	LMON_1799	gltD	Glutamate synthase [NADPH] small chain (EC 1.4.1.13)	0.998	0.998	bi (<->)	NC_003210	1776	489	fig|169963.11.peg.1776	lmo1733	gltD	Glutamate synthase [NADPH] small chain (EC 1.4.1.13)
CP048400	525	1530	fig|1639.7710.peg.525	GZH80_02720	gltB	PLF_1637_00000040	PGF_00008115	Glutamate synthase [NADPH] large chain (EC 1.4.1.13)	553334	557926	-	bi (<->)	CP090057	1758	1530	fig|1639.11354.peg.1758	LZJ94_08870	gltB	Glutamate synthase [NADPH] large chain (EC 1.4.1.13)	0.976	0.999	bi (<->)	CP041014	2594	1530	fig|1639.6784.peg.2594	FIU25_13085	gltB	Glutamate synthase [NADPH] large chain (EC 1.4.1.13)	0.981	0.999	bi (<->)	HG421741	1795	1530	fig|1334565.3.peg.1795	LMON_1800		Glutamate synthase [NADPH] large chain (EC 1.4.1.13)	0.999	0.999	bi (<->)	NC_003210	1777	1530	fig|169963.11.peg.1777	lmo1734		Glutamate synthase [NADPH] large chain (EC 1.4.1.13)
CP048400	526	295	fig|1639.7710.peg.526	GZH80_02725		PLF_1637_00000894	PGF_00007795	Glutamate synthase operon transcriptional activator GltC, LysR family	558119	559006	+	bi (<->)	CP090057	1759	295	fig|1639.11354.peg.1759	LZJ94_08875		Glutamate synthase operon transcriptional activator GltC, LysR family	0.986	0.997	bi (<->)	CP041014	2593	295	fig|1639.6784.peg.2593	FIU25_13080		Glutamate synthase operon transcriptional activator GltC, LysR family	0.997	0.997	bi (<->)	HG421741	1796	295	fig|1334565.3.peg.1796	LMON_1801	gltC	Glutamate synthase operon transcriptional activator GltC, LysR family	1	0.997	bi (<->)	NC_003210	1778	295	fig|169963.11.peg.1778	lmo1735	gltC	Glutamate synthase operon transcriptional activator GltC, LysR family
CP048400	527	172	fig|1639.7710.peg.527	GZH80_02730		PLF_1637_00002184	PGF_10420503	Acetyltransferase	559003	559521	-	bi (<->)	CP090057	1760	172	fig|1639.11354.peg.1760	LZJ94_08880		Acetyltransferase	0.977	0.994	bi (<->)	CP041014	2592	172	fig|1639.6784.peg.2592	FIU25_13075		Acetyltransferase	0.988	0.994	bi (<->)	HG421741	1797	172	fig|1334565.3.peg.1797	LMON_1802		Acetyltransferase	1	0.994	bi (<->)	NC_003210	1779	172	fig|169963.11.peg.1779	lmo1736		Acetyltransferase
CP048400	528	368	fig|1639.7710.peg.528	GZH80_02735		PLF_1637_00000603	PGF_03456354	Glycerol dehydrogenase (EC 1.1.1.6)	559524	560630	-	bi (<->)	CP090057	1761	368	fig|1639.11354.peg.1761	LZJ94_08885		Glycerol dehydrogenase (EC 1.1.1.6)	0.978	0.997	bi (<->)	CP041014	2591	368	fig|1639.6784.peg.2591	FIU25_13070		Glycerol dehydrogenase (EC 1.1.1.6)	0.981	0.997	bi (<->)	HG421741	1798	367	fig|1334565.3.peg.1798	LMON_1803		Glycerol dehydrogenase (EC 1.1.1.6)	0.997	0.997	bi (<->)	NC_003210	1780	367	fig|169963.11.peg.1780	lmo1737		Glycerol dehydrogenase (EC 1.1.1.6)
CP048400	529	271	fig|1639.7710.peg.529	GZH80_02740		PLF_1637_00026479	PGF_05873585	ABC transporter, substrate-binding protein (cluster 3, basic aa/glutamine/opines)	560722	561537	-	bi (<->)	CP090057	1762	271	fig|1639.11354.peg.1762	LZJ94_08890		ABC transporter, substrate-binding protein (cluster 3, basic aa/glutamine/opines)	0.982	0.996	bi (<->)	CP041014	2590	271	fig|1639.6784.peg.2590	FIU25_13065		ABC transporter, substrate-binding protein (cluster 3, basic aa/glutamine/opines)	0.993	0.996	bi (<->)	HG421741	1799	271	fig|1334565.3.peg.1799	LMON_1804		ABC transporter, substrate-binding protein (cluster 3, basic aa/glutamine/opines)	1	0.996	bi (<->)	NC_003210	1781	271	fig|169963.11.peg.1781	lmo1738		ABC transporter, substrate-binding protein (cluster 3, basic aa/glutamine/opines)
CP048400	530	215	fig|1639.7710.peg.530	GZH80_02745		PLF_1637_00025808	PGF_10106935	ABC transporter, ATP-binding protein (cluster 3, basic aa/glutamine/opines)	561539	562186	-	bi (<->)	CP090057	1763	215	fig|1639.11354.peg.1763	LZJ94_08895		ABC transporter, ATP-binding protein (cluster 3, basic aa/glutamine/opines)	0.977	0.995	bi (<->)	CP041014	2589	215	fig|1639.6784.peg.2589	FIU25_13060		ABC transporter, ATP-binding protein (cluster 3, basic aa/glutamine/opines)	0.981	0.995	bi (<->)	HG421741	1800	215	fig|1334565.3.peg.1800	LMON_1805		ABC transporter, ATP-binding protein (cluster 3, basic aa/glutamine/opines)	1	0.995	bi (<->)	NC_003210	1782	215	fig|169963.11.peg.1782	lmo1739		ABC transporter, ATP-binding protein (cluster 3, basic aa/glutamine/opines)
CP048400	531	213	fig|1639.7710.peg.531	GZH80_02750		PLF_1637_00001912	PGF_07804709	ABC transporter, permease protein (cluster 3, basic aa/glutamine/opines)	562197	562838	-	bi (<->)	CP090057	1764	213	fig|1639.11354.peg.1764	LZJ94_08900		ABC transporter, permease protein (cluster 3, basic aa/glutamine/opines)	0.977	0.995	bi (<->)	CP041014	2588	213	fig|1639.6784.peg.2588	FIU25_13055		ABC transporter, permease protein (cluster 3, basic aa/glutamine/opines)	0.991	0.995	bi (<->)	HG421741	1801	213	fig|1334565.3.peg.1801	LMON_1806		ABC transporter, permease protein (cluster 3, basic aa/glutamine/opines)	1	0.995	bi (<->)	NC_003210	1783	213	fig|169963.11.peg.1783	lmo1740		ABC transporter, permease protein (cluster 3, basic aa/glutamine/opines)
CP048400	532	346	fig|1639.7710.peg.532	GZH80_02755		PLF_1637_00000961	PGF_12802596	Two-component system sensor histidine kinase	563236	564276	-	bi (<->)	CP090057	1765	346	fig|1639.11354.peg.1765	LZJ94_08905		Two-component system sensor histidine kinase	0.957	0.997	bi (<->)	CP041014	2587	346	fig|1639.6784.peg.2587	FIU25_13050		Two-component system sensor histidine kinase	0.986	0.997	bi (<->)	HG421741	1802	346	fig|1334565.3.peg.1802	LMON_1807		Two-component system sensor histidine kinase	1	0.997	bi (<->)	NC_003210	1784	346	fig|169963.11.peg.1784	lmo1741		Two-component system sensor histidine kinase
CP048400	533	579	fig|1639.7710.peg.533	GZH80_02760	ade	PLF_1637_00000575	PGF_00068000	Adenine deaminase (EC 3.5.4.2)	564298	566037	-	bi (<->)	CP090057	1766	579	fig|1639.11354.peg.1766	LZJ94_08910	ade	Adenine deaminase (EC 3.5.4.2)	0.946	0.997	bi (<->)	CP041014	2586	579	fig|1639.6784.peg.2586	FIU25_13045	ade	Adenine deaminase (EC 3.5.4.2)	0.976	0.998	bi (<->)	HG421741	1803	580	fig|1334565.3.peg.1803	LMON_1808	adeC	Adenine deaminase (EC 3.5.4.2)	0.998	0.997	bi (<->)	NC_003210	1785	580	fig|169963.11.peg.1785	lmo1742	adeC	Adenine deaminase (EC 3.5.4.2)
CP048400	534	152	fig|1639.7710.peg.534	GZH80_02765		PLF_1637_00001502	PGF_00354455	hypothetical protein	566057	566515	-	bi (<->)	CP090057	1767	152	fig|1639.11354.peg.1767	LZJ94_08915		hypothetical protein	0.987	0.993	bi (<->)	CP041014	2585	152	fig|1639.6784.peg.2585	FIU25_13040		hypothetical protein	0.993	0.993	bi (<->)	HG421741	1804	152	fig|1334565.3.peg.1804	LMON_1809		hypothetical protein	1	0.993	bi (<->)	NC_003210	1786	152	fig|169963.11.peg.1786	lmo1743		hypothetical protein
CP048400	535	291	fig|1639.7710.peg.535	GZH80_02770		PLF_1637_00000617	PGF_00873425	Isoflavone_redu, Isoflavone reductase	566536	567411	-	bi (<->)	CP090057	1768	291	fig|1639.11354.peg.1768	LZJ94_08920		Isoflavone_redu, Isoflavone reductase	0.931	0.997	bi (<->)	CP041014	2584	291	fig|1639.6784.peg.2584	FIU25_13035		Isoflavone_redu, Isoflavone reductase	0.983	0.997	bi (<->)	HG421741	1805	291	fig|1334565.3.peg.1805	LMON_1810		Isoflavone_redu, Isoflavone reductase	1	0.997	bi (<->)	NC_003210	1787	291	fig|169963.11.peg.1787	lmo1744		Isoflavone_redu, Isoflavone reductase
CP048400	536	225	fig|1639.7710.peg.536	GZH80_02775		PLF_1637_00002403	PGF_09666309	Two-component transcriptional response regulator, LuxR family	567482	568159	-	bi (<->)	CP090057	1769	225	fig|1639.11354.peg.1769	LZJ94_08925	virR	Two-component transcriptional response regulator, LuxR family	0.996	0.996	bi (<->)	CP041014	2583	225	fig|1639.6784.peg.2583	FIU25_13030		Two-component transcriptional response regulator, LuxR family	1	0.996	bi (<->)	HG421741	1806	225	fig|1334565.3.peg.1806	LMON_1811		Two-component transcriptional response regulator, LuxR family	1	0.996	bi (<->)	NC_003210	1788	225	fig|169963.11.peg.1788	lmo1745		Two-component transcriptional response regulator, LuxR family
CP048400	537	659	fig|1639.7710.peg.537	GZH80_02780		PLF_1637_00030292	PGF_01674977	ABC transporter-like sensor and permease protein	568222	570201	-	bi (<->)	CP090057	1770	659	fig|1639.11354.peg.1770	LZJ94_08930		ABC transporter-like sensor and permease protein	0.903	0.998	bi (<->)	CP041014	2582	659	fig|1639.6784.peg.2582	FIU25_13025		ABC transporter-like sensor and permease protein	0.971	0.998	bi (<->)	HG421741	1807	564	fig|1334565.3.peg.1807	LMON_1812		ABC transporter-like sensor and permease protein	0.998	0.998	bi (<->)	NC_003210	1789	564	fig|169963.11.peg.1789	lmo1746		ABC transporter-like sensor and permease protein
CP048400	538	255	fig|1639.7710.peg.538	GZH80_02785		PLF_1637_00017274	PGF_00998115	ABC transporter-like sensor ATP-binding protein	570191	570958	-	bi (<->)	CP090057	1771	255	fig|1639.11354.peg.1771	LZJ94_08935	virB	ABC transporter-like sensor ATP-binding protein	0.965	0.996	bi (<->)	CP041014	2581	255	fig|1639.6784.peg.2581	FIU25_13020		ABC transporter-like sensor ATP-binding protein	0.992	0.996	bi (<->)	HG421741	1809	255	fig|1334565.3.peg.1809	LMON_1814		ABC transporter-like sensor ATP-binding protein	1	0.996	bi (<->)	NC_003210	1790	255	fig|169963.11.peg.1790	lmo1747		ABC transporter-like sensor ATP-binding protein
CP048400	539	169	fig|1639.7710.peg.539	GZH80_02790		PLF_1637_00001890	PGF_02162914	hypothetical protein	571086	571595	-	bi (<->)	CP090057	1772	169	fig|1639.11354.peg.1772	LZJ94_08940		hypothetical protein	0.935	0.994	bi (<->)	CP041014	2580	169	fig|1639.6784.peg.2580	FIU25_13015		hypothetical protein	0.976	0.994	bi (<->)	HG421741	1810	169	fig|1334565.3.peg.1810	LMON_1815		hypothetical protein	1	0.994	bi (<->)	NC_003210	1791	169	fig|169963.11.peg.1791	lmo1748		hypothetical protein
CP048400	540	157	fig|1639.7710.peg.540	GZH80_02795		PLF_1637_00025982	PGF_02838109	Shikimate kinase I (EC 2.7.1.71)	571819	572292	+	bi (<->)	CP090057	1773	156	fig|1639.11354.peg.1773	LZJ94_08945		Shikimate kinase I (EC 2.7.1.71)	0.974	0.994	bi (<->)	CP041014	2579	157	fig|1639.6784.peg.2579	FIU25_13010		Shikimate kinase I (EC 2.7.1.71)	0.987	0.994	bi (<->)	HG421741	1811	157	fig|1334565.3.peg.1811	LMON_1816		Shikimate kinase I (EC 2.7.1.71)	1	0.994	bi (<->)	NC_003210	1793	157	fig|169963.11.peg.1793	lmo1749		Shikimate kinase I (EC 2.7.1.71)
CP048400	541	184	fig|1639.7710.peg.541	GZH80_02800		PLF_1637_00001857	PGF_02162902	Molybdate metabolism regulator	572323	572877	-	bi (<->)	CP090057	1774	184	fig|1639.11354.peg.1774	LZJ94_08950		Molybdate metabolism regulator	0.908	0.995	bi (<->)	CP041014	2578	184	fig|1639.6784.peg.2578	FIU25_13005		Molybdate metabolism regulator	0.94	0.995	bi (<->)	HG421741	1812	184	fig|1334565.3.peg.1812	LMON_1817		Molybdate metabolism regulator	1	0.995	bi (<->)	NC_003210	1794	184	fig|169963.11.peg.1794	lmo1750		Molybdate metabolism regulator
CP048400	542	453	fig|1639.7710.peg.542	GZH80_02805	rlmD	PLF_1637_00000566	PGF_07941512	23S rRNA (uracil(1939)-C(5))-methyltransferase (EC 2.1.1.190)	573212	574573	-	bi (<->)	CP090057	1775	453	fig|1639.11354.peg.1775	LZJ94_08955	rlmD	23S rRNA (uracil(1939)-C(5))-methyltransferase (EC 2.1.1.190)	0.954	0.998	bi (<->)	CP041014	2577	453	fig|1639.6784.peg.2577	FIU25_13000		23S rRNA (uracil(1939)-C(5))-methyltransferase (EC 2.1.1.190)	0.987	0.998	bi (<->)	HG421741	1813	453	fig|1334565.3.peg.1813	LMON_1818		23S rRNA (uracil(1939)-C(5))-methyltransferase (EC 2.1.1.190)	1	0.998	bi (<->)	NC_003210	1795	453	fig|169963.11.peg.1795	lmo1751		23S rRNA (uracil(1939)-C(5))-methyltransferase (EC 2.1.1.190)
CP048400	543	251	fig|1639.7710.peg.543	GZH80_02810		PLF_1637_00005418	PGF_00200726	hypothetical protein	574597	575352	-	bi (<->)	CP090057	1776	251	fig|1639.11354.peg.1776	LZJ94_08960		hypothetical protein	0.928	0.996	bi (<->)	CP041014	2576	251	fig|1639.6784.peg.2576	FIU25_12995		hypothetical protein	0.948	0.996	bi (<->)	HG421741	1814	251	fig|1334565.3.peg.1814	LMON_1819		hypothetical protein	1	0.996	bi (<->)	NC_003210	1796	251	fig|169963.11.peg.1796	lmo1752		hypothetical protein
CP048400	544	310	fig|1639.7710.peg.544	GZH80_02815		PLF_1637_00001126	PGF_02746079	Transcription regulator [contains diacylglycerol kinase catalytic domain]	575500	576432	-	bi (<->)	CP090057	1777	310	fig|1639.11354.peg.1777	LZJ94_08965		Transcription regulator [contains diacylglycerol kinase catalytic domain]	0.99	0.997	bi (<->)	CP041014	2575	310	fig|1639.6784.peg.2575	FIU25_12990		Transcription regulator [contains diacylglycerol kinase catalytic domain]	0.997	0.997	bi (<->)	HG421741	1815	310	fig|1334565.3.peg.1815	LMON_1820		Transcription regulator [contains diacylglycerol kinase catalytic domain]	1	0.997	bi (<->)	NC_003210	1797	310	fig|169963.11.peg.1797	lmo1753		Transcription regulator [contains diacylglycerol kinase catalytic domain]
CP048400	545	476	fig|1639.7710.peg.545	GZH80_02820	gatB	PLF_1637_00000135	PGF_00067554	Aspartyl-tRNA(Asn) amidotransferase subunit B (EC 6.3.5.6) @ Glutamyl-tRNA(Gln) amidotransferase subunit B (EC 6.3.5.7)	576573	578003	-	bi (<->)	CP090057	1778	476	fig|1639.11354.peg.1778	LZJ94_08970	gatB	Aspartyl-tRNA(Asn) amidotransferase subunit B (EC 6.3.5.6) @ Glutamyl-tRNA(Gln) amidotransferase subunit B (EC 6.3.5.7)	0.994	0.998	bi (<->)	CP041014	2574	476	fig|1639.6784.peg.2574	FIU25_12985	gatB	Aspartyl-tRNA(Asn) amidotransferase subunit B (EC 6.3.5.6) @ Glutamyl-tRNA(Gln) amidotransferase subunit B (EC 6.3.5.7)	0.996	0.998	bi (<->)	HG421741	1816	476	fig|1334565.3.peg.1816	LMON_1821	gatB	Aspartyl-tRNA(Asn) amidotransferase subunit B (EC 6.3.5.6) @ Glutamyl-tRNA(Gln) amidotransferase subunit B (EC 6.3.5.7)	1	0.998	bi (<->)	NC_003210	1798	476	fig|169963.11.peg.1798	lmo1754	gatB	Aspartyl-tRNA(Asn) amidotransferase subunit B (EC 6.3.5.6) @ Glutamyl-tRNA(Gln) amidotransferase subunit B (EC 6.3.5.7)
CP048400	546	483	fig|1639.7710.peg.546	GZH80_02825	gatA	PLF_1637_00000185	PGF_06522349	Aspartyl-tRNA(Asn) amidotransferase subunit A (EC 6.3.5.6) @ Glutamyl-tRNA(Gln) amidotransferase subunit A (EC 6.3.5.7)	578015	579466	-	bi (<->)	CP090057	1779	483	fig|1639.11354.peg.1779	LZJ94_08975	gatA	Aspartyl-tRNA(Asn) amidotransferase subunit A (EC 6.3.5.6) @ Glutamyl-tRNA(Gln) amidotransferase subunit A (EC 6.3.5.7)	0.988	0.998	bi (<->)	CP041014	2573	483	fig|1639.6784.peg.2573	FIU25_12980	gatA	Aspartyl-tRNA(Asn) amidotransferase subunit A (EC 6.3.5.6) @ Glutamyl-tRNA(Gln) amidotransferase subunit A (EC 6.3.5.7)	0.992	0.998	bi (<->)	HG421741	1817	483	fig|1334565.3.peg.1817	LMON_1822	gatA	Aspartyl-tRNA(Asn) amidotransferase subunit A (EC 6.3.5.6) @ Glutamyl-tRNA(Gln) amidotransferase subunit A (EC 6.3.5.7)	1	0.998	bi (<->)	NC_003210	1799	483	fig|169963.11.peg.1799	lmo1755	gatA	Aspartyl-tRNA(Asn) amidotransferase subunit A (EC 6.3.5.6) @ Glutamyl-tRNA(Gln) amidotransferase subunit A (EC 6.3.5.7)
CP048400	547	97	fig|1639.7710.peg.547	GZH80_02830	gatC	PLF_1637_00001172	PGF_07836795	Aspartyl-tRNA(Asn) amidotransferase subunit C (EC 6.3.5.6) @ Glutamyl-tRNA(Gln) amidotransferase subunit C (EC 6.3.5.7)	579490	579783	-	bi (<->)	CP090057	1780	97	fig|1639.11354.peg.1780	LZJ94_08980	gatC	Aspartyl-tRNA(Asn) amidotransferase subunit C (EC 6.3.5.6) @ Glutamyl-tRNA(Gln) amidotransferase subunit C (EC 6.3.5.7)	1	0.99	bi (<->)	CP041014	2572	97	fig|1639.6784.peg.2572	FIU25_12975	gatC	Aspartyl-tRNA(Asn) amidotransferase subunit C (EC 6.3.5.6) @ Glutamyl-tRNA(Gln) amidotransferase subunit C (EC 6.3.5.7)	1	0.99	bi (<->)	HG421741	1818	97	fig|1334565.3.peg.1818	LMON_1823	gatC	Aspartyl-tRNA(Asn) amidotransferase subunit C (EC 6.3.5.6) @ Glutamyl-tRNA(Gln) amidotransferase subunit C (EC 6.3.5.7)	1	0.99	bi (<->)	NC_003210	1800	97	fig|169963.11.peg.1800	lmo1756	gatC	Aspartyl-tRNA(Asn) amidotransferase subunit C (EC 6.3.5.6) @ Glutamyl-tRNA(Gln) amidotransferase subunit C (EC 6.3.5.7)
CP048400	548	371	fig|1639.7710.peg.548	GZH80_02835		PLF_1637_00000532	PGF_00043199	Putative pheromone cAM373 precursor lipoprotein CamS	579908	581023	-	bi (<->)	CP090057	1781	371	fig|1639.11354.peg.1781	LZJ94_08985		Putative pheromone cAM373 precursor lipoprotein CamS	0.976	0.997	bi (<->)	CP041014	2571	371	fig|1639.6784.peg.2571	FIU25_12970		Putative pheromone cAM373 precursor lipoprotein CamS	0.992	0.997	bi (<->)	HG421741	1819	371	fig|1334565.3.peg.1819	LMON_1824		Putative pheromone cAM373 precursor lipoprotein CamS	1	0.997	bi (<->)	NC_003210	1801	371	fig|169963.11.peg.1801	lmo1757		Putative pheromone cAM373 precursor lipoprotein CamS
CP048400	549	672	fig|1639.7710.peg.549	GZH80_02840	ligA	PLF_1637_00000190	PGF_04333086	DNA ligase (NAD(+)) (EC 6.5.1.2)	581020	583038	-	bi (<->)	CP090057	1782	672	fig|1639.11354.peg.1782	LZJ94_08990	ligA	DNA ligase (NAD(+)) (EC 6.5.1.2)	0.985	0.999	bi (<->)	CP041014	2570	671	fig|1639.6784.peg.2570	FIU25_12965	ligA	DNA ligase (NAD(+)) (EC 6.5.1.2)	0.981	0.999	bi (<->)	HG421741	1820	672	fig|1334565.3.peg.1820	LMON_1825	ligA	DNA ligase (NAD(+)) (EC 6.5.1.2)	1	0.999	bi (<->)	NC_003210	1802	672	fig|169963.11.peg.1802	lmo1758	ligA	DNA ligase (NAD(+)) (EC 6.5.1.2)
CP048400	550	731	fig|1639.7710.peg.550	GZH80_02845	pcrA	PLF_1637_00021454	PGF_10471233	ATP-dependent DNA helicase UvrD/PcrA (EC 3.6.4.12)	583060	585255	-	bi (<->)	CP090057	1783	731	fig|1639.11354.peg.1783	LZJ94_08995	pcrA	ATP-dependent DNA helicase UvrD/PcrA (EC 3.6.4.12)	0.999	0.999	bi (<->)	CP041014	2569	731	fig|1639.6784.peg.2569	FIU25_12960	pcrA	ATP-dependent DNA helicase UvrD/PcrA (EC 3.6.4.12)	0.996	0.999	bi (<->)	HG421741	1821	731	fig|1334565.3.peg.1821	LMON_1826	pcrA	ATP-dependent DNA helicase UvrD/PcrA (EC 3.6.4.12)	1	0.999	bi (<->)	NC_003210	1803	731	fig|169963.11.peg.1803	lmo1759	pcrA	ATP-dependent DNA helicase UvrD/PcrA (EC 3.6.4.12)
CP048400	551	225	fig|1639.7710.peg.551	GZH80_02850		PLF_1637_00001458	PGF_02158416	Heptaprenylglyceryl phosphate synthase (EC 2.5.1.n9)	585320	585997	-	bi (<->)	CP090057	1784	225	fig|1639.11354.peg.1784	LZJ94_09000		Heptaprenylglyceryl phosphate synthase (EC 2.5.1.n9)	0.929	0.996	bi (<->)	CP041014	2568	225	fig|1639.6784.peg.2568	FIU25_12955		Heptaprenylglyceryl phosphate synthase (EC 2.5.1.n9)	0.951	0.996	bi (<->)	HG421741	1822	225	fig|1334565.3.peg.1822	LMON_1827		Heptaprenylglyceryl phosphate synthase (EC 2.5.1.n9)	1	0.996	bi (<->)	NC_003210	1804	225	fig|169963.11.peg.1804	lmo1760		Heptaprenylglyceryl phosphate synthase (EC 2.5.1.n9)
CP048400	552	451	fig|1639.7710.peg.552	GZH80_02855		PLF_1637_00001410	PGF_06843453	Sodium-dependent transporter, SNF family	586204	587559	+	bi (<->)	CP090057	1785	451	fig|1639.11354.peg.1785	LZJ94_09005		Sodium-dependent transporter, SNF family	0.976	0.998	bi (<->)	CP041014	2567	451	fig|1639.6784.peg.2567	FIU25_12950		Sodium-dependent transporter, SNF family	0.998	0.998	bi (<->)	HG421741	1823	451	fig|1334565.3.peg.1823	LMON_1828		Sodium-dependent transporter, SNF family	1	0.998	bi (<->)	NC_003210	1805	486	fig|169963.11.peg.1805	lmo1761		Sodium-dependent transporter, SNF family
CP048400	553	84	fig|1639.7710.peg.553	GZH80_02860		PLF_1637_00002230	PGF_02163017	hypothetical protein	587601	587855	-	bi (<->)	CP090057	1786	84	fig|1639.11354.peg.1786	LZJ94_09010		hypothetical protein	0.988	0.988	bi (<->)	CP041014	2566	84	fig|1639.6784.peg.2566	FIU25_12945		hypothetical protein	0.988	0.988	bi (<->)	HG421741	1824	84	fig|1334565.3.peg.1824	LMON_1829		hypothetical protein	1	0.988	bi (<->)	NC_003210	1806	84	fig|169963.11.peg.1806	lmo1762		hypothetical protein
CP048400	554	98	fig|1639.7710.peg.554	GZH80_02865		PLF_1637_00001059	PGF_00011792	His repressor	587873	588169	-	bi (<->)	CP090057	1787	98	fig|1639.11354.peg.1787	LZJ94_09015		His repressor	1	0.99	bi (<->)	CP041014	2565	98	fig|1639.6784.peg.2565	FIU25_12940		His repressor	1	0.99	bi (<->)	HG421741	1825	98	fig|1334565.3.peg.1825	LMON_1830		His repressor	1	0.99	bi (<->)	NC_003210	1807	98	fig|169963.11.peg.1807	lmo1763		His repressor
CP048400	555	420	fig|1639.7710.peg.555	GZH80_02870	purD	PLF_1637_00000937	PGF_07750515	Phosphoribosylamine--glycine ligase (EC 6.3.4.13)	588307	589569	-	bi (<->)	CP090057	1788	420	fig|1639.11354.peg.1788	LZJ94_09020	purD	Phosphoribosylamine--glycine ligase (EC 6.3.4.13)	0.976	0.998	bi (<->)	CP041014	2564	420	fig|1639.6784.peg.2564	FIU25_12935	purD	Phosphoribosylamine--glycine ligase (EC 6.3.4.13)	0.986	0.998	bi (<->)	HG421741	1826	420	fig|1334565.3.peg.1826	LMON_1831	purD	Phosphoribosylamine--glycine ligase (EC 6.3.4.13)	1	0.998	bi (<->)	NC_003210	1808	420	fig|169963.11.peg.1808	lmo1764	purD	Phosphoribosylamine--glycine ligase (EC 6.3.4.13)
CP048400	556	509	fig|1639.7710.peg.556	GZH80_02875	purH	PLF_1637_00000255	PGF_00013509	IMP cyclohydrolase (EC 3.5.4.10) / Phosphoribosylaminoimidazolecarboxamide formyltransferase (EC 2.1.2.3)	589594	591123	-	bi (<->)	CP090057	1789	509	fig|1639.11354.peg.1789	LZJ94_09025	purH	IMP cyclohydrolase (EC 3.5.4.10) / Phosphoribosylaminoimidazolecarboxamide formyltransferase (EC 2.1.2.3)	0.98	0.998	bi (<->)	CP041014	2563	509	fig|1639.6784.peg.2563	FIU25_12930		IMP cyclohydrolase (EC 3.5.4.10) / Phosphoribosylaminoimidazolecarboxamide formyltransferase (EC 2.1.2.3)	0.992	0.998	bi (<->)	HG421741	1827	509	fig|1334565.3.peg.1827	LMON_1832	purH	IMP cyclohydrolase (EC 3.5.4.10) / Phosphoribosylaminoimidazolecarboxamide formyltransferase (EC 2.1.2.3)	1	0.998	bi (<->)	NC_003210	1809	509	fig|169963.11.peg.1809	lmo1765	purH	IMP cyclohydrolase (EC 3.5.4.10) / Phosphoribosylaminoimidazolecarboxamide formyltransferase (EC 2.1.2.3)
CP048400	557	188	fig|1639.7710.peg.557	GZH80_02880	purN	PLF_1637_00001099	PGF_00033968	Phosphoribosylglycinamide formyltransferase (EC 2.1.2.2)	591129	591695	-	bi (<->)	CP090057	1790	103	fig|1639.11354.peg.1790	LZJ94_09030	purN	Phosphoribosylglycinamide formyltransferase (EC 2.1.2.2)	0.99	0.99	bi (<->)	CP041014	2562	188	fig|1639.6784.peg.2562	FIU25_12925	purN	Phosphoribosylglycinamide formyltransferase (EC 2.1.2.2)	0.989	0.995	bi (<->)	HG421741	1828	188	fig|1334565.3.peg.1828	LMON_1833	purN	Phosphoribosylglycinamide formyltransferase (EC 2.1.2.2)	1	0.995	bi (<->)	NC_003210	1810	188	fig|169963.11.peg.1810	lmo1766	purN	Phosphoribosylglycinamide formyltransferase (EC 2.1.2.2)
CP048400	558	349	fig|1639.7710.peg.558	GZH80_02885		PLF_1637_00000344	PGF_00033954	Phosphoribosylformylglycinamidine cyclo-ligase (EC 6.3.3.1)	591692	592741	-	bi (<->)	CP090057	1792	349	fig|1639.11354.peg.1792	LZJ94_09035	purM	Phosphoribosylformylglycinamidine cyclo-ligase (EC 6.3.3.1)	0.963	0.997	bi (<->)	CP041014	2561	349	fig|1639.6784.peg.2561	FIU25_12920		Phosphoribosylformylglycinamidine cyclo-ligase (EC 6.3.3.1)	0.974	0.997	bi (<->)	HG421741	1829	349	fig|1334565.3.peg.1829	LMON_1834	purM	Phosphoribosylformylglycinamidine cyclo-ligase (EC 6.3.3.1)	1	0.997	bi (<->)	NC_003210	1811	349	fig|169963.11.peg.1811	lmo1767	purM	Phosphoribosylformylglycinamidine cyclo-ligase (EC 6.3.3.1)
CP048400	559	475	fig|1639.7710.peg.559	GZH80_02890	purF	PLF_1637_00000302	PGF_00050995	Amidophosphoribosyltransferase (EC 2.4.2.14)	592760	594187	-	bi (<->)	CP090057	1793	475	fig|1639.11354.peg.1793	LZJ94_09040	purF	Amidophosphoribosyltransferase (EC 2.4.2.14)	1	0.998	bi (<->)	CP041014	2560	475	fig|1639.6784.peg.2560	FIU25_12915	purF	Amidophosphoribosyltransferase (EC 2.4.2.14)	1	0.998	bi (<->)	HG421741	1830	475	fig|1334565.3.peg.1830	LMON_1835	purF	Amidophosphoribosyltransferase (EC 2.4.2.14)	1	0.998	bi (<->)	NC_003210	1812	475	fig|169963.11.peg.1812	lmo1768	purF	Amidophosphoribosyltransferase (EC 2.4.2.14)
CP048400	560	739	fig|1639.7710.peg.560	GZH80_02895	purL	PLF_1637_00000096	PGF_00033961	Phosphoribosylformylglycinamidine synthase, synthetase subunit (EC 6.3.5.3)	594172	596391	-	bi (<->)	CP090057	1794	739	fig|1639.11354.peg.1794	LZJ94_09045	purL	Phosphoribosylformylglycinamidine synthase, synthetase subunit (EC 6.3.5.3)	0.984	0.999	bi (<->)	CP041014	2559	739	fig|1639.6784.peg.2559	FIU25_12910	purL	Phosphoribosylformylglycinamidine synthase, synthetase subunit (EC 6.3.5.3)	0.977	0.999	bi (<->)	HG421741	1831	739	fig|1334565.3.peg.1831	LMON_1836	purQ	Phosphoribosylformylglycinamidine synthase, synthetase subunit (EC 6.3.5.3)	1	0.999	bi (<->)	NC_003210	1813	739	fig|169963.11.peg.1813	lmo1769	purQ	Phosphoribosylformylglycinamidine synthase, synthetase subunit (EC 6.3.5.3)
CP048400	561	227	fig|1639.7710.peg.561	GZH80_02900	purQ	PLF_1637_00000529	PGF_00033959	Phosphoribosylformylglycinamidine synthase, glutamine amidotransferase subunit (EC 6.3.5.3)	596384	597067	-	bi (<->)	CP090057	1795	227	fig|1639.11354.peg.1795	LZJ94_09050	purQ	Phosphoribosylformylglycinamidine synthase, glutamine amidotransferase subunit (EC 6.3.5.3)	0.978	0.996	bi (<->)	CP041014	2558	227	fig|1639.6784.peg.2558	FIU25_12905	purQ	Phosphoribosylformylglycinamidine synthase, glutamine amidotransferase subunit (EC 6.3.5.3)	0.982	0.996	bi (<->)	HG421741	1832	227	fig|1334565.3.peg.1832	LMON_1837	purL	Phosphoribosylformylglycinamidine synthase, glutamine amidotransferase subunit (EC 6.3.5.3)	1	0.996	bi (<->)	NC_003210	1814	227	fig|169963.11.peg.1814	lmo1770	purL	Phosphoribosylformylglycinamidine synthase, glutamine amidotransferase subunit (EC 6.3.5.3)
CP048400	562	81	fig|1639.7710.peg.562	GZH80_02905	purS	PLF_1637_00001098	PGF_07957805	Phosphoribosylformylglycinamidine synthase, PurS subunit (EC 6.3.5.3)	597071	597316	-	bi (<->)	CP090057	1796	81	fig|1639.11354.peg.1796	LZJ94_09055	purS	Phosphoribosylformylglycinamidine synthase, PurS subunit (EC 6.3.5.3)	0.988	0.988	bi (<->)	CP041014	2557	81	fig|1639.6784.peg.2557	FIU25_12900	purS	Phosphoribosylformylglycinamidine synthase, PurS subunit (EC 6.3.5.3)	1	0.988	bi (<->)	HG421741	1833	81	fig|1334565.3.peg.1833	LMON_1838		Phosphoribosylformylglycinamidine synthase, PurS subunit (EC 6.3.5.3)	1	0.988	bi (<->)	NC_003210	1815	81	fig|169963.11.peg.1815	lmo1771		Phosphoribosylformylglycinamidine synthase, PurS subunit (EC 6.3.5.3)
CP048400	563	237	fig|1639.7710.peg.563	GZH80_02910		PLF_1637_00000780	PGF_00033936	Phosphoribosylaminoimidazole-succinocarboxamide synthase (EC 6.3.2.6)	597328	598041	-	bi (<->)	CP090057	1797	237	fig|1639.11354.peg.1797	LZJ94_09060		Phosphoribosylaminoimidazole-succinocarboxamide synthase (EC 6.3.2.6)	0.937	0.996	bi (<->)	CP041014	2556	237	fig|1639.6784.peg.2556	FIU25_12895		Phosphoribosylaminoimidazole-succinocarboxamide synthase (EC 6.3.2.6)	0.975	0.996	bi (<->)	HG421741	1834	237	fig|1334565.3.peg.1834	LMON_1839	purC	Phosphoribosylaminoimidazole-succinocarboxamide synthase (EC 6.3.2.6)	1	0.996	bi (<->)	NC_003210	1816	237	fig|169963.11.peg.1816	lmo1772	purC	Phosphoribosylaminoimidazole-succinocarboxamide synthase (EC 6.3.2.6)
CP048400	564	430	fig|1639.7710.peg.564	GZH80_02915	purB	PLF_1637_00000576	PGF_01054379	Adenylosuccinate lyase (EC 4.3.2.2) @ SAICAR lyase (EC 4.3.2.2)	598122	599414	-	bi (<->)	CP090057	1798	430	fig|1639.11354.peg.1798	LZJ94_09065	purB	Adenylosuccinate lyase (EC 4.3.2.2) @ SAICAR lyase (EC 4.3.2.2)	0.991	0.998	bi (<->)	CP041014	2555	430	fig|1639.6784.peg.2555	FIU25_12890	purB	Adenylosuccinate lyase (EC 4.3.2.2) @ SAICAR lyase (EC 4.3.2.2)	0.991	0.998	bi (<->)	HG421741	1835	430	fig|1334565.3.peg.1835	LMON_1840	purB	Adenylosuccinate lyase (EC 4.3.2.2) @ SAICAR lyase (EC 4.3.2.2)	1	0.998	bi (<->)	NC_003210	1817	430	fig|169963.11.peg.1817	lmo1773	purB	Adenylosuccinate lyase (EC 4.3.2.2) @ SAICAR lyase (EC 4.3.2.2)
CP048400	565	374	fig|1639.7710.peg.565	GZH80_02920	purK	PLF_1637_00001216	PGF_00024274	N5-carboxyaminoimidazole ribonucleotide synthase (EC 6.3.4.18)	599433	600557	-	bi (<->)	CP090057	1799	374	fig|1639.11354.peg.1799	LZJ94_09070	purK	N5-carboxyaminoimidazole ribonucleotide synthase (EC 6.3.4.18)	0.957	0.997	bi (<->)	CP041014	2554	374	fig|1639.6784.peg.2554	FIU25_12885	purK	N5-carboxyaminoimidazole ribonucleotide synthase (EC 6.3.4.18)	0.981	0.997	bi (<->)	HG421741	1836	374	fig|1334565.3.peg.1836	LMON_1841	purK	N5-carboxyaminoimidazole ribonucleotide synthase (EC 6.3.4.18)	0.997	0.997	bi (<->)	NC_003210	1818	374	fig|169963.11.peg.1818	lmo1774	purK	N5-carboxyaminoimidazole ribonucleotide synthase (EC 6.3.4.18)
CP048400	566	162	fig|1639.7710.peg.566	GZH80_02925	purE	PLF_1637_00000919	PGF_05172785	N5-carboxyaminoimidazole ribonucleotide mutase (EC 5.4.99.18)	600550	601038	-	bi (<->)	CP090057	1800	162	fig|1639.11354.peg.1800	LZJ94_09075	purE	N5-carboxyaminoimidazole ribonucleotide mutase (EC 5.4.99.18)	0.988	0.994	bi (<->)	CP041014	2553	162	fig|1639.6784.peg.2553	FIU25_12880	purE	N5-carboxyaminoimidazole ribonucleotide mutase (EC 5.4.99.18)	0.988	0.994	bi (<->)	HG421741	1837	162	fig|1334565.3.peg.1837	LMON_1842	purE	N5-carboxyaminoimidazole ribonucleotide mutase (EC 5.4.99.18)	1	0.994	bi (<->)	NC_003210	1819	162	fig|169963.11.peg.1819	lmo1775	purE	N5-carboxyaminoimidazole ribonucleotide mutase (EC 5.4.99.18)
CP048400	567	174	fig|1639.7710.peg.567	GZH80_02930		PLF_1637_00001002	PGF_08225224	hypothetical protein	601244	601768	-	bi (<->)	CP090057	1801	174	fig|1639.11354.peg.1801	LZJ94_09080		hypothetical protein	0.966	0.994	bi (<->)	CP041014	2552	174	fig|1639.6784.peg.2552	FIU25_12875		hypothetical protein	0.983	0.994	bi (<->)	HG421741	1838	174	fig|1334565.3.peg.1838	LMON_1843		hypothetical protein	0.994	0.994	bi (<->)	NC_003210	1820	174	fig|169963.11.peg.1820	lmo1776		hypothetical protein
CP048400	568	201	fig|1639.7710.peg.568	GZH80_02950		PLF_1637_00001692	PGF_10556767	HD domain protein	607155	607760	-	bi (<->)	CP090057	1802	201	fig|1639.11354.peg.1802	LZJ94_09100		HD domain protein	0.905	0.995	bi (<->)	CP041014	2551	202	fig|1639.6784.peg.2551	FIU25_12855		HD domain protein	0.935	0.99	bi (<->)	HG421741	1839	201	fig|1334565.3.peg.1839	LMON_1844		HD domain protein	1	0.995	bi (<->)	NC_003210	1821	201	fig|169963.11.peg.1821	lmo1777		HD domain protein
CP048400	569	257	fig|1639.7710.peg.569	GZH80_02955		PLF_1637_00001162	PGF_10425579	ABC transporter, ATP-binding protein	607825	608598	+	bi (<->)	CP090057	1803	261	fig|1639.11354.peg.1803	LZJ94_09105		ABC transporter, ATP-binding protein	0.918	0.981	bi (<->)	CP041014	2550	261	fig|1639.6784.peg.2550	FIU25_12850		ABC transporter, ATP-binding protein	0.957	0.981	bi (<->)	HG421741	1840	257	fig|1334565.3.peg.1840	LMON_1845		ABC transporter, ATP-binding protein	1	0.996	bi (<->)	NC_003210	1822	257	fig|169963.11.peg.1822	lmo1778		ABC transporter, ATP-binding protein
CP048400	570	120	fig|1639.7710.peg.570	GZH80_02960		PLF_1637_00002221	PGF_02163011	hypothetical protein	608648	609010	+	bi (<->)	CP090057	1804	120	fig|1639.11354.peg.1804	LZJ94_09110		hypothetical protein	0.917	0.992	bi (<->)	CP041014	2549	120	fig|1639.6784.peg.2549	FIU25_12845		hypothetical protein	0.908	0.992	bi (<->)	HG421741	1841	120	fig|1334565.3.peg.1841	LMON_1846		hypothetical protein	1	0.992	bi (<->)	NC_003210	1823	120	fig|169963.11.peg.1823	lmo1779		hypothetical protein
CP048400	571	410	fig|1639.7710.peg.571	GZH80_02965	pepT	PLF_1637_00000546	PGF_07416013	Tripeptide aminopeptidase (EC 3.4.11.4)	609029	610261	-	bi (<->)	CP090057	1805	410	fig|1639.11354.peg.1805	LZJ94_09115	pepT	Tripeptide aminopeptidase (EC 3.4.11.4)	0.968	0.998	bi (<->)	CP041014	2548	410	fig|1639.6784.peg.2548	FIU25_12840	pepT	Tripeptide aminopeptidase (EC 3.4.11.4)	0.963	0.998	bi (<->)	HG421741	1842	410	fig|1334565.3.peg.1842	LMON_1847		Tripeptide aminopeptidase (EC 3.4.11.4)	1	0.998	bi (<->)	NC_003210	1824	410	fig|169963.11.peg.1824	lmo1780		Tripeptide aminopeptidase (EC 3.4.11.4)
CP048400	572	176	fig|1639.7710.peg.572	GZH80_02970		PLF_1637_00004655	PGF_08225224	hypothetical protein	610319	610849	-	bi (<->)	CP090057	1806	176	fig|1639.11354.peg.1806	LZJ94_09120		hypothetical protein	0.841	0.994	bi (<->)	CP041014	2547	176	fig|1639.6784.peg.2547	FIU25_12835		hypothetical protein	0.847	0.994	bi (<->)	HG421741	1843	176	fig|1334565.3.peg.1843	LMON_1848		hypothetical protein	1	0.994	bi (<->)	NC_003210	1825	176	fig|169963.11.peg.1825	lmo1781		hypothetical protein
CP048400	573	251	fig|1639.7710.peg.573	GZH80_02975	xth	PLF_1637_00000108	PGF_07420523	Exodeoxyribonuclease III (EC 3.1.11.2)	610933	611688	+	bi (<->)	CP090057	1807	251	fig|1639.11354.peg.1807	LZJ94_09125		Exodeoxyribonuclease III (EC 3.1.11.2)	0.992	0.996	bi (<->)	CP041014	2546	251	fig|1639.6784.peg.2546	FIU25_12830	xth	Exodeoxyribonuclease III (EC 3.1.11.2)	0.992	0.996	bi (<->)	HG421741	1844	251	fig|1334565.3.peg.1844	LMON_1849		Exodeoxyribonuclease III (EC 3.1.11.2)	1	0.996	bi (<->)	NC_003210	1826	251	fig|169963.11.peg.1826	lmo1782		Exodeoxyribonuclease III (EC 3.1.11.2)
CP048400	574	119	fig|1639.7710.peg.574	GZH80_02980	rplT	PLF_1637_00000905	PGF_00016358	LSU ribosomal protein L20p	611728	612087	-	bi (<->)	CP090057	1808	119	fig|1639.11354.peg.1808	LZJ94_09130	rplT	LSU ribosomal protein L20p	1	0.992	bi (<->)	CP041014	2545	119	fig|1639.6784.peg.2545	FIU25_12825	rplT	LSU ribosomal protein L20p	1	0.992	bi (<->)	HG421741	1845	119	fig|1334565.3.peg.1845	LMON_1850	rplT	LSU ribosomal protein L20p	1	0.992	bi (<->)	NC_003210	1827	119	fig|169963.11.peg.1827	lmo1783	rplT	LSU ribosomal protein L20p
CP048400	575	66	fig|1639.7710.peg.575	GZH80_02985	rpmI	PLF_1637_00001070	PGF_03818138	LSU ribosomal protein L35p	612127	612327	-	bi (<->)	CP090057	1809	66	fig|1639.11354.peg.1809	LZJ94_09135	rpmI	LSU ribosomal protein L35p	1	0.985	bi (<->)	CP041014	2544	66	fig|1639.6784.peg.2544	FIU25_12820	rpmI	LSU ribosomal protein L35p	1	0.985	bi (<->)	HG421741	1846	66	fig|1334565.3.peg.1846	LMON_1851	rpmI	LSU ribosomal protein L35p	1	0.985	bi (<->)	NC_003210	1828	66	fig|169963.11.peg.1828	lmo1784	rpmI	LSU ribosomal protein L35p
CP048400	576	189	fig|1639.7710.peg.576	GZH80_02990	infC	PLF_1637_00000976	PGF_00060478	Translation initiation factor 3	612349	612918	-	bi (<->)	CP090057	1810	171	fig|1639.11354.peg.1810	LZJ94_09140	infC	Translation initiation factor 3	0.994	0.994	bi (<->)	CP041014	2543	171	fig|1639.6784.peg.2543	FIU25_12815	infC	Translation initiation factor 3	0.994	0.994	bi (<->)	HG421741	1847	167	fig|1334565.3.peg.1847	LMON_1852	infC	Translation initiation factor 3	1	0.994	bi (<->)	NC_003210	1829	167	fig|169963.11.peg.1829	lmo1785	infC	Translation initiation factor 3
CP048400	577	297	fig|1639.7710.peg.577	GZH80_02995	inlC	PLF_1637_00002330	PGF_02985863	Internalin C	613277	614170	-	bi (<->)	CP090057	1812	297	fig|1639.11354.peg.1812	LZJ94_09150	inlC	Internalin C	0.943	0.997	bi (<->)	CP041014	2541	297	fig|1639.6784.peg.2541	FIU25_12805	inlC	Internalin C	0.963	0.997	bi (<->)	HG421741	1848	297	fig|1334565.3.peg.1848	LMON_1853	inlC	Internalin C	1	0.997	bi (<->)	NC_003210	1830	297	fig|169963.11.peg.1830	lmo1786	inlC	Internalin C
CP048400	578	35	fig|1639.7710.peg.578			PLF_1637_00010239	PGF_04035392	hypothetical protein	614450	614557	-
CP048400	579	114	fig|1639.7710.peg.579	GZH80_03000	rplS	PLF_1637_00000904	PGF_04845029	LSU ribosomal protein L19p	614984	615328	-	bi (<->)	CP090057	1813	114	fig|1639.11354.peg.1813	LZJ94_09155	rplS	LSU ribosomal protein L19p	1	0.991	bi (<->)	CP041014	2539	114	fig|1639.6784.peg.2539	FIU25_12795		LSU ribosomal protein L19p	1	0.991	bi (<->)	HG421741	1849	114	fig|1334565.3.peg.1849	LMON_1854	rplS	LSU ribosomal protein L19p	1	0.991	bi (<->)	NC_003210	1831	114	fig|169963.11.peg.1831	lmo1787	rplS	LSU ribosomal protein L19p
CP048400	580	144	fig|1639.7710.peg.580	GZH80_03005		PLF_1637_00002445	PGF_00057506	Transcriptional regulator, MerR family	615536	615970	+	bi (<->)	CP090057	1814	144	fig|1639.11354.peg.1814	LZJ94_09160		Transcriptional regulator, MerR family	0.986	0.993	bi (<->)	CP041014	2538	144	fig|1639.6784.peg.2538	FIU25_12790		Transcriptional regulator, MerR family	1	0.993	bi (<->)	HG421741	1850	144	fig|1334565.3.peg.1850	LMON_1855		Transcriptional regulator, MerR family	1	0.993	bi (<->)	NC_003210	1832	144	fig|169963.11.peg.1832	lmo1788		Transcriptional regulator, MerR family
CP048400	581	195	fig|1639.7710.peg.581	GZH80_03010		PLF_1637_00002418	PGF_02163068	flavodoxin-like fold domain protein	615970	616557	+	bi (<->)	CP090057	1815	203	fig|1639.11354.peg.1815	LZJ94_09165		flavodoxin-like fold domain protein	0.944	0.956	bi (<->)	CP041014	2537	203	fig|1639.6784.peg.2537	FIU25_12785		flavodoxin-like fold domain protein	0.938	0.956	bi (<->)	HG421741	1851	195	fig|1334565.3.peg.1851	LMON_1856		flavodoxin-like fold domain protein	1	0.995	bi (<->)	NC_003210	1833	195	fig|169963.11.peg.1833	lmo1789		flavodoxin-like fold domain protein
CP048400	582	238	fig|1639.7710.peg.582	GZH80_03015		PLF_1637_00002243	PGF_03066301	Uncharacterized protein YobT	616578	617294	+	bi (<->)	CP090057	1816	238	fig|1639.11354.peg.1816	LZJ94_09170		Uncharacterized protein YobT	0.903	0.996	bi (<->)	CP041014	2536	238	fig|1639.6784.peg.2536	FIU25_12780		Uncharacterized protein YobT	0.92	0.996	bi (<->)	HG421741	1852	238	fig|1334565.3.peg.1852	LMON_1857		Uncharacterized protein YobT	1	0.996	bi (<->)	NC_003210	1834	238	fig|169963.11.peg.1834	lmo1790		Uncharacterized protein YobT
CP048400	583	129	fig|1639.7710.peg.583	GZH80_03020		PLF_1637_00001815	PGF_02162890	hypothetical protein	617325	617714	-	bi (<->)	CP090057	1817	129	fig|1639.11354.peg.1817	LZJ94_09175		hypothetical protein	1	0.992	bi (<->)	CP041014	2535	129	fig|1639.6784.peg.2535	FIU25_12775		hypothetical protein	1	0.992	bi (<->)	HG421741	1853	129	fig|1334565.3.peg.1853	LMON_1858		hypothetical protein	1	0.992	bi (<->)	NC_003210	1835	129	fig|169963.11.peg.1835	lmo1791		hypothetical protein
CP048400	584	245	fig|1639.7710.peg.584	GZH80_03025	trmD	PLF_1637_00001350	PGF_00413208	tRNA (guanine(37)-N(1))-methyltransferase (EC 2.1.1.228)	617734	618471	-	bi (<->)	CP090057	1818	245	fig|1639.11354.peg.1818	LZJ94_09180	trmD	tRNA (guanine(37)-N(1))-methyltransferase (EC 2.1.1.228)	0.996	0.996	bi (<->)	CP041014	2534	245	fig|1639.6784.peg.2534	FIU25_12770	trmD	tRNA (guanine(37)-N(1))-methyltransferase (EC 2.1.1.228)	0.996	0.996	bi (<->)	HG421741	1854	245	fig|1334565.3.peg.1854	LMON_1859	trmD	tRNA (guanine(37)-N(1))-methyltransferase (EC 2.1.1.228)	1	0.996	bi (<->)	NC_003210	1836	245	fig|169963.11.peg.1836	lmo1792	trmD	tRNA (guanine(37)-N(1))-methyltransferase (EC 2.1.1.228)
CP048400	585	172	fig|1639.7710.peg.585	GZH80_03030	rimM	PLF_1637_00001351	PGF_06000821	16S rRNA processing protein RimM	618471	618989	-	bi (<->)	CP090057	1819	172	fig|1639.11354.peg.1819	LZJ94_09185	rimM	16S rRNA processing protein RimM	0.965	0.994	bi (<->)	CP041014	2533	172	fig|1639.6784.peg.2533	FIU25_12765	rimM	16S rRNA processing protein RimM	0.965	0.994	bi (<->)	HG421741	1855	172	fig|1334565.3.peg.1855	LMON_1860	rimM	16S rRNA processing protein RimM	1	0.994	bi (<->)	NC_003210	1837	172	fig|169963.11.peg.1837	lmo1793	rimM	16S rRNA processing protein RimM
CP048400	586	128	fig|1639.7710.peg.586	GZH80_03035		PLF_1637_00001430	PGF_07192369	Uncharacterized protein YlqD	618999	619385	-	bi (<->)	CP090057	1820	128	fig|1639.11354.peg.1820	LZJ94_09190		Uncharacterized protein YlqD	0.977	0.992	bi (<->)	CP041014	2532	128	fig|1639.6784.peg.2532	FIU25_12760		Uncharacterized protein YlqD	1	0.992	bi (<->)	HG421741	1856	128	fig|1334565.3.peg.1856	LMON_1861		Uncharacterized protein YlqD	1	0.992	bi (<->)	NC_003210	1838	128	fig|169963.11.peg.1838	lmo1794		Uncharacterized protein YlqD
CP048400	587	244	fig|1639.7710.peg.587	GZH80_03040		PLF_1637_00000738	PGF_10294766	Glutamine amidotransferase, class I	619413	620147	-	bi (<->)	CP090057	1821	244	fig|1639.11354.peg.1821	LZJ94_09195		Glutamine amidotransferase, class I	0.984	0.996	bi (<->)	CP041014	2531	244	fig|1639.6784.peg.2531	FIU25_12755		Glutamine amidotransferase, class I	0.988	0.996	bi (<->)	HG421741	1857	244	fig|1334565.3.peg.1857	LMON_1862		Glutamine amidotransferase, class I	1	0.996	bi (<->)	NC_003210	1839	244	fig|169963.11.peg.1839	lmo1795		Glutamine amidotransferase, class I
CP048400	588	76	fig|1639.7710.peg.588	GZH80_03045		PLF_1637_00001067	PGF_04388239	KH domain RNA binding protein YlqC	620257	620487	-	bi (<->)	CP090057	1822	76	fig|1639.11354.peg.1822	LZJ94_09200		KH domain RNA binding protein YlqC	1	0.987	bi (<->)	CP041014	2530	76	fig|1639.6784.peg.2530	FIU25_12750		KH domain RNA binding protein YlqC	1	0.987	bi (<->)	HG421741	1858	76	fig|1334565.3.peg.1858	LMON_1863		KH domain RNA binding protein YlqC	1	0.987	bi (<->)	NC_003210	1840	76	fig|169963.11.peg.1840	lmo1796		KH domain RNA binding protein YlqC
CP048400	589	90	fig|1639.7710.peg.589	GZH80_03050	rpsP	PLF_1637_00026607	PGF_00178044	SSU ribosomal protein S16p	620504	620776	-	bi (<->)	CP090057	1823	90	fig|1639.11354.peg.1823	LZJ94_09205	rpsP	SSU ribosomal protein S16p	1	0.989	bi (<->)	CP041014	2529	90	fig|1639.6784.peg.2529	FIU25_12745	rpsP	SSU ribosomal protein S16p	1	0.989	bi (<->)	HG421741	1859	90	fig|1334565.3.peg.1859	LMON_1864	rpsP	SSU ribosomal protein S16p	1	0.989	bi (<->)	NC_003210	1841	90	fig|169963.11.peg.1841	lmo1797	rpsP	SSU ribosomal protein S16p
CP048400	590	552	fig|1639.7710.peg.590	GZH80_03055		PLF_1637_00000680	PGF_00403284	poly (glycerol-phosphate) alpha-glucosyltransferase	620879	622537	-	bi (<->)	CP090057	1824	552	fig|1639.11354.peg.1824	LZJ94_09210		poly (glycerol-phosphate) alpha-glucosyltransferase	0.922	0.998	bi (<->)	CP041014	2528	552	fig|1639.6784.peg.2528	FIU25_12740		poly (glycerol-phosphate) alpha-glucosyltransferase	0.951	0.998	bi (<->)	HG421741	1860	552	fig|1334565.3.peg.1860	LMON_1865		poly (glycerol-phosphate) alpha-glucosyltransferase	0.998	0.998	bi (<->)	NC_003210	1842	552	fig|169963.11.peg.1842	lmo1798		poly (glycerol-phosphate) alpha-glucosyltransferase
CP048400	591	863	fig|1639.7710.peg.591	GZH80_03060		PLF_1637_00000346	PGF_02163548	Putative peptidoglycan bound protein (LPXTG motif) Lmo1799 homolog	622609	625200	-
CP048400	592	298	fig|1639.7710.peg.592	GZH80_03065		PLF_1637_00000941	PGF_02012688	Protein tyrosine phosphatase (EC 3.1.3.48)	625681	626577	-	bi (<->)	CP090057	1826	298	fig|1639.11354.peg.1826	LZJ94_09220	lipA	Protein tyrosine phosphatase (EC 3.1.3.48)	0.956	0.997	bi (<->)	CP041014	2526	298	fig|1639.6784.peg.2526	FIU25_12730		Protein tyrosine phosphatase (EC 3.1.3.48)	0.98	0.997	bi (<->)	HG421741	1862	298	fig|1334565.3.peg.1862	LMON_1867		Protein tyrosine phosphatase (EC 3.1.3.48)	1	0.997	bi (<->)	NC_003210	1844	298	fig|169963.11.peg.1844	lmo1800		Protein tyrosine phosphatase (EC 3.1.3.48)
CP048400	593	450	fig|1639.7710.peg.593	GZH80_03070	ffh	PLF_1637_00000812	PGF_00052238	Signal recognition particle protein Ffh	626721	628073	-	bi (<->)	CP090057	1827	450	fig|1639.11354.peg.1827	LZJ94_09225	ffh	Signal recognition particle protein Ffh	0.996	0.998	bi (<->)	CP041014	2525	450	fig|1639.6784.peg.2525	FIU25_12725		Signal recognition particle protein Ffh	0.998	0.998	bi (<->)	HG421741	1863	450	fig|1334565.3.peg.1863	LMON_1868	ffh	Signal recognition particle protein Ffh	1	0.998	bi (<->)	NC_003210	1845	450	fig|169963.11.peg.1845	lmo1801	ffh	Signal recognition particle protein Ffh
CP048400	594	110	fig|1639.7710.peg.594	GZH80_03075		PLF_1637_00001409	PGF_06632167	Signal recognition particle associated protein	628086	628418	-	bi (<->)	CP090057	1828	110	fig|1639.11354.peg.1828	LZJ94_09230		Signal recognition particle associated protein	0.991	0.991	bi (<->)	CP041014	2524	110	fig|1639.6784.peg.2524	FIU25_12720		Signal recognition particle associated protein	0.991	0.991	bi (<->)	HG421741	1864	103	fig|1334565.3.peg.1864	LMON_1869		Signal recognition particle associated protein	1	0.99	bi (<->)	NC_003210	1846	103	fig|169963.11.peg.1846	lmo1802		Signal recognition particle associated protein
CP048400	595	328	fig|1639.7710.peg.595	GZH80_03080	ftsY	PLF_1637_00000352	PGF_08905885	Signal recognition particle receptor FtsY	628531	629517	-	bi (<->)	CP090057	1829	328	fig|1639.11354.peg.1829	LZJ94_09235	ftsY	Signal recognition particle receptor FtsY	0.991	0.997	bi (<->)	CP041014	2523	328	fig|1639.6784.peg.2523	FIU25_12715	ftsY	Signal recognition particle receptor FtsY	0.997	0.997	bi (<->)	HG421741	1865	328	fig|1334565.3.peg.1865	LMON_1870		Signal recognition particle receptor FtsY	1	0.997	bi (<->)	NC_003210	1847	328	fig|169963.11.peg.1847	lmo1803		Signal recognition particle receptor FtsY
CP048400	596	1186	fig|1639.7710.peg.596	GZH80_03085	smc	PLF_1637_00000029	PGF_09950730	Chromosome partition protein smc	629532	633092	-	bi (<->)	CP090057	1830	1186	fig|1639.11354.peg.1830	LZJ94_09240	smc	Chromosome partition protein smc	0.984	0.999	bi (<->)	CP041014	2522	1186	fig|1639.6784.peg.2522	FIU25_12710	smc	Chromosome partition protein smc	0.984	0.999	bi (<->)	HG421741	1866	1186	fig|1334565.3.peg.1866	LMON_1871	smc	Chromosome partition protein smc	1	0.999	bi (<->)	NC_003210	1848	1186	fig|169963.11.peg.1848	lmo1804	smc	Chromosome partition protein smc
CP048400	597	229	fig|1639.7710.peg.597	GZH80_03090		PLF_1637_00001324	PGF_03790040	Ribonuclease III (EC 3.1.26.3)	633115	633804	-	bi (<->)	CP090057	1831	229	fig|1639.11354.peg.1831	LZJ94_09245	rnc	Ribonuclease III (EC 3.1.26.3)	0.996	0.996	bi (<->)	CP041014	2521	229	fig|1639.6784.peg.2521	FIU25_12705		Ribonuclease III (EC 3.1.26.3)	0.991	0.996	bi (<->)	HG421741	1867	229	fig|1334565.3.peg.1867	LMON_1872	rnc	Ribonuclease III (EC 3.1.26.3)	1	0.996	bi (<->)	NC_003210	1849	229	fig|169963.11.peg.1849	lmo1805	rnc	Ribonuclease III (EC 3.1.26.3)
CP048400	598	47	fig|1639.7710.peg.598					FIG00775304: hypothetical protein	633822	633965	-	bi (<->)	CP090057	1832	47	fig|1639.11354.peg.1832			FIG00775304: hypothetical protein	0.979	0.979											bi (<->)	HG421741	1868	47	fig|1334565.3.peg.1868	LMON_1873		hypothetical protein	1	0.979	bi (<->)	NC_003210	1850	47	fig|169963.11.peg.1850			hypothetical protein
CP048400	599	77	fig|1639.7710.peg.599	GZH80_03095		PLF_1637_00001024	PGF_07487229	Acyl carrier protein	633998	634231	-	bi (<->)	CP090057	1833	77	fig|1639.11354.peg.1833	LZJ94_09250		Acyl carrier protein	1	0.987	bi (<->)	CP041014	2520	77	fig|1639.6784.peg.2520	FIU25_12700		Acyl carrier protein	1	0.987	bi (<->)	HG421741	1869	77	fig|1334565.3.peg.1869	LMON_1874	acpP	Acyl carrier protein	1	0.987	bi (<->)	NC_003210	1851	77	fig|169963.11.peg.1851	lmo1806	acpA	Acyl carrier protein
CP048400	600	247	fig|1639.7710.peg.600	GZH80_03100	fabG	PLF_1637_00000562	PGF_08693885	3-oxoacyl-[acyl-carrier protein] reductase (EC 1.1.1.100), FadG	634338	635081	-	bi (<->)	CP090057	1834	247	fig|1639.11354.peg.1834	LZJ94_09255	fabG	3-oxoacyl-[acyl-carrier protein] reductase (EC 1.1.1.100), FadG	0.984	0.996	bi (<->)	CP041014	2519	247	fig|1639.6784.peg.2519	FIU25_12695	fabG	3-oxoacyl-[acyl-carrier protein] reductase (EC 1.1.1.100), FadG	0.996	0.996	bi (<->)	HG421741	1870	247	fig|1334565.3.peg.1870	LMON_1875	fabG	3-oxoacyl-[acyl-carrier protein] reductase (EC 1.1.1.100), FadG	1	0.996	bi (<->)	NC_003210	1852	247	fig|169963.11.peg.1852	lmo1807	fabG	3-oxoacyl-[acyl-carrier protein] reductase (EC 1.1.1.100), FadG
CP048400	601	313	fig|1639.7710.peg.601	GZH80_03105	fabD	PLF_1637_00000754	PGF_06655223	Malonyl CoA-acyl carrier protein transacylase (EC 2.3.1.39)	635085	636026	-	bi (<->)	CP090057	1835	313	fig|1639.11354.peg.1835	LZJ94_09260	fabD	Malonyl CoA-acyl carrier protein transacylase (EC 2.3.1.39)	0.981	0.997	bi (<->)	CP041014	2518	313	fig|1639.6784.peg.2518	FIU25_12690	fabD	Malonyl CoA-acyl carrier protein transacylase (EC 2.3.1.39)	0.968	0.997	bi (<->)	HG421741	1871	313	fig|1334565.3.peg.1871	LMON_1876	fabD	Malonyl CoA-acyl carrier protein transacylase (EC 2.3.1.39)	1	0.997	bi (<->)	NC_003210	1853	313	fig|169963.11.peg.1853	lmo1808	fabD	Malonyl CoA-acyl carrier protein transacylase (EC 2.3.1.39)
CP048400	602	337	fig|1639.7710.peg.602	GZH80_03110	plsX	PLF_1637_00000430	PGF_00033289	Phosphate:acyl-ACP acyltransferase PlsX (EC 2.3.1.n2)	636019	637032	-	bi (<->)	CP090057	1836	337	fig|1639.11354.peg.1836	LZJ94_09265	plsX	Phosphate:acyl-ACP acyltransferase PlsX (EC 2.3.1.n2)	0.997	0.997	bi (<->)	CP041014	2517	337	fig|1639.6784.peg.2517	FIU25_12685	plsX	Phosphate:acyl-ACP acyltransferase PlsX (EC 2.3.1.n2)	1	0.997	bi (<->)	HG421741	1872	337	fig|1334565.3.peg.1872	LMON_1877	plsX	Phosphate:acyl-ACP acyltransferase PlsX (EC 2.3.1.n2)	1	0.997	bi (<->)	NC_003210	1854	337	fig|169963.11.peg.1854	lmo1809	plsX	Phosphate:acyl-ACP acyltransferase PlsX (EC 2.3.1.n2)
CP048400	603	189	fig|1639.7710.peg.603	GZH80_03115	fapR	PLF_1637_00000820	PGF_00057440	Transcription factor FapR	637053	637622	-	bi (<->)	CP090057	1837	189	fig|1639.11354.peg.1837	LZJ94_09270	fapR	Transcription factor FapR	0.989	0.995	bi (<->)	CP041014	2516	189	fig|1639.6784.peg.2516	FIU25_12680	fapR	Transcription factor FapR	1	0.995	bi (<->)	HG421741	1873	179	fig|1334565.3.peg.1873	LMON_1878		Transcription factor FapR	1	0.994	bi (<->)	NC_003210	1855	189	fig|169963.11.peg.1855	lmo1810		Transcription factor FapR
CP048400	604	682	fig|1639.7710.peg.604	GZH80_03120	recG	PLF_1637_00000132	PGF_02226715	ATP-dependent DNA helicase RecG (EC 3.6.4.12)	637803	639851	-	bi (<->)	CP090057	1838	682	fig|1639.11354.peg.1838	LZJ94_09275	recG	ATP-dependent DNA helicase RecG (EC 3.6.4.12)	0.994	0.999	bi (<->)	CP041014	2515	682	fig|1639.6784.peg.2515	FIU25_12675	recG	ATP-dependent DNA helicase RecG (EC 3.6.4.12)	0.997	0.999	bi (<->)	HG421741	1874	682	fig|1334565.3.peg.1874	LMON_1879		ATP-dependent DNA helicase RecG (EC 3.6.4.12)	1	0.999	bi (<->)	NC_003210	1856	682	fig|169963.11.peg.1856	lmo1811		ATP-dependent DNA helicase RecG (EC 3.6.4.12)
CP048400	605	296	fig|1639.7710.peg.605	GZH80_03125	sdaAA	PLF_1637_00000204	PGF_00016223	L-serine dehydratase, alpha subunit (EC 4.3.1.17)	639844	640734	-	bi (<->)	CP090057	1839	296	fig|1639.11354.peg.1839	LZJ94_09280	sdaAA	L-serine dehydratase, alpha subunit (EC 4.3.1.17)	1	0.997	bi (<->)	CP041014	2514	296	fig|1639.6784.peg.2514	FIU25_12670	sdaAA	L-serine dehydratase, alpha subunit (EC 4.3.1.17)	0.997	0.997	bi (<->)	HG421741	1875	296	fig|1334565.3.peg.1875	LMON_1880		L-serine dehydratase, alpha subunit (EC 4.3.1.17)	1	0.997	bi (<->)	NC_003210	1857	296	fig|169963.11.peg.1857	lmo1812		L-serine dehydratase, alpha subunit (EC 4.3.1.17)
CP048400	606	223	fig|1639.7710.peg.606	GZH80_03130	sdaAB	PLF_1637_00000902	PGF_00016224	L-serine dehydratase, beta subunit (EC 4.3.1.17)	640870	641541	-	bi (<->)	CP090057	1840	220	fig|1639.11354.peg.1840	LZJ94_09285	sdaAB	L-serine dehydratase, beta subunit (EC 4.3.1.17)	0.982	0.995	bi (<->)	CP041014	2513	220	fig|1639.6784.peg.2513	FIU25_12665	sdaAB	L-serine dehydratase, beta subunit (EC 4.3.1.17)	0.991	0.995	bi (<->)	HG421741	1876	223	fig|1334565.3.peg.1876	LMON_1881		L-serine dehydratase, beta subunit (EC 4.3.1.17)	1	0.996	bi (<->)	NC_003210	1858	223	fig|169963.11.peg.1858	lmo1813		L-serine dehydratase, beta subunit (EC 4.3.1.17)
CP048400	607	552	fig|1639.7710.peg.607	GZH80_03135		PLF_1637_00000315	PGF_00423429	Dihydroxyacetone kinase-like protein, phosphatase domain / Dihydroxyacetone kinase-like protein, kinase domain	641572	643230	-	bi (<->)	CP090057	1841	552	fig|1639.11354.peg.1841	LZJ94_09290		Dihydroxyacetone kinase-like protein, phosphatase domain / Dihydroxyacetone kinase-like protein, kinase domain	0.987	0.998	bi (<->)	CP041014	2512	552	fig|1639.6784.peg.2512	FIU25_12660		Dihydroxyacetone kinase-like protein, phosphatase domain / Dihydroxyacetone kinase-like protein, kinase domain	0.986	0.998	bi (<->)	HG421741	1877	552	fig|1334565.3.peg.1877	LMON_1882		Dihydroxyacetone kinase-like protein, phosphatase domain / Dihydroxyacetone kinase-like protein, kinase domain	1	0.998	bi (<->)	NC_003210	1859	552	fig|169963.11.peg.1859	lmo1814		Dihydroxyacetone kinase-like protein, phosphatase domain / Dihydroxyacetone kinase-like protein, kinase domain
CP048400	608	121	fig|1639.7710.peg.608	GZH80_03140		PLF_1637_00000724	PGF_05636025	FIG001802: Putative alkaline-shock protein	643245	643610	-	bi (<->)	CP090057	1842	121	fig|1639.11354.peg.1842	LZJ94_09295		FIG001802: Putative alkaline-shock protein	1	0.992	bi (<->)	CP041014	2511	121	fig|1639.6784.peg.2511	FIU25_12655		FIG001802: Putative alkaline-shock protein	1	0.992	bi (<->)	HG421741	1878	121	fig|1334565.3.peg.1878	LMON_1883		FIG001802: Putative alkaline-shock protein	1	0.992	bi (<->)	NC_003210	1860	121	fig|169963.11.peg.1860	lmo1815		FIG001802: Putative alkaline-shock protein
CP048400	609	62	fig|1639.7710.peg.609	GZH80_03145		PLF_1637_00001200	PGF_03278866	LSU ribosomal protein L28p @ LSU ribosomal protein L28p, zinc-independent	643908	644096	+	bi (<->)	CP090057	1843	62	fig|1639.11354.peg.1843	LZJ94_09300	rpmB	LSU ribosomal protein L28p @ LSU ribosomal protein L28p, zinc-independent	1	0.984	bi (<->)	CP041014	2510	62	fig|1639.6784.peg.2510	FIU25_12650		LSU ribosomal protein L28p @ LSU ribosomal protein L28p, zinc-independent	1	0.984	bi (<->)	HG421741	1879	62	fig|1334565.3.peg.1879	LMON_1884	rpmB	LSU ribosomal protein L28p @ LSU ribosomal protein L28p, zinc-independent	1	0.984	bi (<->)	NC_003210	1861	62	fig|169963.11.peg.1861	lmo1816	rpmB	LSU ribosomal protein L28p @ LSU ribosomal protein L28p, zinc-independent
CP048400	610	214	fig|1639.7710.peg.610	GZH80_03150		PLF_1637_00001121	PGF_01719396	Thiamin pyrophosphokinase (EC 2.7.6.2)	644193	644837	-	bi (<->)	CP090057	1844	214	fig|1639.11354.peg.1844	LZJ94_09305		Thiamin pyrophosphokinase (EC 2.7.6.2)	0.925	0.995	bi (<->)	CP041014	2509	214	fig|1639.6784.peg.2509	FIU25_12645		Thiamin pyrophosphokinase (EC 2.7.6.2)	0.939	0.995	bi (<->)	HG421741	1880	214	fig|1334565.3.peg.1880	LMON_1885		Thiamin pyrophosphokinase (EC 2.7.6.2)	1	0.995	bi (<->)	NC_003210	1862	214	fig|169963.11.peg.1862	lmo1817		Thiamin pyrophosphokinase (EC 2.7.6.2)
CP048400	611	218	fig|1639.7710.peg.611	GZH80_03155		PLF_1637_00000803	PGF_10245672	Ribulose-phosphate 3-epimerase (EC 5.1.3.1)	644901	645557	-	bi (<->)	CP090057	1845	218	fig|1639.11354.peg.1845	LZJ94_09310	rpe	Ribulose-phosphate 3-epimerase (EC 5.1.3.1)	0.986	0.995	bi (<->)	CP041014	2508	218	fig|1639.6784.peg.2508	FIU25_12640		Ribulose-phosphate 3-epimerase (EC 5.1.3.1)	0.986	0.995	bi (<->)	HG421741	1881	218	fig|1334565.3.peg.1881	LMON_1886		Ribulose-phosphate 3-epimerase (EC 5.1.3.1)	1	0.995	bi (<->)	NC_003210	1863	218	fig|169963.11.peg.1863	lmo1818		Ribulose-phosphate 3-epimerase (EC 5.1.3.1)
CP048400	612	291	fig|1639.7710.peg.612	GZH80_03160	rsgA	PLF_1637_00001109	PGF_00048928	Ribosome small subunit biogenesis RbfA-release protein RsgA	645560	646435	-	bi (<->)	CP090057	1846	291	fig|1639.11354.peg.1846	LZJ94_09315	rsgA	Ribosome small subunit biogenesis RbfA-release protein RsgA	0.983	0.997	bi (<->)	CP041014	2507	291	fig|1639.6784.peg.2507	FIU25_12635	rsgA	Ribosome small subunit biogenesis RbfA-release protein RsgA	0.986	0.997	bi (<->)	HG421741	1882	291	fig|1334565.3.peg.1882	LMON_1887		Ribosome small subunit biogenesis RbfA-release protein RsgA	1	0.997	bi (<->)	NC_003210	1864	291	fig|169963.11.peg.1864	lmo1819		Ribosome small subunit biogenesis RbfA-release protein RsgA
CP048400	613	655	fig|1639.7710.peg.613	GZH80_03165	pknB	PLF_1637_00000077	PGF_06459503	Serine/threonine protein kinase PrkC, regulator of stationary phase	646454	648421	-	bi (<->)	CP090057	1847	655	fig|1639.11354.peg.1847	LZJ94_09320	pknB	Serine/threonine protein kinase PrkC, regulator of stationary phase	0.976	0.998	bi (<->)	CP041014	2506	655	fig|1639.6784.peg.2506	FIU25_12630	pknB	Serine/threonine protein kinase PrkC, regulator of stationary phase	0.98	0.998	bi (<->)	HG421741	1883	655	fig|1334565.3.peg.1883	LMON_1888		Serine/threonine protein kinase PrkC, regulator of stationary phase	1	0.998	bi (<->)	NC_003210	1865	655	fig|169963.11.peg.1865	lmo1820		Serine/threonine protein kinase PrkC, regulator of stationary phase
CP048400	614	252	fig|1639.7710.peg.614	GZH80_03170		PLF_1637_00000643	PGF_01286574	Protein serine/threonine phosphatase PrpC, regulation of stationary phase	648418	649176	-	bi (<->)	CP090057	1848	252	fig|1639.11354.peg.1848	LZJ94_09325		Protein serine/threonine phosphatase PrpC, regulation of stationary phase	0.996	0.996	bi (<->)	CP041014	2505	252	fig|1639.6784.peg.2505	FIU25_12625		Protein serine/threonine phosphatase PrpC, regulation of stationary phase	0.992	0.996	bi (<->)	HG421741	1884	252	fig|1334565.3.peg.1884	LMON_1889		Protein serine/threonine phosphatase PrpC, regulation of stationary phase	1	0.996	bi (<->)	NC_003210	1866	252	fig|169963.11.peg.1866	lmo1821		Protein serine/threonine phosphatase PrpC, regulation of stationary phase
CP048400	615	444	fig|1639.7710.peg.615	GZH80_03175	rsmB	PLF_1637_00000468	PGF_00769755	16S rRNA (cytosine(967)-C(5))-methyltransferase (EC 2.1.1.176)	649199	650533	-	bi (<->)	CP090057	1849	444	fig|1639.11354.peg.1849	LZJ94_09330	rsmB	16S rRNA (cytosine(967)-C(5))-methyltransferase (EC 2.1.1.176)	0.982	0.998	bi (<->)	CP041014	2504	444	fig|1639.6784.peg.2504	FIU25_12620	rsmB	16S rRNA (cytosine(967)-C(5))-methyltransferase (EC 2.1.1.176)	0.986	0.998	bi (<->)	HG421741	1885	444	fig|1334565.3.peg.1885	LMON_1890		16S rRNA (cytosine(967)-C(5))-methyltransferase (EC 2.1.1.176)	1	0.998	bi (<->)	NC_003210	1867	444	fig|169963.11.peg.1867	lmo1822		16S rRNA (cytosine(967)-C(5))-methyltransferase (EC 2.1.1.176)
CP048400	616	312	fig|1639.7710.peg.616	GZH80_03180		PLF_1637_00000914	PGF_05165078	Methionyl-tRNA formyltransferase (EC 2.1.2.9)	650534	651472	-	bi (<->)	CP090057	1850	312	fig|1639.11354.peg.1850	LZJ94_09335	fmt	Methionyl-tRNA formyltransferase (EC 2.1.2.9)	0.958	0.997	bi (<->)	CP041014	2503	312	fig|1639.6784.peg.2503	FIU25_12615		Methionyl-tRNA formyltransferase (EC 2.1.2.9)	0.987	0.997	bi (<->)	HG421741	1886	312	fig|1334565.3.peg.1886	LMON_1891	fmt	Methionyl-tRNA formyltransferase (EC 2.1.2.9)	1	0.997	bi (<->)	NC_003210	1868	312	fig|169963.11.peg.1868	lmo1823	fmt	Methionyl-tRNA formyltransferase (EC 2.1.2.9)
CP048400	617	797	fig|1639.7710.peg.617	GZH80_03185	priA	PLF_1637_00000046	PGF_00011081	Helicase PriA essential for oriC/DnaA-independent DNA replication	651486	653879	-	bi (<->)	CP090057	1851	797	fig|1639.11354.peg.1851	LZJ94_09340	priA	Helicase PriA essential for oriC/DnaA-independent DNA replication	0.987	0.999	bi (<->)	CP041014	2502	797	fig|1639.6784.peg.2502	FIU25_12610	priA	Helicase PriA essential for oriC/DnaA-independent DNA replication	0.989	0.999	bi (<->)	HG421741	1887	797	fig|1334565.3.peg.1887	LMON_1892	priA	Helicase PriA essential for oriC/DnaA-independent DNA replication	1	0.999	bi (<->)	NC_003210	1869	797	fig|169963.11.peg.1869	lmo1824	priA	Helicase PriA essential for oriC/DnaA-independent DNA replication
CP048400	618	399	fig|1639.7710.peg.618	GZH80_03190	coaBC	PLF_1637_00000095	PGF_09111052	Phosphopantothenoylcysteine decarboxylase (EC 4.1.1.36) / Phosphopantothenoylcysteine synthetase (EC 6.3.2.5)	653884	655083	-	bi (<->)	CP090057	1852	399	fig|1639.11354.peg.1852	LZJ94_09345	coaBC	Phosphopantothenoylcysteine decarboxylase (EC 4.1.1.36) / Phosphopantothenoylcysteine synthetase (EC 6.3.2.5)	0.952	0.997	bi (<->)	CP041014	2501	399	fig|1639.6784.peg.2501	FIU25_12605	coaBC	Phosphopantothenoylcysteine decarboxylase (EC 4.1.1.36) / Phosphopantothenoylcysteine synthetase (EC 6.3.2.5)	0.95	0.997	bi (<->)	HG421741	1888	399	fig|1334565.3.peg.1888	LMON_1893		Phosphopantothenoylcysteine decarboxylase (EC 4.1.1.36) / Phosphopantothenoylcysteine synthetase (EC 6.3.2.5)	1	0.997	bi (<->)	NC_003210	1870	399	fig|169963.11.peg.1870	lmo1825		Phosphopantothenoylcysteine decarboxylase (EC 4.1.1.36) / Phosphopantothenoylcysteine synthetase (EC 6.3.2.5)
CP048400	619	68	fig|1639.7710.peg.619	GZH80_03195		PLF_1637_00001045	PGF_05906360	DNA-directed RNA polymerase omega subunit (EC 2.7.7.6)	655238	655444	-	bi (<->)	CP090057	1853	68	fig|1639.11354.peg.1853	LZJ94_09350	rpoZ	DNA-directed RNA polymerase omega subunit (EC 2.7.7.6)	0.985	0.985	bi (<->)	CP041014	2500	68	fig|1639.6784.peg.2500	FIU25_12600		DNA-directed RNA polymerase omega subunit (EC 2.7.7.6)	1	0.985	bi (<->)	HG421741	1889	67	fig|1334565.3.peg.1889	LMON_1894	rpoZ	DNA-directed RNA polymerase omega subunit (EC 2.7.7.6)	1	0.985	bi (<->)	NC_003210	1871	67	fig|169963.11.peg.1871	lmo1826	rpoZ	DNA-directed RNA polymerase omega subunit (EC 2.7.7.6)
CP048400	620	205	fig|1639.7710.peg.620	GZH80_03200	gmk	PLF_1637_00001057	PGF_00689961	Guanylate kinase (EC 2.7.4.8)	655441	656058	-	bi (<->)	CP090057	1854	205	fig|1639.11354.peg.1854	LZJ94_09355	gmk	Guanylate kinase (EC 2.7.4.8)	1	0.995	bi (<->)	CP041014	2499	206	fig|1639.6784.peg.2499	FIU25_12595		Guanylate kinase (EC 2.7.4.8)	1	0.99	bi (<->)	HG421741	1890	206	fig|1334565.3.peg.1890	LMON_1895	gmk	Guanylate kinase (EC 2.7.4.8)	1	0.99	bi (<->)	NC_003210	1872	206	fig|169963.11.peg.1872	lmo1827	gmk	Guanylate kinase (EC 2.7.4.8)
CP048400	621	291	fig|1639.7710.peg.621	GZH80_03205		PLF_1637_00000216	PGF_07102049	UPF0701 protein YicC	656077	656952	-	bi (<->)	CP090057	1855	291	fig|1639.11354.peg.1855	LZJ94_09360		UPF0701 protein YicC	0.986	0.997	bi (<->)	CP041014	2498	291	fig|1639.6784.peg.2498	FIU25_12590		UPF0701 protein YicC	0.983	0.997	bi (<->)	HG421741	1891	291	fig|1334565.3.peg.1891	LMON_1896		UPF0701 protein YicC	1	0.997	bi (<->)	NC_003210	1873	291	fig|169963.11.peg.1873	lmo1828		UPF0701 protein YicC
CP048400	622	570	fig|1639.7710.peg.622	GZH80_03210		PLF_1637_00000056	PGF_09945387	Fibronectin/fibrinogen-binding protein	657109	658821	+	bi (<->)	CP090057	1856	570	fig|1639.11354.peg.1856	LZJ94_09365	fbpA	Fibronectin/fibrinogen-binding protein	0.968	0.998	bi (<->)	CP041014	2497	570	fig|1639.6784.peg.2497	FIU25_12585		Fibronectin/fibrinogen-binding protein	0.984	0.998	bi (<->)	HG421741	1892	570	fig|1334565.3.peg.1892	LMON_1897		Fibronectin/fibrinogen-binding protein	1	0.998	bi (<->)	NC_003210	1874	570	fig|169963.11.peg.1874	lmo1829		Fibronectin/fibrinogen-binding protein
CP048400	623	199	fig|1639.7710.peg.623	GZH80_03215		PLF_1637_00001718	PGF_06646920	Short-chain dehydrogenase	658909	659508	+	bi (<->)	CP090057	1857	199	fig|1639.11354.peg.1857	LZJ94_09370		Short-chain dehydrogenase	0.98	0.995	bi (<->)	CP041014	2496	199	fig|1639.6784.peg.2496	FIU25_12580		Short-chain dehydrogenase	0.975	0.995	bi (<->)	HG421741	1893	199	fig|1334565.3.peg.1893	LMON_1898		Short-chain dehydrogenase	1	0.995	bi (<->)	NC_003210	1875	199	fig|169963.11.peg.1875	lmo1830		Short-chain dehydrogenase
CP048400	624	209	fig|1639.7710.peg.624	GZH80_03220		PLF_1637_00000525	PGF_10381714	Orotate phosphoribosyltransferase (EC 2.4.2.10)	659549	660178	-	bi (<->)	CP090057	1858	209	fig|1639.11354.peg.1858	LZJ94_09375	pyrE	Orotate phosphoribosyltransferase (EC 2.4.2.10)	0.981	0.995	bi (<->)	CP041014	2495	209	fig|1639.6784.peg.2495	FIU25_12575		Orotate phosphoribosyltransferase (EC 2.4.2.10)	0.995	0.995	bi (<->)	HG421741	1894	209	fig|1334565.3.peg.1894	LMON_1899	pyrE	Orotate phosphoribosyltransferase (EC 2.4.2.10)	1	0.995	bi (<->)	NC_003210	1876	209	fig|169963.11.peg.1876	lmo1831	pyrE	Orotate phosphoribosyltransferase (EC 2.4.2.10)
CP048400	625	233	fig|1639.7710.peg.625	GZH80_03225	pyrF	PLF_1637_00000924	PGF_00777371	Orotidine 5'-phosphate decarboxylase (EC 4.1.1.23)	660175	660876	-	bi (<->)	CP090057	1859	233	fig|1639.11354.peg.1859	LZJ94_09380	pyrF	Orotidine 5'-phosphate decarboxylase (EC 4.1.1.23)	0.918	0.996	bi (<->)	CP041014	2494	233	fig|1639.6784.peg.2494	FIU25_12570	pyrF	Orotidine 5'-phosphate decarboxylase (EC 4.1.1.23)	0.974	0.996	bi (<->)	HG421741	1895	233	fig|1334565.3.peg.1895	LMON_1900	pyrF	Orotidine 5'-phosphate decarboxylase (EC 4.1.1.23)	1	0.996	bi (<->)	NC_003210	1877	233	fig|169963.11.peg.1877	lmo1832	pyrF	Orotidine 5'-phosphate decarboxylase (EC 4.1.1.23)
CP048400	626	304	fig|1639.7710.peg.626	GZH80_03230		PLF_1637_00000493	PGF_03029062	Dihydroorotate dehydrogenase (NAD(+)), catalytic subunit (EC 1.3.1.14)	660873	661787	-	bi (<->)	CP090057	1860	304	fig|1639.11354.peg.1860	LZJ94_09385		Dihydroorotate dehydrogenase (NAD(+)), catalytic subunit (EC 1.3.1.14)	0.977	0.997	bi (<->)	CP041014	2493	304	fig|1639.6784.peg.2493	FIU25_12565		Dihydroorotate dehydrogenase (NAD(+)), catalytic subunit (EC 1.3.1.14)	0.98	0.997	bi (<->)	HG421741	1896	304	fig|1334565.3.peg.1896	LMON_1901	pyrD	Dihydroorotate dehydrogenase (NAD(+)), catalytic subunit (EC 1.3.1.14)	0.997	0.997	bi (<->)	NC_003210	1878	304	fig|169963.11.peg.1878	lmo1833	pyrD	Dihydroorotate dehydrogenase (NAD(+)), catalytic subunit (EC 1.3.1.14)
CP048400	627	254	fig|1639.7710.peg.627	GZH80_03235		PLF_1637_00001450	PGF_01513923	Dihydroorotate dehydrogenase (NAD(+)), electron transfer subunit (EC 1.3.1.14)	661784	662548	-	bi (<->)	CP090057	1861	254	fig|1639.11354.peg.1861	LZJ94_09390		Dihydroorotate dehydrogenase (NAD(+)), electron transfer subunit (EC 1.3.1.14)	0.945	0.996	bi (<->)	CP041014	2492	254	fig|1639.6784.peg.2492	FIU25_12560		Dihydroorotate dehydrogenase (NAD(+)), electron transfer subunit (EC 1.3.1.14)	0.945	0.996	bi (<->)	HG421741	1897	254	fig|1334565.3.peg.1897	LMON_1902	pyrDII	Dihydroorotate dehydrogenase (NAD(+)), electron transfer subunit (EC 1.3.1.14)	1	0.996	bi (<->)	NC_003210	1879	254	fig|169963.11.peg.1879	lmo1834	pyrDII	Dihydroorotate dehydrogenase (NAD(+)), electron transfer subunit (EC 1.3.1.14)
CP048400	628	1070	fig|1639.7710.peg.628	GZH80_03240	carB	PLF_1637_00000235	PGF_00416410	Carbamoyl-phosphate synthase large chain (EC 6.3.5.5)	662571	665783	-	bi (<->)	CP090057	1862	1070	fig|1639.11354.peg.1862	LZJ94_09395	carB	Carbamoyl-phosphate synthase large chain (EC 6.3.5.5)	0.985	0.999	bi (<->)	CP041014	2491	1070	fig|1639.6784.peg.2491	FIU25_12555	carB	Carbamoyl-phosphate synthase large chain (EC 6.3.5.5)	0.991	0.999	bi (<->)	HG421741	1898	1070	fig|1334565.3.peg.1898	LMON_1903	carB	Carbamoyl-phosphate synthase large chain (EC 6.3.5.5)	0.999	0.999	bi (<->)	NC_003210	1880	1070	fig|169963.11.peg.1880	lmo1835	carB	Carbamoyl-phosphate synthase large chain (EC 6.3.5.5)
CP048400	629	363	fig|1639.7710.peg.629	GZH80_03245		PLF_1637_00001174	PGF_07015581	Carbamoyl-phosphate synthase small chain (EC 6.3.5.5)	665776	666867	-	bi (<->)	CP090057	1863	363	fig|1639.11354.peg.1863	LZJ94_09400		Carbamoyl-phosphate synthase small chain (EC 6.3.5.5)	0.983	0.997	bi (<->)	CP041014	2490	363	fig|1639.6784.peg.2490	FIU25_12550		Carbamoyl-phosphate synthase small chain (EC 6.3.5.5)	0.989	0.997	bi (<->)	HG421741	1899	363	fig|1334565.3.peg.1899	LMON_1904	pyrAa	Carbamoyl-phosphate synthase small chain (EC 6.3.5.5)	1	0.997	bi (<->)	NC_003210	1881	363	fig|169963.11.peg.1881	lmo1836	pyrAa	Carbamoyl-phosphate synthase small chain (EC 6.3.5.5)
CP048400	630	426	fig|1639.7710.peg.630	GZH80_03250		PLF_1637_00000244	PGF_00423378	Dihydroorotase (EC 3.5.2.3)	666864	668144	-	bi (<->)	CP090057	1864	426	fig|1639.11354.peg.1864	LZJ94_09405		Dihydroorotase (EC 3.5.2.3)	0.981	0.998	bi (<->)	CP041014	2489	426	fig|1639.6784.peg.2489	FIU25_12545		Dihydroorotase (EC 3.5.2.3)	0.991	0.998	bi (<->)	HG421741	1900	426	fig|1334565.3.peg.1900	LMON_1905	pyrC	Dihydroorotase (EC 3.5.2.3)	1	0.998	bi (<->)	NC_003210	1882	426	fig|169963.11.peg.1882	lmo1837	pyrC	Dihydroorotase (EC 3.5.2.3)
CP048400	631	303	fig|1639.7710.peg.631	GZH80_03255		PLF_1637_00000580	PGF_00066906	Aspartate carbamoyltransferase (EC 2.1.3.2)	668132	669043	-	bi (<->)	CP090057	1865	303	fig|1639.11354.peg.1865	LZJ94_09410		Aspartate carbamoyltransferase (EC 2.1.3.2)	0.974	0.997	bi (<->)	CP041014	2488	303	fig|1639.6784.peg.2488	FIU25_12540		Aspartate carbamoyltransferase (EC 2.1.3.2)	0.957	0.997	bi (<->)	HG421741	1901	303	fig|1334565.3.peg.1901	LMON_1906	pyrB	Aspartate carbamoyltransferase (EC 2.1.3.2)	1	0.997	bi (<->)	NC_003210	1883	303	fig|169963.11.peg.1883	lmo1838	pyrB	Aspartate carbamoyltransferase (EC 2.1.3.2)
CP048400	632	428	fig|1639.7710.peg.632	GZH80_03260		PLF_1637_00000551	PGF_00066935	Uracil permease @ Uracil:proton symporter UraA	669127	670413	-	bi (<->)	CP090057	1866	428	fig|1639.11354.peg.1866	LZJ94_09415		Uracil permease @ Uracil:proton symporter UraA	0.998	0.998	bi (<->)	CP041014	2487	428	fig|1639.6784.peg.2487	FIU25_12535		Uracil permease @ Uracil:proton symporter UraA	0.993	0.998	bi (<->)	HG421741	1902	428	fig|1334565.3.peg.1902	LMON_1907	pyrP	Uracil permease @ Uracil:proton symporter UraA	1	0.998	bi (<->)	NC_003210	1884	428	fig|169963.11.peg.1884	lmo1839	pyrP	Uracil permease @ Uracil:proton symporter UraA
CP048400	633	183	fig|1639.7710.peg.633	GZH80_03265	pyrR	PLF_1637_00000987	PGF_00066124	Pyrimidine operon regulatory protein PyrR	670542	671093	-	bi (<->)	CP090057	1867	183	fig|1639.11354.peg.1867	LZJ94_09420	pyrR	Pyrimidine operon regulatory protein PyrR	1	0.995	bi (<->)	CP041014	2486	183	fig|1639.6784.peg.2486	FIU25_12530	pyrR	Pyrimidine operon regulatory protein PyrR	0.989	0.995	bi (<->)	HG421741	1903	183	fig|1334565.3.peg.1903	LMON_1908	pyrR	Pyrimidine operon regulatory protein PyrR	1	0.995	bi (<->)	NC_003210	1885	183	fig|169963.11.peg.1885	lmo1840	pyrR	Pyrimidine operon regulatory protein PyrR
CP048400	634	76	fig|1639.7710.peg.634	GZH80_03270		PLF_1637_00002449	PGF_00393728	hypothetical protein	671324	671554	+	bi (<->)	CP090057	1868	76	fig|1639.11354.peg.1868	LZJ94_09425		hypothetical protein	0.947	0.987	bi (<->)	CP041014	2485	76	fig|1639.6784.peg.2485	FIU25_12525		hypothetical protein	0.974	0.987	bi (<->)	HG421741	1904	76	fig|1334565.3.peg.1904	LMON_1909		hypothetical protein	1	0.987	bi (<->)	NC_003210	1886	76	fig|169963.11.peg.1886	lmo1841		hypothetical protein
CP048400	635	274	fig|1639.7710.peg.635	GZH80_03275		PLF_1637_00001869	PGF_02162904	STAS domain protein	671642	672466	+	bi (<->)	CP090057	1869	274	fig|1639.11354.peg.1869	LZJ94_09430		STAS domain protein	0.865	0.996	bi (<->)	CP041014	2484	274	fig|1639.6784.peg.2484	FIU25_12520		STAS domain protein	0.967	0.996	bi (<->)	HG421741	1905	274	fig|1334565.3.peg.1905	LMON_1910		STAS domain protein	1	0.996	bi (<->)	NC_003210	1887	274	fig|169963.11.peg.1887	lmo1842		STAS domain protein
CP048400	636	303	fig|1639.7710.peg.636	GZH80_03280		PLF_1637_00000650	PGF_10569727	LSU rRNA pseudouridine(1911/1915/1917) synthase (EC 5.4.99.23)	672486	673397	-	bi (<->)	CP090057	1870	302	fig|1639.11354.peg.1870	LZJ94_09435		LSU rRNA pseudouridine(1911/1915/1917) synthase (EC 5.4.99.23)	0.99	0.997	bi (<->)	CP041014	2483	303	fig|1639.6784.peg.2483	FIU25_12515		LSU rRNA pseudouridine(1911/1915/1917) synthase (EC 5.4.99.23)	0.993	0.997	bi (<->)	HG421741	1906	303	fig|1334565.3.peg.1906	LMON_1911		LSU rRNA pseudouridine(1911/1915/1917) synthase (EC 5.4.99.23)	1	0.997	bi (<->)	NC_003210	1888	303	fig|169963.11.peg.1888	lmo1843		LSU rRNA pseudouridine(1911/1915/1917) synthase (EC 5.4.99.23)
CP048400	637	154	fig|1639.7710.peg.637	GZH80_03285		PLF_1637_00000910	PGF_10049472	Lipoprotein signal peptidase (EC 3.4.23.36)	673397	673861	-	bi (<->)	CP090057	1871	154	fig|1639.11354.peg.1871	LZJ94_09440	lspA	Lipoprotein signal peptidase (EC 3.4.23.36)	0.974	0.994	bi (<->)	CP041014	2482	154	fig|1639.6784.peg.2482	FIU25_12510		Lipoprotein signal peptidase (EC 3.4.23.36)	0.994	0.994	bi (<->)	HG421741	1907	154	fig|1334565.3.peg.1907	LMON_1912	lspA	Lipoprotein signal peptidase (EC 3.4.23.36)	1	0.994	bi (<->)	NC_003210	1889	154	fig|169963.11.peg.1889	lmo1844	lspA	Lipoprotein signal peptidase (EC 3.4.23.36)
CP048400	638	427	fig|1639.7710.peg.638	GZH80_03290		PLF_1637_00000561	PGF_00414709	xanthine/uracil permease family protein	673943	675226	-	bi (<->)	CP090057	1872	427	fig|1639.11354.peg.1872	LZJ94_09445		xanthine/uracil permease family protein	0.991	0.998	bi (<->)	CP041014	2481	427	fig|1639.6784.peg.2481	FIU25_12505		xanthine/uracil permease family protein	0.991	0.998	bi (<->)	HG421741	1908	427	fig|1334565.3.peg.1908	LMON_1913		xanthine/uracil permease family protein	1	0.998	bi (<->)	NC_003210	1890	427	fig|169963.11.peg.1890	lmo1845		xanthine/uracil permease family protein
CP048400	639	456	fig|1639.7710.peg.639	GZH80_03295		PLF_1637_00000263	PGF_08913741	Multi antimicrobial extrusion protein (Na(+)/drug antiporter), MATE family of MDR efflux pumps	675400	676770	+	bi (<->)	CP090057	1873	456	fig|1639.11354.peg.1873	LZJ94_09450		Multi antimicrobial extrusion protein (Na(+)/drug antiporter), MATE family of MDR efflux pumps	0.954	0.998	bi (<->)	CP041014	2480	456	fig|1639.6784.peg.2480	FIU25_12500		Multi antimicrobial extrusion protein (Na(+)/drug antiporter), MATE family of MDR efflux pumps	0.989	0.998	bi (<->)	HG421741	1909	463	fig|1334565.3.peg.1909	LMON_1914		Multi antimicrobial extrusion protein (Na(+)/drug antiporter), MATE family of MDR efflux pumps	0.998	0.983	bi (<->)	NC_003210	1891	463	fig|169963.11.peg.1891	lmo1846		Multi antimicrobial extrusion protein (Na(+)/drug antiporter), MATE family of MDR efflux pumps
CP048400	640	310	fig|1639.7710.peg.640	GZH80_03300		PLF_1637_00001302	PGF_00019217	Manganese ABC transporter, periplasmic-binding protein SitA	676786	677718	-	bi (<->)	CP090057	1876	310	fig|1639.11354.peg.1876	LZJ94_09465		Manganese ABC transporter, periplasmic-binding protein SitA	0.964	0.994	bi (<->)	CP041014	2479	310	fig|1639.6784.peg.2479	FIU25_12495		Manganese ABC transporter, periplasmic-binding protein SitA	0.977	0.997	bi (<->)	HG421741	1910	310	fig|1334565.3.peg.1910	LMON_1915		Manganese ABC transporter, periplasmic-binding protein SitA	1	0.997	bi (<->)	NC_003210	1892	310	fig|169963.11.peg.1892	lmo1847		Manganese ABC transporter, periplasmic-binding protein SitA
CP048400	641	280	fig|1639.7710.peg.641	GZH80_03305		PLF_1637_00000259	PGF_04132127	Manganese ABC transporter, inner membrane permease protein SitD	677715	678557	-	bi (<->)	CP090057	1877	280	fig|1639.11354.peg.1877	LZJ94_09470		Manganese ABC transporter, inner membrane permease protein SitD	0.993	0.996	bi (<->)	CP041014	2478	280	fig|1639.6784.peg.2478	FIU25_12490		Manganese ABC transporter, inner membrane permease protein SitD	0.993	0.996	bi (<->)	HG421741	1911	280	fig|1334565.3.peg.1911	LMON_1916		Manganese ABC transporter, inner membrane permease protein SitD	1	0.996	bi (<->)	NC_003210	1893	280	fig|169963.11.peg.1893	lmo1848		Manganese ABC transporter, inner membrane permease protein SitD
CP048400	642	240	fig|1639.7710.peg.642	GZH80_03310		PLF_1637_00001542	PGF_10335063	Manganese ABC transporter, ATP-binding protein SitB	678561	679283	-	bi (<->)	CP090057	1878	240	fig|1639.11354.peg.1878	LZJ94_09475		Manganese ABC transporter, ATP-binding protein SitB	0.979	0.996	bi (<->)	CP041014	2477	240	fig|1639.6784.peg.2477	FIU25_12485		Manganese ABC transporter, ATP-binding protein SitB	0.996	0.996	bi (<->)	HG421741	1912	240	fig|1334565.3.peg.1912	LMON_1917		Manganese ABC transporter, ATP-binding protein SitB	1	0.996	bi (<->)	NC_003210	1894	240	fig|169963.11.peg.1894	lmo1849		Manganese ABC transporter, ATP-binding protein SitB
CP048400	643	138	fig|1639.7710.peg.643	GZH80_03315		PLF_1637_00001876	PGF_03130038	Transcriptional regulator, MarR family	679443	679859	-	bi (<->)	CP090057	1879	138	fig|1639.11354.peg.1879	LZJ94_09480		Transcriptional regulator, MarR family	0.957	0.993	bi (<->)	CP041014	2476	138	fig|1639.6784.peg.2476	FIU25_12480		Transcriptional regulator, MarR family	0.986	0.993	bi (<->)	HG421741	1913	138	fig|1334565.3.peg.1913	LMON_1918		Transcriptional regulator, MarR family	1	0.993	bi (<->)	NC_003210	1895	138	fig|169963.11.peg.1895	lmo1850		Transcriptional regulator, MarR family
CP048400	644	496	fig|1639.7710.peg.644	GZH80_03320		PLF_1637_00000236	PGF_00549302	Carboxyl-terminal protease (EC 3.4.21.102)	679896	681386	-	bi (<->)	CP090057	1880	496	fig|1639.11354.peg.1880	LZJ94_09485		Carboxyl-terminal protease (EC 3.4.21.102)	0.966	0.998	bi (<->)	CP041014	2475	496	fig|1639.6784.peg.2475	FIU25_12475		Carboxyl-terminal protease (EC 3.4.21.102)	0.99	0.998	bi (<->)	HG421741	1914	496	fig|1334565.3.peg.1914	LMON_1919		Carboxyl-terminal protease (EC 3.4.21.102)	1	0.998	bi (<->)	NC_003210	1896	496	fig|169963.11.peg.1896	lmo1851		Carboxyl-terminal protease (EC 3.4.21.102)
CP048400	645	68	fig|1639.7710.peg.645	GZH80_03325		PLF_1637_00002311	PGF_02705782	Copper(I) chaperone CopZ	681540	681746	-	bi (<->)	CP090057	1881	68	fig|1639.11354.peg.1881	LZJ94_09490	copZ	Copper(I) chaperone CopZ	0.971	0.985	bi (<->)	CP041014	2474	68	fig|1639.6784.peg.2474	FIU25_12470		Copper(I) chaperone CopZ	0.985	0.985	bi (<->)	HG421741	1915	68	fig|1334565.3.peg.1915	LMON_1920		Copper(I) chaperone CopZ	1	0.985	bi (<->)	NC_003210	1897	68	fig|169963.11.peg.1897	lmo1852		Copper(I) chaperone CopZ
CP048400	646	737	fig|1639.7710.peg.646	GZH80_03330		PLF_1637_00000033	PGF_07109475	Lead, cadmium, zinc and mercury transporting ATPase (EC 3.6.3.3) (EC 3.6.3.5); Copper-translocating P-type ATPase (EC 3.6.3.4)	681759	683972	-	bi (<->)	CP090057	1882	737	fig|1639.11354.peg.1882	LZJ94_09495		Lead, cadmium, zinc and mercury transporting ATPase (EC 3.6.3.3) (EC 3.6.3.5); Copper-translocating P-type ATPase (EC 3.6.3.4)	0.988	0.999	bi (<->)	CP041014	2473	737	fig|1639.6784.peg.2473	FIU25_12465		Lead, cadmium, zinc and mercury transporting ATPase (EC 3.6.3.3) (EC 3.6.3.5); Copper-translocating P-type ATPase (EC 3.6.3.4)	0.986	0.999	bi (<->)	HG421741	1916	737	fig|1334565.3.peg.1916	LMON_1921		Lead, cadmium, zinc and mercury transporting ATPase (EC 3.6.3.3) (EC 3.6.3.5); Copper-translocating P-type ATPase (EC 3.6.3.4)	1	0.999	bi (<->)	NC_003210	1898	737	fig|169963.11.peg.1898	lmo1853		Lead, cadmium, zinc and mercury transporting ATPase (EC 3.6.3.3) (EC 3.6.3.5); Copper-translocating P-type ATPase (EC 3.6.3.4)
CP048400	647	97	fig|1639.7710.peg.647	GZH80_03335		PLF_1637_00001635	PGF_00047642	Repressor CsoR of the copZA operon	683987	684280	-	bi (<->)	CP090057	1883	97	fig|1639.11354.peg.1883	LZJ94_09500	csoR	Repressor CsoR of the copZA operon	0.99	0.99	bi (<->)	CP041014	2472	97	fig|1639.6784.peg.2472	FIU25_12460		Repressor CsoR of the copZA operon	1	0.99	bi (<->)	HG421741	1917	97	fig|1334565.3.peg.1917	LMON_1922		Repressor CsoR of the copZA operon	1	0.99	bi (<->)	NC_003210	1899	97	fig|169963.11.peg.1899	lmo1854		Repressor CsoR of the copZA operon
CP048400	648	274	fig|1639.7710.peg.648	GZH80_03340		PLF_1637_00000868	PGF_03981123	D-alanyl-D-alanine carboxypeptidase (EC 3.4.16.4)	684403	685227	-	bi (<->)	CP090057	1884	274	fig|1639.11354.peg.1884	LZJ94_09505		D-alanyl-D-alanine carboxypeptidase (EC 3.4.16.4)	0.967	0.996	bi (<->)	CP041014	2471	274	fig|1639.6784.peg.2471	FIU25_12455		D-alanyl-D-alanine carboxypeptidase (EC 3.4.16.4)	0.993	0.996	bi (<->)	HG421741	1918	274	fig|1334565.3.peg.1918	LMON_1923		D-alanyl-D-alanine carboxypeptidase (EC 3.4.16.4)	1	0.996	bi (<->)	NC_003210	1900	274	fig|169963.11.peg.1900	lmo1855		D-alanyl-D-alanine carboxypeptidase (EC 3.4.16.4)
CP048400	649	233	fig|1639.7710.peg.649	GZH80_03345	deoD	PLF_1637_00000942	PGF_00038987	Purine nucleoside phosphorylase (EC 2.4.2.1)	685285	685986	-	bi (<->)	CP090057	1885	233	fig|1639.11354.peg.1885	LZJ94_09510	deoD	Purine nucleoside phosphorylase (EC 2.4.2.1)	0.996	0.996	bi (<->)	CP041014	2470	233	fig|1639.6784.peg.2470	FIU25_12450	deoD	Purine nucleoside phosphorylase (EC 2.4.2.1)	0.996	0.996	bi (<->)	HG421741	1919	233	fig|1334565.3.peg.1919	LMON_1924	deoD	Purine nucleoside phosphorylase (EC 2.4.2.1)	1	0.996	bi (<->)	NC_003210	1901	233	fig|169963.11.peg.1901	lmo1856	deoD	Purine nucleoside phosphorylase (EC 2.4.2.1)
CP048400	650	77	fig|1639.7710.peg.650	GZH80_03350		PLF_1637_00002005	PGF_02008894	UPF0346 protein YozE	685998	686231	-	bi (<->)	CP090057	1886	77	fig|1639.11354.peg.1886	LZJ94_09515		UPF0346 protein YozE	1	0.987	bi (<->)	CP041014	2469	77	fig|1639.6784.peg.2469	FIU25_12445		UPF0346 protein YozE	1	0.987	bi (<->)	HG421741	1920	68	fig|1334565.3.peg.1920	LMON_1925		UPF0346 protein YozE	1	0.985	bi (<->)	NC_003210	1902	77	fig|169963.11.peg.1902	lmo1857		UPF0346 protein YozE
CP048400	651	301	fig|1639.7710.peg.651	GZH80_03355		PLF_1637_00026602	PGF_00738912	Oxidoreductase, Gfo/Idh/MocA family	686294	687199	-	bi (<->)	CP090057	1887	301	fig|1639.11354.peg.1887	LZJ94_09520		Oxidoreductase, Gfo/Idh/MocA family	0.963	0.997	bi (<->)	CP041014	2468	301	fig|1639.6784.peg.2468	FIU25_12440		Oxidoreductase, Gfo/Idh/MocA family	0.993	0.997	bi (<->)	HG421741	1921	301	fig|1334565.3.peg.1921	LMON_1926		Oxidoreductase, Gfo/Idh/MocA family	1	0.997	bi (<->)	NC_003210	1903	301	fig|169963.11.peg.1903	lmo1858		Oxidoreductase, Gfo/Idh/MocA family
CP048400	652	145	fig|1639.7710.peg.652	GZH80_03360	msrB	PLF_1637_00000428	PGF_06594013	Peptide-methionine (R)-S-oxide reductase MsrB (EC 1.8.4.12)	687282	687719	-	bi (<->)	CP090057	1888	145	fig|1639.11354.peg.1888	LZJ94_09525	msrB	Peptide-methionine (R)-S-oxide reductase MsrB (EC 1.8.4.12)	0.959	0.993	bi (<->)	CP041014	2467	145	fig|1639.6784.peg.2467	FIU25_12435	msrB	Peptide-methionine (R)-S-oxide reductase MsrB (EC 1.8.4.12)	0.993	0.993	bi (<->)	HG421741	1922	145	fig|1334565.3.peg.1922	LMON_1927		Peptide-methionine (R)-S-oxide reductase MsrB (EC 1.8.4.12)	1	0.993	bi (<->)	NC_003210	1904	145	fig|169963.11.peg.1904	lmo1859		Peptide-methionine (R)-S-oxide reductase MsrB (EC 1.8.4.12)
CP048400	653	177	fig|1639.7710.peg.653	GZH80_03365	msrA	PLF_1637_00000338	PGF_05083865	Peptide-methionine (S)-S-oxide reductase MsrA (EC 1.8.4.11)	687726	688259	-	bi (<->)	CP090057	1889	177	fig|1639.11354.peg.1889	LZJ94_09530	msrA	Peptide-methionine (S)-S-oxide reductase MsrA (EC 1.8.4.11)	1	0.989	bi (<->)	CP041014	2466	177	fig|1639.6784.peg.2466	FIU25_12430	msrA	Peptide-methionine (S)-S-oxide reductase MsrA (EC 1.8.4.11)	0.994	0.994	bi (<->)	HG421741	1923	177	fig|1334565.3.peg.1923	LMON_1928		Peptide-methionine (S)-S-oxide reductase MsrA (EC 1.8.4.11)	1	0.994	bi (<->)	NC_003210	1905	177	fig|169963.11.peg.1905	lmo1860		Peptide-methionine (S)-S-oxide reductase MsrA (EC 1.8.4.11)
CP048400	654	204	fig|1639.7710.peg.654	GZH80_03370		PLF_1637_00001243	PGF_00067319	YfaA	688295	688909	-	bi (<->)	CP090057	1890	204	fig|1639.11354.peg.1890	LZJ94_09535		YfaA	0.975	0.995	bi (<->)	CP041014	2465	204	fig|1639.6784.peg.2465	FIU25_12425		YfaA	0.971	0.995	bi (<->)	HG421741	1924	204	fig|1334565.3.peg.1924	LMON_1929		YfaA	1	0.995	bi (<->)	NC_003210	1906	204	fig|169963.11.peg.1906	lmo1861		YfaA
CP048400	655	261	fig|1639.7710.peg.655	GZH80_03375		PLF_1637_00000497	PGF_01291744	FIG006988: Lipase/Acylhydrolase with GDSL-like motif	688925	689710	-	bi (<->)	CP090057	1891	261	fig|1639.11354.peg.1891	LZJ94_09540		FIG006988: Lipase/Acylhydrolase with GDSL-like motif	0.95	0.996	bi (<->)	CP041014	2464	261	fig|1639.6784.peg.2464	FIU25_12420		FIG006988: Lipase/Acylhydrolase with GDSL-like motif	0.969	0.996	bi (<->)	HG421741	1925	261	fig|1334565.3.peg.1925	LMON_1930		FIG006988: Lipase/Acylhydrolase with GDSL-like motif	1	0.996	bi (<->)	NC_003210	1907	261	fig|169963.11.peg.1907	lmo1862		FIG006988: Lipase/Acylhydrolase with GDSL-like motif
CP048400	656	279	fig|1639.7710.peg.656	GZH80_03380		PLF_1637_00000408	PGF_00845945	DegV family protein	689725	690564	-	bi (<->)	CP090057	1892	279	fig|1639.11354.peg.1892	LZJ94_09545		DegV family protein	0.978	0.996	bi (<->)	CP041014	2463	279	fig|1639.6784.peg.2463	FIU25_12415		DegV family protein	0.986	0.996	bi (<->)	HG421741	1926	279	fig|1334565.3.peg.1926	LMON_1931		DegV family protein	1	0.996	bi (<->)	NC_003210	1908	279	fig|169963.11.peg.1908	lmo1863		DegV family protein
CP048400	657	210	fig|1639.7710.peg.657	GZH80_03385		PLF_1637_00026486	PGF_00002592	FIG01964566: Predicted membrane protein, hemolysin III homolog	690743	691375	+	bi (<->)	CP090057	1893	210	fig|1639.11354.peg.1893	LZJ94_09550		FIG01964566: Predicted membrane protein, hemolysin III homolog	0.976	0.995	bi (<->)	CP041014	2462	210	fig|1639.6784.peg.2462	FIU25_12410		FIG01964566: Predicted membrane protein, hemolysin III homolog	1	0.995	bi (<->)	HG421741	1927	210	fig|1334565.3.peg.1927	LMON_1932		FIG01964566: Predicted membrane protein, hemolysin III homolog	1	0.995	bi (<->)	NC_003210	1909	210	fig|169963.11.peg.1909	lmo1864		FIG01964566: Predicted membrane protein, hemolysin III homolog
CP048400	658	205	fig|1639.7710.peg.658	GZH80_03390		PLF_1637_00001274	PGF_00412532	Transcriptional repressor CcpN, MarR family	691497	692114	+	bi (<->)	CP090057	1894	205	fig|1639.11354.peg.1894	LZJ94_09555		Transcriptional repressor CcpN, MarR family	0.98	0.995	bi (<->)	CP041014	2461	205	fig|1639.6784.peg.2461	FIU25_12405		Transcriptional repressor CcpN, MarR family	0.985	0.995	bi (<->)	HG421741	1928	205	fig|1334565.3.peg.1928	LMON_1933		Transcriptional repressor CcpN, MarR family	1	0.995	bi (<->)	NC_003210	1910	205	fig|169963.11.peg.1910	lmo1865		Transcriptional repressor CcpN, MarR family
CP048400	659	270	fig|1639.7710.peg.659	GZH80_03395		PLF_1637_00000933	PGF_00033411	Phosphoenolpyruvate synthase regulatory protein	692127	692939	+	bi (<->)	CP090057	1895	270	fig|1639.11354.peg.1895	LZJ94_09560		Phosphoenolpyruvate synthase regulatory protein	0.993	0.996	bi (<->)	CP041014	2460	270	fig|1639.6784.peg.2460	FIU25_12400		Phosphoenolpyruvate synthase regulatory protein	0.993	0.996	bi (<->)	HG421741	1929	270	fig|1334565.3.peg.1929	LMON_1934		Phosphoenolpyruvate synthase regulatory protein	1	0.996	bi (<->)	NC_003210	1911	270	fig|169963.11.peg.1911	lmo1866		Phosphoenolpyruvate synthase regulatory protein
CP048400	660	879	fig|1639.7710.peg.660	GZH80_03400	ppdK	PLF_1637_00000019	PGF_00045999	Pyruvate,phosphate dikinase (EC 2.7.9.1)	692958	695597	+	bi (<->)	CP090057	1896	879	fig|1639.11354.peg.1896	LZJ94_09565	ppdK	Pyruvate,phosphate dikinase (EC 2.7.9.1)	0.925	0.999	bi (<->)	CP041014	2459	879	fig|1639.6784.peg.2459	FIU25_12395	ppdK	Pyruvate,phosphate dikinase (EC 2.7.9.1)	0.941	0.999	bi (<->)	HG421741	1931	665	fig|1334565.3.peg.1931	LMON_1936		Pyruvate,phosphate dikinase (EC 2.7.9.1)	1	0.998	bi (<->)	NC_003210	1912	879	fig|169963.11.peg.1912	lmo1867		Pyruvate,phosphate dikinase (EC 2.7.9.1)
CP048400	661	125	fig|1639.7710.peg.661	GZH80_03405		PLF_1637_00001935	PGF_00016538	Lactoylglutathione lyase	695647	696024	-	bi (<->)	CP090057	1897	125	fig|1639.11354.peg.1897	LZJ94_09570		Lactoylglutathione lyase	0.984	0.992	bi (<->)	CP041014	2458	125	fig|1639.6784.peg.2458	FIU25_12390		Lactoylglutathione lyase	0.976	0.992	bi (<->)	HG421741	1932	125	fig|1334565.3.peg.1932	LMON_1937		Lactoylglutathione lyase	1	0.992	bi (<->)	NC_003210	1913	125	fig|169963.11.peg.1913	lmo1868		Lactoylglutathione lyase
CP048400	662	327	fig|1639.7710.peg.662	GZH80_03410		PLF_1637_00001343	PGF_08225224	hypothetical protein	696028	697011	-	bi (<->)	CP090057	1898	327	fig|1639.11354.peg.1898	LZJ94_09575		hypothetical protein	0.994	0.997	bi (<->)	CP041014	2457	327	fig|1639.6784.peg.2457	FIU25_12385		hypothetical protein	1	0.997	bi (<->)	HG421741	1933	327	fig|1334565.3.peg.1933	LMON_1938		hypothetical protein	1	0.997	bi (<->)	NC_003210	1914	327	fig|169963.11.peg.1914	lmo1869		hypothetical protein
CP048400	663	207	fig|1639.7710.peg.663	GZH80_03415		PLF_1637_00026517	PGF_08225224	hypothetical protein	697105	697728	-	bi (<->)	CP090057	1899	207	fig|1639.11354.peg.1899	LZJ94_09580		hypothetical protein	0.966	0.995	bi (<->)	CP041014	2456	207	fig|1639.6784.peg.2456	FIU25_12380		hypothetical protein	0.966	0.995	bi (<->)	HG421741	1934	207	fig|1334565.3.peg.1934	LMON_1939		hypothetical protein	1	0.995	bi (<->)	NC_003210	1915	207	fig|169963.11.peg.1915	lmo1870		hypothetical protein
CP048400	664	503	fig|1639.7710.peg.664	GZH80_03420		PLF_1637_00001097	PGF_00033474	Phosphoglucomutase	697868	699379	-	bi (<->)	CP090057	1900	503	fig|1639.11354.peg.1900	LZJ94_09585		Phosphoglucomutase	0.978	0.998	bi (<->)	CP041014	2454	503	fig|1639.6784.peg.2454	FIU25_12370		Phosphoglucomutase	0.97	0.998	bi (<->)	HG421741	1935	503	fig|1334565.3.peg.1935	LMON_1940		Phosphoglucomutase	1	0.998	bi (<->)	NC_003210	1916	503	fig|169963.11.peg.1916	lmo1871		Phosphoglucomutase
CP048400	665	291	fig|1639.7710.peg.665	GZH80_03425		PLF_1637_00001667	PGF_01329082	23S rRNA (guanine(748)-N(1))-methyltransferase (EC 2.1.1.188)	699448	700323	-	bi (<->)	CP090057	1901	291	fig|1639.11354.peg.1901	LZJ94_09590		23S rRNA (guanine(748)-N(1))-methyltransferase (EC 2.1.1.188)	0.962	0.997	bi (<->)	CP041014	2453	291	fig|1639.6784.peg.2453	FIU25_12365		23S rRNA (guanine(748)-N(1))-methyltransferase (EC 2.1.1.188)	0.983	0.997	bi (<->)	HG421741	1936	291	fig|1334565.3.peg.1936	LMON_1941		23S rRNA (guanine(748)-N(1))-methyltransferase (EC 2.1.1.188)	1	0.997	bi (<->)	NC_003210	1917	291	fig|169963.11.peg.1917	lmo1872		23S rRNA (guanine(748)-N(1))-methyltransferase (EC 2.1.1.188)
CP048400	666	160	fig|1639.7710.peg.666	GZH80_03430		PLF_1637_00001835	PGF_09348764	Dihydrofolate reductase (EC 1.5.1.3)	700376	700858	-	bi (<->)	CP090057	1902	160	fig|1639.11354.peg.1902	LZJ94_09595		Dihydrofolate reductase (EC 1.5.1.3)	0.969	0.994	bi (<->)	CP041014	2452	160	fig|1639.6784.peg.2452	FIU25_12360		Dihydrofolate reductase (EC 1.5.1.3)	0.994	0.994	bi (<->)	HG421741	1937	160	fig|1334565.3.peg.1937	LMON_1942		Dihydrofolate reductase (EC 1.5.1.3)	1	0.994	bi (<->)	NC_003210	1918	160	fig|169963.11.peg.1918	lmo1873		Dihydrofolate reductase (EC 1.5.1.3)
CP048400	667	314	fig|1639.7710.peg.667	GZH80_03435		PLF_1637_00000818	PGF_00056897	Thymidylate synthase (EC 2.1.1.45)	700874	701818	-	bi (<->)	CP090057	1903	314	fig|1639.11354.peg.1903	LZJ94_09600		Thymidylate synthase (EC 2.1.1.45)	0.99	0.997	bi (<->)	CP041014	2451	314	fig|1639.6784.peg.2451	FIU25_12355		Thymidylate synthase (EC 2.1.1.45)	0.981	0.997	bi (<->)	HG421741	1938	314	fig|1334565.3.peg.1938	LMON_1943	thyA	Thymidylate synthase (EC 2.1.1.45)	1	0.997	bi (<->)	NC_003210	1919	314	fig|169963.11.peg.1919	lmo1874	thyA	Thymidylate synthase (EC 2.1.1.45)
CP048400	668	630	fig|1639.7710.peg.668	GZH80_03440		PLF_1637_00000136	PGF_03029859	Bis-ABC ATPase Uup	701831	703723	-	bi (<->)	CP090057	1904	630	fig|1639.11354.peg.1904	LZJ94_09605		Bis-ABC ATPase Uup	0.968	0.998	bi (<->)	CP041014	2450	630	fig|1639.6784.peg.2450	FIU25_12350		Bis-ABC ATPase Uup	0.979	0.998	bi (<->)	HG421741	1939	630	fig|1334565.3.peg.1939	LMON_1944		Bis-ABC ATPase Uup	1	0.998	bi (<->)	NC_003210	1920	630	fig|169963.11.peg.1920	lmo1875		Bis-ABC ATPase Uup
[truncated: 2,264 more rows]
[truncated: 62 more columns]

## Sheet: AUF vs. EGD
L. monocytogenes strain AUF												L. monocytogenes strain EGD
[truncated: 2,932 more rows]

## Sheet: AUF vs. EGD-e
L. monocytogenes strain AUF												L. monocytogenes strain EGD-e
[truncated: 2,932 more rows]

## Sheet: AUF vs. FDAARGOS_607
L. monocytogenes strain AUF												L. monocytogenes strain FDAARGOS_607
[truncated: 2,932 more rows]

## Sheet: AUF vs. NTSN
L. monocytogenes strain AUF												L. monocytogenes strain NTSN
[truncated: 2,932 more rows]

## Sheet: AUF vs. UKVDL4
L. monocytogenes strain AUF												L. monocytogenes strain UKVDL4
[truncated: 2,932 more rows]

## Sheet: AUF vs. UKVDL7
L. monocytogenes strain AUF												L. monocytogenes strain UKVDL7
[truncated: 2,932 more rows]

[truncated: 4 more sheets: AUF vs. UKVDL9, AUF vs. 4-52-1953, AUF vs. FSL-J1-158, AUF vs. 10403S ]
