# Supplementary material for: Complete genome of the Listeria monocytogenes strain AUF, used as a live listeriosis veterinary vaccine
Source: Sci Data. 2024 Jun 17;11:643. doi: 10.1038/s41597-024-03440-8 (PMC11183264; doi:10.1038/s41597-024-03440-8)
Supplement: Supplementary file 3 — Supplementary Table 3 [file 41597_2024_3440_MOESM3_ESM.xlsx]

## Sheet: Лист1
Brief characteristics of the 17 pseudogenes found in the L. monocytogenes AUF genome versus to the relevant genes of the L. monocytogenes strain EGD and the L. monocytogenes strais 10403S by BLAST analysis (https://blast.ncbi.nlm.nih.gov/Blast.cgi)
The pseudogenes (n = 17) in L. monocytogenes AUF genome												L. monocytogenes strain EGD				L. monocytogenes strain 10403S
No.	Locus tag of CDS	Location	Nucleotide sequence	Annotated protein function	Amino Acid sequence	Number of L. monocytogenes strains available for the BLAST analysis (https://blast.ncbi.nlm.nih.gov/Blast.cgi) which possessed the gene homolog to the AUF pseudogene			Homology between pseudogene annotated in the AUF and the relevant gene homologs in other Lm strains, %	The possible relation of the mutation to the UV radiation	Type of mutation in a pseudogene	Locus tag of CDS	Nucleotide sequence	Annotated protein function	Pseudogene	Locus tag of CDS	Nucleotide sequence	Annotated protein function	Pseudogene
						Total	Number of Lm strains bearing the gene homolog with 100% identity to the AUF pseudogene
							Abs.	%
1.	GZH80_02230	463227..463741	GTGGCAGAGGTAATTACATTAGTTATAGGTTTTTAGGATTATGCTACACAGTTATTAATAGCTTCTATACATGGGAAGCAGTGGGTTTAAAGATGAAAGGCTTTGTTTCAATTGAAAATAAAGTGAAATTGAGTTTAAGTAATGTAATCATATTTTTAATTTTTCTTATATGTATAGCGTATTCAATTGATGCTAGCAATAAAGTAAATAATATTTGGGAACAAGTGTTTATGATTTTTATGGCTATGTTATTTGGTTTAATGTTTCTTATAAGTATAGTTGTGATGATTACAAAGAATATCAGAGAAAGTTGCGATGTTTACTATATATTATCTGGTAAAATTTATATATTAAAGCACATAGAAAATGATATTTTATTATTAGAATCTCTAAGCCCAA…	hypothetical protein	VAEVITLVIGF*DYATQLLIASIHGKQWV*R*KALFQLKIK*N*V*VM*SYF*FFLYV*RIQLMLAIK*IIFGNKCL*FLWLCYLV*CFL*V*L**LQRISEKVAMFTIYYLVKFIY*ST*KMIFYY*NL*AQIRKYY*KIKLSCSKISICF*MEKITTNSEKKNHFYL*I	100	51	51	100	unlikely	frameshifted	LMON_1726	GTGGCAGAGGTAATTACATTAGTTATAGGTTTTTAGGATTATGCTACACAGTTATTAATAGCTTCTATACATGGGAAGCAGTGGGTTTAAAGATGAAAGGCTTTGTTTCAATTGAAAATAAAGTGAAATTGAGTTTAAGTAATGTAATCATATTTTTAATTTTTCTTATATGTATAGCGTATTCAATTGATGCTAGCAATAAAGTAAATAATATTTGGGAACAAGTGTTTATGATTTTTATGGCTATGTTATTTGGTTTAATGTTTCTTATAAGTATAGTTGTGATGATTACAAAGAATATCAGAGAAAGTTGCGATGTTTACTATATATTATCTGGTAAAATTTATATATTAAAGCACATAGAAAATGATATTTTATTATTAGAATCTCTAAGCCCAA…	hypothetical protein	No	Unavaleble	intergenic region	Not applicable	Not applicable
															No
2.	GZH80_03675	749746..750998	ATGGAATTAGCTAATAAAATGTTACATGCGTTAGAGCATGAAGATATGGCGCTTGCGAAGAAGTATTTTGATGAAGTAGTGCAAGCGGGAACAGATGAAGAACAATATTATTTAGCAGAAGAATTGTTTACACTCGGCTTTTTAGATGAAACGGAAGATTTGTACGAACTTCTGTTAGCAAAATACAAGGATGAAGGCGAGTTACTTGTCCGTGCAGCTGAGGTCGCACTTGAGAAAGACGATATTGATTCTGCGCAAGACTATTTAGAAAAAGTAAATAAAGAAGACGAAGCATATATTGAAAGTTTGCTCGTGTTAGCTGATTTATATCAAATGCAAGGGTTGTTTGAAGTAAGTGAGCAAAAATTACTAGAAGCCAAACAAATGGCGCCAAATGAG…	tetratricopeptide repeat protein	MELANKMLHALEHEDMALAKKYFDEVVQAGTDEEQYYLAEELFTLGFLDETEDLYELLLAKYKDEGELLVRAAEVALEKDDIDSAQDYLEKVNKEDEAYIESLLVLADLYQMQGLFEVSEQKLLEAKQMAPNEPIIDFALGEYYLSQARFASAVQSYQTAVEAGLTIISNGAVSVYERIAEAFAASGAFEEALSYYERALEDKESVDTLFGMGLTAYQAKDYTKAIHALEHLREHDPSYTTLYSYLAKSYEENGEPEKAIAVLKDGLTQDEFNKEMFLEAGKLAVTLRLPEEAEEFYRQAIVLDEEYSEAIMQLNNYYLRRKTMKGSSN**KALGKKLFLNHKFSGT*VLHIRKQNNIIKQKQIMNWLIRTLQIILPS*KNMVYF*EKKANTQNHKKFC…	100	0	0	99.68 - 99.92	likely	frameshifted	LMON_1990	ATGGAATTAGCTAATAAAATGTTACATGCGTTAGAGCATGAAGATATGGCGCTTGCGAAGAAGTATTTTGATGAAGTAGTGCAAGCGGGAACAGATGAAGAACAATATTATTTAGCAGAAGAATTGTTTACACTCGGCTTTTTAGATGAAACGGAAGATTTGTACGAACTTCTGTTAGCAAAATACAAGGATGAAGGCGAGTTACTTGTCCGTGCAGCTGAGGTCGCACTTGAGAAAGACGATATTGATTCTGCGCAAGACTATTTAGAAAAAGTAAATAAAGAAGACGAAGCATATATTGAAAGTTTGCTCGTGTTAGCTGATTTATATCAAATGCAAGGGTTGTTTGAAGTAAGTGAGCAAAAATTACTAGAAGCCAAACAAATGGCGCCAAATGAG…	TPR-repeat-containing protein, putative component of Menaquinone-cytochrome C reductase		LMRG_01069	ATGGAATTAGCTAATAAAATGTTACATGCGTTAGAGCATGAAGATATGGCGCTTGCGAAGAAGTATTTTGATGAAGTAGTGCAAGCGGGAACAGATGAAGAACAATATTATTTAGCAGAAGAATTGTTTACACTCGGCTTTTTAGATGAAACGGAAGATTTGTACGAACTTCTGTTAGCAAAATACAAGGATGAAGGCGAGTTACTTGTCCGTGCAGCTGAGGTCGCACTTGAGAAAGACGATATTGATTCTGCGCAAGACTATTTAGAAAAAGTAAATAAAGAAGACGAAGCATATATTGAAAGTTTGCTCGTGTTAGCTGATTTATATCAAATGCAAGGGTTGTTTGAAGTAAGTGAGCAAAAATTACTAGAAGCCAAACAAATGGCGCCAAATGAG…	hypothetical protein	No
3.	GZH80_06860	complement(1387032..1387322	CAAAAAAATTGTGTAAAAGAGATAAATAAAATATTGAGCAGAGAAAAAATTGACTTTGAACATTTTTCAGTATTTACTAAGGAAATTAGAAGTAACTTTAATACTGCTGATTTTCAGCTTTTTTTGAAGTTCTATTCTTTAAAGGCGCAAGAGAGATATTCTTATTGTCATGTTATAGGGGAGCAATCGCACTATACATATTCGAGAGCAATCATAGATTTTATCTTAACAGAGATAAAAAAGAATCCTCAAAAAACTATTGAACATTTAAAAAAGAAGACAAAAAAATAA	DUF3644 domain-containing protein	KNCVKEINKILSREKIDFEHFSVFTKEIRSNFNTADFQLFLKFYSLKAQERYSYCHVIGEQSHYTYSRAIIDFILTEIKKNPQKTIEHLKKKTKK	91	6	6.59	100	unlikely	SNPs	Unavaleble	intergenic region	Not applicable	Not applicable	Unavaleble	intergenic region	Not applicable	Not applicable
4.	GZH80_06950	1402458..1402907	ATGAAGAAATATTTACAGCGCAAGTTTGACATCCAACATTTTGCTGAAGGTGGAGACGATAAGAATTTTACTCAAGCAGAGCTGGATGAAATTGTAAAGAATCGCTTAGCAGCTGAAAAACGGAAATTTAGTGGAGAGATTGAAAACATCAAAAGCGCGCATGAGGAAGAAATCACGAAGCTTAACGACCAAATCAATCAGCTAAACGATCAAGTTGGCGAACATGATTCATCTGAAAAGGCATTGAAAAAACTTCAAAAAGAGAAAGACGAAGCACAATCGAAGTTGGATGAATATGTTCAGAAAGAACAAACTGCAGAGTGGCACAGCAAGTTAAAAGAAAGTGGCGTAAAAGAAGACCGTTATGAAGCGTTTACGAAGCTTTTTGGGGATGAAGAG…	hypothetical protein	MKKYLQRKFDIQHFAEGGDDKNFTQAELDEIVKNRLAAEKRKFSGEIENIKSAHEEEITKLNDQINQLNDQVGEHDSSEKALKKLQKEKDEAQSKLDEYVQKEQTAEWHSKLKESGVKEDRYEAFTKLFGDEERNDENLTKFAEQYPEWI	1 (a single L. monocytogenes strain 3453)	1	100	100	unlikely	frameshifted	LMON_T63 LMON_T64 LMON_R16	tRNA	Not applicable	Not applicable	Unavaleble	intergenic region	Not applicable	Not applicable
						99	99	100	92.87 - 94.88	likely	incomplete; partial on complete genome; missing C-terminus
5.	GZH80_07675	1522398..1522651	ATGCAAACACAGGCCACTGCCCAAAAATGTCCAAAGACGCCAATGGGTAGAACAGGGATTGTCGGATTAAGGCTTTCCATAATGTGGCTAAGAGTATTCTTTACGTTGCATAGTGCCAAAACTTTAGCGAGGGGAGTCTGTTTTAGTATGCGTATAAATTCAGGGGTCCTTGCCGAGGTTTTGGTAAGGACTTTTTTCATGTTTATTATGAAAATAATTATCTGGGAATTAAAATCTTTTTTTCAGATAATTAA	hypothetical protein	MQTQATAQKCPKTPMGRTGIVGLRLSIMWLRVFFTLHSAKTLARGVCFSMRINSGVLAEVLVRTFFMFIMKIIIWELKSFFQII	100	51	51	100	unlikely	frameshifted	Unavaleble	intergenic region	Not applicable	Not applicable	Unavaleble	intergenic region	Not applicable	Not applicable
6.	GZH80_08750	1749363..1750663	ATGTTTAGTATTTTGATGGCAATTATACAGATAACGGGTATTTTTATTGCAATCCAGATTTTAACAAACAAAGTTTTTTCAATTAAAGAGGGATTGGTTACTATAGCAATTGCTATGCTAGCCTTCCCTTTATTTACTTTAGTTCAATACTGGTCGATGATTTTTGTATTGATTGTTTTTGTAAGTGCCTTATATTGGAAAAATAAAAATGTAGTAGTTTCAGCTTCTATTACGCTTGTGGTTATTATTTTACTTACTATTAGTGACTCTATAGTAGGTTTTATTTTAGTACCGGGCTTGAACTTTAAATATGATGAGATATTTAATGAACTGTTACCAACGTTAATTTACTGCGCGGGAATGTTGGCGAATTTGTTGGTATTTTCGTTTCTTCTTAGA…	sensor histidine kinase	MFSILMAIIQITGIFIAIQILTNKVFSIKEGLVTIAIAMLAFPLFTLVQYWSMIFVLIVFVSALYWKNKNVVVSASITLVVIILLTISDSIVGFILVPGLNFKYDEIFNELLPTLIYCAGMLANLLVFSFLLRKLIEKVNISRFVEHRKYAYIIFSIVALTVLAFYMNIYAGSIAGFDGSVLKINTLIFTGYTILLIVIVTVVINTATNELKVQNQKEQLEQLQDYVTTLESRPCIEKCAFFVMIM*ISCQHLLDILIIMICRV*SITLKIILYL*IKQLNRTTIRFHCFKIFMLLN*RAC*LLN*YELKS*KLMQFWK*LNRLTRFRWIV*IYAKLSVFC*IMRLKRR*LVKIQLFESRL*KKVIA*LLYLRIVYQ*ICHRFIRYLKKVSLQKEKVVD…	100	0	0	99.54 - 99.62	likely	frameshifted	LMON_0051	ATGTTTAGTATTTTGATGGCAATTATACAGATAACGGGTATTTTTATTGCAATCCAGATTTTAACAAACAAAGTTTTTTCAATTAAAGAGGGATTGGTTACTATAGCAATTGCTATGCTAGCCTTCCCTTTATTTACTTTAGTTCAATACTGGTCGATGATTTTTGTATTGATTGTTTTTGTAAGTGCCTTATATTGGAAAAATAAAAATGTAGTAGTTTCAGCTTCTATTACGCTTGTGGTTATTATTTTACTTACTATTAGTGACTCTATAGTAGGTTTTATTTTAGTACCGGGCTTGAACTTTAAATATGATGAGATATTTAATGAACTGTTACCAACGTTAATTTACTGCGCGGGAATGTTGGCGAATTTGTTGGTATTTTCGTTTCTTCTTAGA…	Histidine kinase of the competence regulon ComD	No	LMRG_02479	ATGTTTAGTATTTTGATGGCAATTATACAGATAACGGGTATTTTTATTGCAATCCAGATTTTAACAAACAAAGTTTTTTCAATTAAAGAGGGATTGGTTACTATAGCAATTGCTATGCTAGCCTTCCCTTTATTTACTTTAGTTCAATACTGGTCGATGATTTTTGTATTGATTGTTTTTGTAAGTGCCTTATATTGGAAAAATAAAAATGTAGTAGTTTCAGCTTCTATTACGCTTGTGGTTATTATTTTACTTACTATTAGTGACTCTATAGTAGGTTTTATTTTAGTACCGGGCTTGAACTTTAAATATGATGAGATATTTAATGAACTGTTACCAACGTTAATTTACTGCGCGGGAATGTTGGCGAATTTGTTGGTATTTTCGTTTCTTCTTAGA…	sensor histidine kinase AgrC	No
7.	GZH80_08835	1769441..17+B15+C1+C15:M15	ATGAGCGGAAAAATAAAATTCAATATCGCCGAAGCTCAAAATATTAGTCTTGAGCTTAAAATTGCAGCAGGTAGGTATACGCAAGAAACAGAAGAGCTATTAAAAGTGCTGAAAAATAATAGTTTATGTGATAAAGACCAAGATGTCGTTGAACAGAGGGGACGAATAGAGAAGAATAACCAAAGACTTATAGAATATGAGAAATTTATAAACACAAATCTCTCTAAATCTAATTCAGTTATAGAAGAATTGTTTATGAGTGTAGAAGTATTGTATGCACAGCAAGTTTCTGAGTTTAGAAATCCTAACTCTGCAGGTTATAAAGAATTAATGGGTAATGTTAAAGCAGTAGCTTATCAAGAACTTTCAAAGGTGTCAGGACTGAAGAGAATTCTCACA…	hypothetical protein	MSGKIKFNIAEAQNISLELKIAAGRYTQETEELLKVLKNNSLCDKDQDVVEQRGRIEKNNQRLIEYEKFINTNLSKSNSVIEELFMSVEVLYAQQVSEFRNPNSAGYKELMGNVKAVAYQELSKVSGLKRILTSEKGDIQNLRDTLLDTLVDNVYTKLINDTVEYYGSSKDIINLYGMEDGKLFKGGAKDVLNNPRKYISTAYLISDTLKSFNSYGNSKDSSRLAGDLTGIAIKKGADFAVGKSSYYGISWFWCKWC*RRYRRRHYFRCCR*NY*SDG*IC*REQGRSKEG*LGNKRYI*RLEKNSRFKTRIYSG*LSSKL	100	37	37	100	unlikely	frameshifted	LMON_0070	ATGAGCGGAAAAATAAAATTCAATATCGCCGAAGCTCAAAATATTAGTCTTGAGCTTAAAATTGCAGCAGGTAGGTATACGCAAGAAACAGAAGAGCTATTAAAAGTGCTGAAAAATAATAGTTTATGTGATAAAGACCAAGATGTCGTTGAACAGAGGGGACGAATAGAGAAGAATAACCAAAGACTTATAGAATATGAGAAATTTATAAACACAAATCTCTCTAAATCTAATTCAGTTATAGAAGAATTGTTTATGAGTGTAGAAGTATTGTATGCACAGCAAGTTTCTGAGTTTAGAAATCCTAACTCTGCAGGTTATAAAGAATTAATGGGTAATGTTAAAGCAGTAGCTTATCAAGAACTTTCAAAGGTGTCAGGACTGAAGAGAATTCTCACA…	hypothetical protein	No	LMRG_02848	ATGAGCGGAAAAATAAAATTCAATATCGCCGAAGCTCAAAATATTAGTCTTGAGCTTAAAATTGCAGCAGGTAGGTATACGCAAGAAACAGAAGAGCTATTAAAAGTGCTGAAAAATAATAGTTTATGTGATAAAGACCAAGATGTCGTTGAACAGAGGGGACGAATAGAGAAGAATAACCAAAGACTTATAGAATATGAGAAATTTATAAACACAAATCTCTCTAAATCTAATTCAGTTATAGAAGAATTGTTTATGAGTGTAGAAGTATTGTATGCACAGCAAGTTTCTGAGTTTAGAAATCCTAACTCTGCAGGTTATAAAGAATTAATGGGTAATGTTAAAGCAGTAGCTTATCAAGAACTTTCAAAGGTGTCAGGACTGAAGAGAATTCTCACA…	hypothetical protein; frameshift	Yes
8.	GZH80_08855	1772545..1772836	GTGAAAATAGACTTAGAGCAAATATATACTTTACAATTCACAATGGGATTAAGATACAGACCAATGCAAATCAGGCATAATATAAAATTATTACTCGTGGCTCTTTTATTTTTTTCCTGGGTTCAAGGAGACTTTATGAATGGCCTACCAGGTGATTTGAGTATGTTTAGAGTAGACATGTCATTAATTGTAATTTTAGGAATTTGTTTTATTATATTAAATCCAACAAAACTAGCAATAAGGTTTCAGAATTCCCAATATTTGTTGTATATTTTTTGTTTTCAATGGTTAA	hypothetical protein	VKIDLEQIYTLQFTMGLRYRPMQIRHNIKLLLVALLFFSWVQGDFMNGLPGDLSMFRVDMSLIVILGICFIILNPTKLAIRFQNSQYLLYIFCFQWL	100	57	57	100	unlikely	frameshifted	LMON_0074	GTGAAAATAGACTTAGAGCAAATATATACTTTACAATTCACAATGGGATTAAGATACAGACCAATGCAAA TCAGGCATAATATAAAATTATTACTCGTGGCTCTTTTATTTTTTTCCTGGGTTCAAGGAGACTTTATGAA TGGCCTACCAGGTGATTTGAGTATGTTTAGAGTAGACATGTCATTAATTGTAATTTTAGGAATTTGTTTT ATTATATTAAATCCAACAAAACTAGCAATAAGGTTTCAGAATTCCCAATATTTGTTGTATATTTTTTGTT TTCAATGGTTAA	hypothetical protein	No	LMRG_02895	GTGAAAATAGACTTAGAGCAAATATATACTTTACAATTCACAATGGGATTAAGATACAGACCAATGCAAATCAGGCATAATATAAAATTATTACTCGTGGCTCTTTTATTTTTTTCCTGGGTTCAAGGAGACTTTATGAATGGCCTACCAGGTGATTTGAGTATGTTTAGAGTAGACATGTCATTAATTGTAATTTTAGGAATTTGTTTTATTATATTAAATCCAACAAAACTAGCAATAAGGTTTCAGAATTCCCAATATTTGTTGTATATTTTTTGTTTTCAATGGTTAATTCTCTTGCTTATAAGATTCTTTTATTTTAGCTTGTTTTATTTTTTTCAAAATAAAGTTAGTCTCACTAATCAAACTATAACTAAAGCATATGTTTTATTATTTGTT…	hypothetical protein	No
9.	GZH80_09330	1863271..1864408	AT+D17:M17GAGTACAAAAGTAATGTATCCAGCAGAAATAAAAGAAAAAGCTATCAAAATGAAATTAGCAGGTAAATCTACCAAAGAAATTATGAGAACATTAAACATCAAAAATCCAACACAAGTGAAAACTTGGTGGCGCTGGTATCGAAATGAAGAAACCCACAGGTTTCACCAAGGAGTAGGTAAACAATATAAATACCAAAAAGGGGTGCCTGAATTACCAGAAATAGAACAATTAAAAATAGCTCTTCGGCAAAAAGAGCTAGAACTGGAAATTTTAAAAAAGTACAAGGCATTGGAAAGGAAGTGAATCCAGCATATTTTGTTTTGTTAGTAGAAGAGCTAAAAACAAAGTATCTTGTCAAAGATATCTGTCAAATACTACAAGTACCTTT…	IS3 family transposase]	MSTKVMYPAEIKEKAIKMKLAGKSTKEIMRTLNIKNPTQVKTWWRWYRNEETHRFHQGVGKQYKYQKGVPELPEIEQLKIALRQKELELEILKKYKALERK*IQHILFC**KS*KQSILSKISVKYYKYLYLPIIAGKRKISHRAHWRKNRAVM*SISVHLWLSKNRRINETRRTSWHQ*STAYYAKISVAMSGKSKKEKSTRLRLLSNRKPLKSKLSS*SAAGKINYRYHLPLFRRLPFIFIKHYGFV*WRNRCLLHWRKTRHRISARYIKSVVPSRRKFTS*RSRFGVHIL*ILSVL*KEKRYPQYVPKRDTRRQRSHRMFPFLAKVRNILP*NSV*IR*IYCNPNRKRLH*IL*RKTNSTKIRLPISY*FQETSSL	100	43	43	100	unlikely	frameshifted	LMON_0171	ATGAGTACAAAAGTAATGTATCCAGCAGAAATAAAAGAAAAAGCTATCAAAATGAAATTAGCAGGTAAATCTACCAAAGAAATTATGAGAACATTAAACATCAAAAATCCAACACAAGTGAAAACTTGGTGGCGCTGGTATCGAAATGAAGAAACCCACAGGTTTCACCAAGGAGTAGGTAAACAATATAAATACCAAAAAGGGGTGCCTGAATTACCAGAAATAGAACAATTAAAAATAGCTCTTCGGCAAAAAGAGCTAGAACTGGAAATTTTAAAAAAGTACAAGGCATTGGAAAGGAAGTGAATCCAGCATATTTTGTTTTGTTAGTAGAAGAGCTAAAAACAAAGTATCTTGTCAAAGATATCTGTCAAATACTACAAGTACCTTTATCTACCT…	hypothetical protein	Yes Truncated	LMRG_02967	ATGAGTACAAAAGTAATGTATCCAGCAGAAATAAAAGAAAAAGCTATCAAAATGAAATTAGCAGGTAAATCTACCAAAGAAATTATGAGAACATTAAACATCAAAAATCCAACACAAGTGAAAACTTGGTGGCGCTGGTATCGAAATGAAGAAACCCACAGGTTTCACCAAGGAGTAGGTAAACAATATAAATACCAAAAAGGGGTGCCTGAATTACCAGAAATAGAACAATTAAAAATAGCTCTTCGGCAAAAAGAGCTAGAACTGGAAATTTTAAAAAAGTACAAGGCATTGGAAAGGAAGTGA	hypothetical protein	No
10.	GZH80_10020	2013135..2014482	ATGACCTCTAGTGGGAAGTTGATGTTGCAGTTTCTTGTCAGCTTTAGTGAATTTGAGCGAAATCAAATTTCAGAAAATGTTCAAATGACTATGACCTAATTGGTACGAGATCAAAAGCGCTATGCAGGGGGATGACGATTTGGTTATGTTAGTGTTGTTGATAATGATGGAAAAATTACTCATTGAGCCTAAAGAAGCGGAACTAGTTCAGTTGATTTATTCAAAATACTTGAGTGGTCAATGGTATCGTTCGATTGCAAATGAATTAAATAAAAGGGGCTATCAGCCTATTAAAGGCACCCTTTTTTCAACTACTACCATTAAAGATATTTTGCATAATAAAATCTATGCTGGGTATTTAAAATATGCTCATTACGTTGATTGGCATACGAAACGAAG…	recombinase family protein	MTSSGKLMLQFLVSFSEFERNQISENVQMTMT*LVRDQKRYAGG*RFGYVSVVDNDGKITH*A*RSGTSSVDLFKILEWSMVSFDCK*IK*KGLSAY*RHPFFNYYH*RYFA**NLCWVFKICSLR*LAYETKKREKLPPDYCKRRPRTNY**TYLSGGSGAFGIRE*APKL*SYRRKCSDRITSMSRM*APMAANNVINRLKDGTKKRIRYYSCFQFRNKGASVCHANSIRADQAEQFVAERLKETVQHPQIIKEVNSST*SGNGGAAPPIVGRAKGYTGSKTRNNRKK*EINVIVRRKPRIVRLVKRTFRRTAYITTRKTDSRK*ALNHFKLSR*ENRGRQRD*HCY*H**TSKQSRKATDKTAIQNVYSKD*LYARY*RPLTIDDVF*PIHY*ST*…	52	49	94.2	100	unlikely	frameshifted	LMON_0298 LMON_0299 LMON_0300	>EDG_LMON_0298 GTGTCTCTAACTGACGTAATGACCTCTAGTGGGAAGTTGATGTTGCAGTTTCTTGTCAGCTTTAGTGAAT TTGAGCGAAATCAAATTTCAGAAAATGTTCAAATGACTATGACCTAA >EDG_LMON_0299 TTGGTTATGTTAGTGTTGTTGATAATGATGGAAAAATTACTCATTGAGCCTAAAGAAGCGGAACTAGTTC AGTTGATTTATTCAAAATACTTGAGTGGTCAATGGTATCGTTCGATTGCAAATGAATTAAATAAAAGGGG CTATCAGCCTATTAAAGGCACCCTTTTTTCAACTACTACCATTAAAGATATTTTGCATAATAAAATCTAT GCTGGGTATTTAAAATATGCTCATTACGTTGATTGGC…	LMON_0298: hypothetical protein LMON_0299: Cassette chromosome recombinase B LMON_0300: hypothetical protein	No	LMRG_02934	ATGGAGGAGCAGCGCCTCCCATTGTCGGAAGAGCTAAAGGTTATACAGGCTCAAAAACAAGAAACAATCGTAAAAAATGAGAAATTAACGTTATTGTTAGAAGAAAACCCAGAATTGTTAGACTCGTTAAAAGAACGTTTAGAAGAACTGCATACATTACTACGAGAAAAACAGATTCGAGAAAATGAGCTCTTAACCATTTTAAGTTATCAAGGTAAGAAAATAGAGGTAGACAACGTGACTGACATTGTTATTGACATTGATAAACTAGTAAGCAATCAAGAAAAGCAACAGATAAAACAGCTATACAGAACGTTTATTCAAAAGATTAACTTTACGCCAGATACTAAAGACCGCTTACAATTGACGATGTATTTTGACCAATCCATTATTGATCAA…	hypothetical protein	No
11.	GZH80_10855	2186930..2187547	ATGTTAATGTCTCTTTCGGTTCTGCCACTGGCAACTTATGCATCAGAAACAGAGAACACTCCTACTGAATCATATGACGGAGAAAATTTTATAGCAACCCAAACGGGTAATACTTTAGTTATTGAAGATAAGAAGACGGGCGAAACTGTAAAAATTGAAATGAACGACGAAGAAAACGGGGTAATTACATCTGATGATGGTACAATAGAAAATGTACATAGGGATGAAGAAGGTAACGTTTATGTAGATAATGAGCTTGAACTAGAAGCACCTCCTTTAGACATTGAAGATGGCATAAATATCGCCACTTAGCCTCGGTTACTGAAAGCTTCTAAATGGATATATGTTCAAACAACTAAGTATAATACAACCACACAAGGTAATATGAGAAGTCTTGCA…	hypothetical protein	MLMSLSVLPLATYASETENTPTESYDGENFIATQTGNTLVIEDKKTGETVKIEMNDEENGVITSDDGTIENVHRDEEGNVYVDNELELEAPPLDIEDGINIAT*PRLLKASKWIYVQTTKYNTTTQGNMRSLALGILSFMPITGPIFGIVAIIDAARSMGAKTLYVRVKQYRTSGYQFYKYDSYYYANASLTKLVKKTSQTKRMW	100	54	54	100	unlikely	frameshifted	LMON_0471	ATGTTAATGTCTCTTTCGGTTCTGCCACTGGCAACTTATGCATCAGAAACAGAGAACACTCCTACTGAAT CATATGACGGAGAAAATTTTATAGCAACCCAAACGGGTAATACTTTAGTTATTGAAGATAAGAAGACGGG CGAAACTGTAAAAATTGAAATGAACGACGAAGAAAACGGGGTAATTACATCTGATGATGGTACAATAGAA AATGTACATAGGGATGAAGAAGGTAACGTTTATGTAGATAATGAGCTTGAACTAGAAGCACCTCCTTTAG ACATTGAAGATGGCATAAATATCGCCACTTAGCCTCGGTTACTGAAAGCTTCTAAATGGATATATGTTCA AACAACTAAGTATAATACAACCACACAAGGTAATATGAGAAGTC…	hypothetical protein	No	LMRG_00154	ATGAAAAAAATCATTATAGTACTAGCACCAGTTATGTTAATGTCTCTTTCGGTTCTGCCACTGGCAACTTATGCATCAGAAACAGAGAACACTCCTACTGAATCATATGACGGAGAAAATTTTATAGCAACCCAAACGGGTAATACTTTAGTTATTGAAGATAAGAAGACGGGCGAAACTGTAAAAATTGAAATGAACGACGAAGAAAACGGGGTAATTACATCTGATGATGGTACAATAGAAAATGTACATAGGGATGAAGAAGGTAACGTTTATGTAGATAATGAGCTTGAACTAGAAGCACCTCCTTTAGACATTGAAGATGGCATAAATATCGCCACTTAGCCTCGGTTACTGAAAGCTTCTAAATGGATATATGTTCAAACAACTAAGTATAAT…	hypothetical protein; frameshift	Yes
12.	GZH80_11690	2357103..2358017	ATGGACATATTGAAAAAAATTGCAGCTATTTTTATTTTTAGTTTAGCAGTTTTGCTAATACCTTTAAGCGGCAAAGCAACTGTTGAAAAAAGTTTGGATTTAAGCGGAACAACATGTGTCACGAATGAGGAGCAACTTGAAATACAAGATTTTGTTGACTCATCTAAAGAAGCTAGAGAGAAGTTTGTTGAGGAGTATAATGAGGCACATCCTGAGGATCAGGTGGAAAATACGGAGCCAATAATTAATCCTATAGAAAAATAGGCACCTAGACTTTTGAAAAAAGTGGTTGGAGCAGACAATAGAGTAAAAGCAAATGTAAATAATTCTCCATATAAACAAATAGGCTATATGGAAATGTCATTTAAGAAAGGCAATAAAATGGTTTGGTATGTTGGG…	trypsin-like serine protease	MDILKKIAAIFIFSLAVLLIPLSGKATVEKSLDLSGTTCVTNEEQLEIQDFVDSSKEAREKFVEEYNEAHPEDQVENTEPIINPIEK*APRLLKKVVGADNRVKANVNNSPYKQIGYMEMSFKKGNKMVWYVGTGTIIGSNKVLTAGHNLYDKSTRSWANGVIFQPKMNNWVSPTYVTSSKLHVPVNWSSKGDSNYDIGVVTLSKSVSSYGSLKYRVPTANTTLFSTISGYPGQSPKAGSQWYGNGNALITNQKISYSIDTTGGQSGSPIINDGSIIGVHTLGSSANSGVRITPALKSFIDGAK	100	51	51	100	unlikely	frameshifted	LMON_0639 LMON_0640	>EDG_LMON_0639 TTGAAAAAAATTGCAGCTATTTTTATTTTTAGTTTAGCAGTTTTGCTAATACCTTTAAGCGGCAAAGCAA CTGTTGAAAAAAGTTTGGATTTAAGCGGAACAACATGTGTCACGAATGAGGAGCAACTTGAAATACAAGA TTTTGTTGACTCATCTAAAGAAGCTAGAGAGAAGTTTGTTGAGGAGTATAATGAGGCACATCCTGAGGAT CAGGTGGAAAATACGGAGCCAATAATTAATCCTATAGAAAAATAG >EDG_LMON_0640 ATGTCATTTAAGAAAGGCAATAAAATGGTTTGGTATGTTGGGACAGGAACAATTATCGGAAGCAATAAAG TCTTGACTGCAGGACACAATTTGTATGATAAGAGTACTA…	LMON_0639: Glutamyl endopeptidase precursor, blaSE LMON_0640: Glutamyl endopeptidase precursor, blaSE	No	LMRG_00322	ATGGACATATTGAAAAAAATTGCAGCTATTTTTATTTTTAGTTTAGCAGTTTTGCTAATACCTTTAAGCGGCAAAGCAACTGTTGAAAAAAGTTTGGATTTAAGCGGAACAACATGTGTCACGAATGAGGAGCAACTTGAAATACAAGATTTTGTTGACTCATCTAAAGAAGCTAGAGAGAAGTTTGTTGAGGAGTATAATGAGGCACATCCTGAGGATCAGGTGGAAAATACGGAGCCAATAATTAATCCTATAGAAAAATAGGCACCTAGACTTTTGAAAAAAGTGGTTGGAGCAGACAATAGAGTAAAAGCAAATGTAAATAATTCTCCATATAAACAAATAGGCTATATGGAAATGTCATTTAAGAAAGGCAATAAAATGGTTTGGTATGTTGGG…	glutamyl endopeptidase; frameshift	Yes
13.	GZH80_11730	2366280..2367672	ATGAATTCATTATTTAGAAGAAAACCGATAGAAGATTTAATGCATAATAAAAGTGGTAGCACGCATTTAAAGCAAACTCTCGGACCACTTGATTTAACTTTACTTGGGGTCGGGGCGATTGTCGGAACGGGGATTTTTATTTTACCTGGAACAGTGGCTGCGAAAAATGCGGGACCAGCGATTATTTTCTCTTTTGTGATTGCGGCGATTGTTTGTGCGATTGCAGCAATGTGTTACTCGGAGTTTGCATCTAGTGTTCCTGTTGCAGGGAGCGCCTATACGTATGGTTATGTGGTTTTTGGTGAGTTAATTGGATGGTTTGCTTGGTTGGGCACTTATTTTGGAATACGGGCTTGCAGTGGCTTCTGTGGCAAGTGGATGGTCTTCTTATTTAAATGC…	amino acid permease	MNSLFRRKPIEDLMHNKSGSTHLKQTLGPLDLTLLGVGAIVGTGIFILPGTVAAKNAGPAIIFSFVIAAIVCAIAAMCYSEFASSVPVAGSAYTYGYVVFGELIGWFAWLGTYFGIRACSGFCGKWMVFLFKCVTFRFSYFHPGSNLWAF*SRSRYIY*FTGDYYCSCDCLFINAWDKRINTREYHYGSY*SRCYFTFLSSWRILCQTG*LATVYAVWN*WSYEWSGASFLCLFRF*CRFLRGGRSERSATDDADWNYWVATYLYGVICCCIRCFNWNGAVHRFKRN*SCGLCLASD*PRLGSWHCITWRSCWDDYGYFSDELRGY*TDFCNGT*WFIAESTCGNQSKIPNTC*KYLDFRSDCCNY*WACAIGSIG*VG*YWNTLGVYDGVYRDYLFT*…	100	0	0	98.78 - 99.93	likely	frameshifted	LMON_0649	ATGAATTCATTATTTAGAAGAAAACCGATAGAAGATTTAATGCATAATAAAAGTGGTAGCACGCATTTAAAGCAAACTCTCGGACCACTTGATTTAACTTTACTTGGGGTCGGGGCGATTGTCGGAACGGGGATTTTTATTTTACCTGGAACAGTGGCTGCGAAAAATGCGGGACCAGCGATTATTTTCTCTTTTGTGATTGCGGCGATTGTTTGTGCGATTGCAGCAATGTGTTACTCGGAGTTTGCATCTAGTGTTCCTGTTGCAGGGAGCGCCTATACGTATGGTTATGTGGTTTTTGGTGAGTTAATTGGATGGTTGCTTGGTTGGGCACTTATTTTGGAATACGGGCTTGCAGTGGCTTCTGTGGCAAGTGGATGGTCTTCTTATTTAAATGCG…	Amino acid permease	No	LMRG_00332	ATGAATTCATTATTTAGAAGAAAACCGATAGAAGATTTAATGCATAATAAAAGTGGTAGCACGCATTTAAAGCAAACTCTCGGACCACTTGATTTAACTTTACTTGGGGTCGGGGCGATTGTCGGAACGGGGATTTTTATTTTACCTGGAACAGTGGCTGCGAAAAATGCGGGACCAGCGATTATTTTCTCTTTTGTGATTGCGGCGATTGTTTGTGCGATTGCAGCAATGTGTTACTCGGAGTTTGCATCTAGTGTTCCTGTTGCAGGGAGCGCCTATACGTATGGTTATGTGGTTTTTGGTGAGTTAATTGGATGGTTGCTTGGTTGGGCACTTATTTTGGAATACGGGCTTGCAGTGGCTTCTGTGGCAAGTGGATGGTCTTCTTATTTAAATGCG…	APA family basic amino acid/polyamine antiporter	No
14.	GZH80_12230	2455596..2455882	ATGAAATACTGTTGTATTTCCATCATAATCATCATTTGCTATTATTTCACCAATGAAAAAACGAAACTAAATTTTGGAATTAGTACCACTACAATTGTTGAAGAGGTTAAAAAAAATCGCGAAGACTATTCAACATTACTAAATAAATTGGCAGAAAAAGAATTAAAAGGAATTACTACCCTTAGAAATTTCAGATTGCTCGTTTCCAGCATATTCCTGATAATAGTTATTTTACTGATAGCAATTACTTAGCAAAGAAAAGACAACGGATAACGGATAACGGATAA	hypothetical protein	MKYCCISIIIIICYYFTNEKTKLNFGISTTTIVEEVKKNREDYSTLLNKLAEKELKGITTLRNFRLLVSSIFLIIVILLIAIT*QRKDNG*RITD	100	51	51	100	unlikely	frameshifted	Unavaleble	intergenic region	Not applicable	Not applicable	Unavaleble	intergenic region	Not applicable	Not applicable
15.	GZH80_13225	2653681..2654643	ATGGATTATTTGAATGCACTAGAAGAAGCTTGGGGAATGGACGATACTTCTGAAAAAGTAAAATTATTGGAACAAGCTATTGCAAGTGCCGATATGTATAACGATGTCGAAAGCGCTGTTGAAGCCAGGGAATTATTGATAGAAACTTGTTTAACGGCTGGCTTTCCTAAAAAACAACTGAAAGCATTTAGTTGGTTAGTGAAAAAATGGGAAGACGACGATTCTTCTGTAGACACCTTCGATCTTTTTTGGAATTATAAATGAATTAGCGAACAGATTGCTACATTTGATGAAATACCAAAAACACAAATTAACAGGCTTTTAGAGGATATGAAGCTGAAATTCGAGCAGCAAAATTACTCACTGCGCCCTTATTATAAAGTTTGTACGCTTGATGCT…	hypothetical protein	MDYLNALEEAWGMDDTSEKVKLLEQAIASADMYNDVESAVEARELLIETCLTAGFPKKQLKAFSWLVKKWEDDDSSVDTFDLFWNYK*ISEQIATFDEIPKTQINRLLEDMKLKFEQQNYSLRPYYKVCTLDAMWMGEVEKAKQFFVKWNNTEADHLNDCRACETCAQASYYYFIKDYEKAKETATPIINGKLACAEVPHYTYGDMALVYLELGDAEMAQECFDKGYPLVEKQIALIQPLSYLLKYLVKTNQTEKAREVLDVHKEIVLQAESGMDRLLFLQAAYPLFDREKEADLVEMTEALTAKFDARNENSYYQDLLK	100	37	37	100	unlikely	frameshifted	LMON_0947	ATGGATTATTTGAATGCACTAGAAGAAGCTTGGGGAATGGACGATACTTCTGAAAAAGTAAAATTATTGGAACAAGCTATTGCAAGTGCCGATATGTATAACGATGTCGAAAGCGCTGTTGAAGCCAGGGAATTATTGATAGAAACTTGTTTAACGGCTGGCTTTCCTAAAAAACAACTGAAAGCATTTAGTTGGTTAGTGAAAAAATGGGAAGACGACGATTCTTCTGTAGACACCTTCGATCTTTTTTGGAATTATAAATGGATTAGCGAACAGATTGCTACATTTGATGAAATACCAAAAACACAAATTAACAGGCTTTTAGAGGATATGAAGCTGAAATTCGAGCAGCAAAATTACTCACTGCGCCCTTATTATAAAGTTTGTACGCTTGATGCT…	hypothetical protein	No	LMRG_02951	ATGGATTATTTGAATGCACTAGAAGAAGCTTGGGGAATGGACGATACTTCTGAAAAAGTAAAATTATTGGAACAAGCTATTGCAAGTGCCGATATGTATAACGATGTCGAAAGCGCTGTTGAAGCCAGGGAATTATTGATAGAAACTTGTTTAACGGCTGGCTTTCCTAAAAAACAACTGAAAGCATTTAGTTGGTTAGTGAAAAAATGGGAAGACGACGATTCTTCTGTAGACACCTTCGATCTTTTTTGGAATTATAAATGAATTAGCGAACAGATTGCTACATTTGATGAAATACCAAAAACACAAATTAACAGGCTTTTAGAGGATATGAAGCTGAAATTCGAGCAGCAAAATTACTCACTGCGCCCTTATTATAAAGTTTGTACGCTTGATGCT…	hypothetical protein; frameshift	Yes
16.	GZH80_14030	2812083..2812440	GTGGATAAACGTACCCAAGAATTAGGTGAAATAAAAAAAGAGCTGGAGCGAGAAGATGACGTTCTATACGCTATTAAAAATAAAATTAGACATTTAGAGGATGTGGAAGGAGATATTCATCAAGCTAGACGCGAAATGGATGACATCCTTTATCATATGAAAGAAGTTTGGCGAGGAGAACACGCAGAGCATATTTTTTGGCAAATAGAAGACGAGGTAAATCATTACAACCAGAAAACTGCTTGCAAGACTAACGATATTCAAACCGAACTAAATAACGAGCAAAAAAAAGCATCAACAAAATCTCCACGCGCTCGAAACTAAACAACAGGATATCACAAAGGAGATGCGTTTATGA	DUF3958 domain-containing protein	MDKRTQELGEIKKELEREDDVLYAIKNKIRHLEDVEGDIHQARREMDDILYHMKEVWRGEHAEHIFWQIEDEVNHYNQKTACKTNDIQTELNNEQKKASTKSPRARN*TTGYHKGDAFM	100	58	58	100	unlikely	frameshifted	LMON_1110	GTGGATAAACGTACCCAAGAATTAGGTGAAATAAAAAAAGAGCTGGAGCGAGAAGATGACGTTCTATACG CTATTAAAAATAAAATTAGACATTTAGAGGATGTGGAAGGAGATATTCATCAAGCTAGACGCGAAATGGA TGACATCCTTTATCATATGAAAGAAGTTTGGCGAGGAGAACACGCAGAGCATATTTTTTGGCAAATAGAA GACGAGGTAAATCATTACAACCAGAAAACTGCTTGCAAGACTAACGATATTCAAACCGAACTAAATAACG AGCAAAAAAAAGCATCAACAAAATCTCCACGCGCTCGAAACTAA	hypothetical protein	No	Island	GTGGATAAACGTACCCAAGAATTAGGTGAAATAAAAAAAGAGCTGGAGCGAGAAGATGACGTTCTATACGCTATTAAAAATAAAATTAGACATTTAGAGGATGTGGAAGGAGATATTCATCAAGCTAGACGCGAAATGGATGACATCCTTTATCATATGAAAGAAGTTTGGCGAGGAGAACACGCAGAGCATATTTTTTGGCAAATAGAAGACGAGGTAAATCATTACAACCAGAAAACTGCTTGCAAGACTAACGATATTCAAACCGAACTAAATAACGAGCAAAAAAAAGCATCAACAAAATCTCCACGCGCTCGAAACTAA	hypothetical protein	No
17.	GZH80_14035	2812437..2813826	ATGACTCGAATAGATATTGCTGAAGTAAACCATTTTTCACATGAATTAAAAATAGCCAATCAACAGGCTAAAACACAAATTACGGCAATCCATAATGCTATCACTGCTTATTTGCAAGATGATTCGCTCTCTGGGGAAGCAATTAGTGCGTCTAAAGGATATTATGCAGCGACTTATTTGCCTCTTTGTGCTTCTATCAAACAAGCGCTACAAGTCAGCGAAGAATCTTTAAGGAAATATATTACCGACTTTCACAGCCAAGTAGATAGTTCTCCAAGTGCAAAAATTGATGCAGATGGTCTATATGAATTAGATCAGAAAATAAATCGTTTAGAAAATAAATTAGAACACATTCAGTTAGAATTGAGTTCGATGACAGCAGTTTCTAGGCAGGGCGAA…	hypothetical protein	MTRIDIAEVNHFSHELKIANQQAKTQITAIHNAITAYLQDDSLSGEAISASKGYYAATYLPLCASIKQALQVSEESLRKYITDFHSQVDSSPSAKIDADGLYELDQKINRLENKLEHIQLELSSMTAVSRQGEINALQTQIFASYKKRTTFRKIS*F*TCS*SFFSRIK*LSSSNQSWCA*YSGEHFF**PNWDV*SR*IVCFKL*TTC*FIRISKSNR*QSKSYGRYRNASLYSRGKSCRICYD*RQTKYGSHIRFS*PTNDLLAK*NRYARVVWRWRFLSRGLWFGCSYC*KNRWRTEASRWLNCVFSICWSFWSE*LLC*VWASTKT*LFTYIWHKVKNESMGDYDGFRDLCFRYSKCTNRIRQYKIIRFWNEKK*IQSFKCTG*IIY*SKTILGG…	100	31	31	100	unlikely	frameshifted	LMON_1111 LMON_1112	>EDG_LMON_1111 ATGACTCGAATAGATATTGCTGAAGTAAACCATTTTTCACATGAATTAAAAATAGCCAATCAACAGGCTA AAACACAAATTACGGCAATCCATAATGCTATCACTGCTTATTTGCAAGATGATTCGCTCTCTGGGGAAGC AATTAGTGCGTCTAAAGGATATTATGCAGCGACTTATTTGCCTCTTTGTGCTTCTATCAAACAAGCGCTA CAAGTCAGCGAAGAATCTTTAAGGAAATATATTACCGACTTTCACAGCCAAGTAGATAGTTCTCCAAGTG CAAAAATTGATGCAGATGGTCTATATGAATTAGATCAGAAAATAAATCGTTTAGAAAATAAATTAGAACA CATTCAGTTAGAATTGAGTTCGATGACAG…	hypothetical protein	No	LMRG_02863 LMRG_02862	>LMRG_02863 ATGACTCGAATAGATATTGCTGAAGTAAACCATTTTTCACATGAATTAAAAATAGCCAATCAACAGGCTAAAACACAAATTACGGCAATCCATAATGCTATCACTGCTTATTTGCAAGATGATTCGCTCTCTGGGGAAGCAATTAGTGCGTCTAAAGGATATTATGCAGCGACTTATTTGCCTCTTTGTGCTTCTATCAAACAAGCGCTACAAGTCAGCGAAGAATCTTTAAGGAAATATATTACCGACTTTCACAGCCAAGTAGATAGTTCTCCAAGTGCAAAAATTGATGCAGATGGTCTATATGAATTAGATCAGAAAATAAATCGTTTAGAAAATAAATTAGAACACATTCAGTTAGAATTGAGTTCGATGACAGCAGTTTCT…	hypothetical protein	No
