# Supplementary material for: Complete genome of the Listeria monocytogenes strain AUF, used as a live listeriosis veterinary vaccine
Source: Sci Data. 2024 Jun 17;11:643. doi: 10.1038/s41597-024-03440-8 (PMC11183264; doi:10.1038/s41597-024-03440-8)
Supplement: Supplementary file 4 — Supplementary Table 4 [file 41597_2024_3440_MOESM4_ESM.xlsx]

## Sheet: prfA
No.	L. monocytogenes strain	Gene	Product	Locus tag in CDS	Nucleotide sequence (NS)	Amino acid sequence	Number of nonsynonymous SNPs in the NSs of the Lm strain AUF and other reference strains vs the Lm strain EGD			Amino acid change
							Abs.	%	Nucleotide change
1	EGD (reference strain)	prfA	Virulence regulatory factor PrfA	LMON_0198	ATGAACGCTCAAGCAGAAGAATTCAAAAAATATTTAGAAACTAACGGGATAAAACCAAAACAATTTCATAAAAAAGAACTTATTTTTAACCAATGGGATCCACAAGAATATTGTATTTTTCTATATGATGGTATCACAAAGCTCACGAGTATTAGCGAGAACGGGACCATCATGAATTTACAATACTACAAAGGGGCTTTCGTTATAATGTCTGGCTTTATTGATACAGAAACATCGGTTGGCTATTATAATTTAGAAGTCATTAGCGAGCAGGCTACCGCATACGTTATCAAAATAAACGAACTAAAAGAACTACTGAGCAAAAATCTTACGCACTTTTTCTATGTTTTCCAAACCCTACAAAAACAAGTTTCATACAGCCTAGCTAAATTTAATGAT…	MNAQAEEFKKYLETNGIKPKQFHKKELIFNQWDPQEYCIFLYDGITKLTSISENGTIMNLQYYKGAFVIMSGFIDTETSVGYYNLEVISEQATAYVIKINELKELLSKNLTHFFYVFQTLQKQVSYSLAKFNDFSINGKLGSICSQLLILTYVYGKETPDGIKITLDNLTMQELGYSSGIAHSSAVSRIISKLKQEKVIVYKNSCFYVQNLDYLKRYAPKLDEWFYLAYPATWGKLN	0/714	100	N/A	N/A
2	AUF	prfA	listeriolysin transcriptional regulator PrfA	GZH80_09460	ATGAACGCTCAAGCAGAAGAATTCAAAAAATATTTAGAAACTAACGGGATAAAACCAAAACAATTTCATAAAAAAGAACTTATTTTTAACCAATGGGATCCACAAGAATATTGTATTTTTCTATATGATGGTATCACAAAGCTCACGAGTATTAGCGAGAACGGGACCATCATGAATTTACAATACTACAAAGGGGCTTTCGTTATAATGTCTGGCTTTATTGATACAGAAACATCGGTTGGCTATTATAATTTAGAAGTCATTAGCGAGCAGGCTACCGCATACGTTATCAAAATAAACGAACTAAAAGAACTACTGAGCAAAAATCTTACGCACTTTTTCTATGTTTTCCAAACCCTACAAAAACAAGTTTCATACAGCCTAGCTAAATTTAATGAT…	MNAQAEEFKKYLETNGIKPKQFHKKELIFNQWDPQEYCIFLYDGITKLTSISENGTIMNLQYYKGAFVIMSGFIDTETSVGYYNLEVISEQATAYVIKINELKELLSKNLTHFFYVFQTLQKQVSYSLAKFNDFSINGKLGSICGQLLILTYVYGKETPDGIKITLDNLTMQELGYSSGIAHSSAVSRIISKLKQEKVIVYKNSCFYVQNLDYLKRYAPKLDEWFYLACPATWGKLN	2/714	99.72	A433G A686G	S145G Y229C
3	10403S	prfA	listeriolysin O transcriptional regulator PrfA	LMRG_RS00965	ATGAACGCTCAAGCAGAAGAATTCAAAAAATATTTAGAAACTAACGGGATAAAACCAAAACAATTTCATAAAAAAGAACTTATTTTTAACCAATGGGATCCACAAGAATATTGTATTTTTCTATATGATGGTATCACAAAGCTCACGAGTATTAGCGAGAACGGGACCATCATGAATTTACAATACTACAAAGGGGCTTTCGTTATAATGTCTGGCTTTATTGATACAGAAACATCGGTTGGCTATTATAATTTAGAAGTCATTAGCGAGCAGGCTACCGCATACGTTATCAAAATAAACGAACTAAAAGAACTACTGAGCAAAAATCTTACGCACTTTTTCTATGTTTTCCAAACCCTACAAAAACAAGTTTCATACAGCCTAGCTAAATTTAATGAT…	MNAQAEEFKKYLETNGIKPKQFHKKELIFNQWDPQEYCIFLYDGITKLTSISENGTIMNLQYYKGAFVIMSGFIDTETSVGYYNLEVISEQATAYVIKINELKELLSKNLTHFFYVFQTLQKQVSYSLAKFNDFSINGKLGSICGQLLILTYVYGKETPDGIKITLDNLTMQELGYSSGIAHSSAVSRIISKLKQEKVIVYKNSCFYVQNLDYLKRYAPKLDEWFYLACPATWGKLN	2/714	99.72	A433G A686G	S145G Y229C
4	EGD-e	prfA	listeriolysin regulatory protein	CRH04_00995	ATGAACGCTCAAGCAGAAGAATTCAAAAAATATTTAGAAACTAACGGGATAAAACCAAAACAATTTCATAAAAAAGAACTTATTTTTAACCAATGGGATCCACAAGAATATTGTATTTTTCTATATGATGGTATCACAAAGCTCACGAGTATTAGCGAGAACGGGACCATCATGAATTTACAATACTACAAAGGGGCTTTCGTTATAATGTCTGGCTTTATTGATACAGAAACATCGGTTGGCTATTATAATTTAGAAGTCATTAGCGAGCAGGCTACCGCATACGTTATCAAAATAAACGAACTAAAAGAACTACTGAGCAAAAATCTTACGCACTTTTTCTATGTTTTCCAAACCCTACAAAAACAAGTTTCATACAGTCTAGCTAAATTTAATGAT…	MNAQAEEFKKYLETNGIKPKQFHKKELIFNQWDPQEYCIFLYDGITKLTSISENGTIMNLQYYKGAFVIMSGFIDTETSVGYYNLEVISEQATAYVIKINELKELLSKNLTHFFYVFQTLQKQVSYSLAKFNDFSINGKLGSICGQLLILTYVYGKETPDGIKITLDNLTMQELGYSSGIAHSSAVSRIISKLKQEKVIVYKNSCFYVQNLDYLKRYAPKLDEWFYLACPATWGKLN	2/714	99.72	A433G A686G	S145G Y229C
5	FDAARGOS_607	prfA	listeriolysin O transcriptional regulator PrfA	FIU25_RS09720	ATGAACGCTCAAGCAGAAGAATTCAAAAAATATTTAGAAACTAACGGGATAAAACCAAAACAATTTCATAAAAAAGAACTTATTTTTAACCAATGGGATCCACAAGAATATTGTATTTTCCTATATGATGGTATTACAAAGCTTACAAGTATTAGCGAGAACGGGACCATCATGAATTTACAATACTATAAAGGTGCTTTCGTTATAATGTCTGGCTTTATCGATACAGAAACATCGGTTGGCTATTATAATTTAGAAGTCATTAGCGAACAGGCTACCGCATACGTTATCAAAATAAACGAACTAAAAGAACTACTGAGCAAGAATCTTACGCACTTTTTCTATGTTTTCCAAACCCTACAAAAACAAGTTTCATACAGCCTAGCCAAATTTAATGAT…	MNAQAEEFKKYLETNGIKPKQFHKKELIFNQWDPQEYCIFLYDGITKLTSISENGTIMNLQYYKGAFVIMSGFIDTETSVGYYNLEVISEQATAYVIKINELKELLSKNLTHFFYVFQTLQKQVSYSLAKFNDFSINGKLGSICGQLLILTYVYGKETPDGIKITLDNLTMQELGYSSGIAHSSAVSRIISKLKQEKVIVYKNSCFYVQNLDYLKRYAPKLDEWFYLACPATWGKLN	2/714	99.72	A433G A686G	S145G Y229C
6	FSL-J1-158	prfA	listeriolysin O transcriptional regulator PrfA	LZJ94_00915	ATGAACGCTCAAGCAGAAGAATTCAAAAAATATTTAGAAACTAACGGGATAAAGCCAAAACAATTTCATAAAAAAGAACTTATTTTTAACCAATGGGATCCACAAGAATATTGTATTTTCCTATATGACGGTATTACAAAGCTTACAAGTATTAGTGAGAACGGGACCATCATGAATTTACAATACTACAAAGGCGCTTTCGTTATAATGTCTGGCTTTATTGATACAGAAACATCGGTTGGCTATTATAATTTAGAAGTCATTAGTGAGCAAGCTACCGCATACGTTATCAAAATAAATGAACTAAAAGAACTACTGAGCAAGAATCTTACGCACTTTTTCTATGTTTTCCAAACCCTACAAAAACAAGTTTCATACAGTCTAGCTAAATTTAATGAT…	MNAQAEEFKKYLETNGIKPKQFHKKELIFNQWDPQEYCIFLYDGITKLTSISENGTIMNLQYYKGAFVIMSGFIDTETSVGYYNLEVISEQATAYVIKINELKELLSKNLTHFFYVFQTLQKQVSYSLAKFNDFSINGKLGSICGQLLILTYVYGIETPNGIKIALDNLTMQELGYSSGIAHSSAVSRIISKLKQEKVIVYKNSCFYVQNLDYLKRYAPKLDEWFYLACPATWGKLN	4/714	96.64	A433G A467T A493G A686G	S145G K156I T165A Y229C
7	NTSN	prfA	listeriolysin positive regulatory protein	LMntsn_0210	ATGAACGCTCAAGCAGAAGAATTCAAAAAATATTTAGAAACTAACGGGATAAAACCAAAACAATTTCATAAAAAAGAACTTATTTTTAACCAATGGGATCCACAAGAATATTGTATTTTCCTATATGATGGTATTACAAAGCTTACAAGTATTAGCGAGAACGGGACCATCATGAATTTACAATACTATAAAGGTGCTTTCGTTATAATGTCTGGCTTTATCGATACAGAAACATCGGTTGGCTATTATAATTTAGAAGTCATTAGCGAACAGGCTACCGCATACGTTATCAAAATAAACGAACTAAAAGAACTACTGAGCAAGAATCTTACGCACTTTTTCTATGTTTTCCAAACCCTACAAAAACAAGTTTCATACAGCCTAGCCAAATTTAATGAT…	MNAQAEEFKKYLETNGIKPKQFHKKELIFNQWDPQEYCIFLYDGITKLTSISENGTIMNLQYYKGAFVIMSGFIDTETSVGYYNLEVISEQATAYVIKINELKELLSKNLTHFFYVFQTLQKQVSYSLAKFNDFSINGKLGSICGQLLILTYVYGKETPDGIKITLDNLTMQELGYSSGIAHSSAVSRIISKLKQEKVIVYKNSCFYVQNLDYLKRYAPKLDEWFYLACPATWGKLN	2/714	99.72	A433G A686G	S145G Y229C
8	UKVDL4	prfA	listeriolysin O transcriptional regulator PrfA	KQH25_00925	ATGAACGCTCAAGCAGAAGAATTCAAAAAATATTTAGAAACTAACGGGATAAAACCAAAACAATTTCATAAAAAAGAACTTATTTTTAACCAATGGGATCCACAAGAATATTGTATTTTCCTATATGATGGTATTACAAAGCTTACAAGTATTAGTGAGAACGGGACCATCATGAATTTACAATACTACAAAGGTGCTTTCGTTATAATGTCTGGCTTTATCGATACAGAAACATCGGTTGGCTATTATAATTTAGAAGTCATTAGCGAACAGGCTACCGCATACGTTATCAAAATAAACGAACTAAAAGAACTACTGAGCAAGAATCTTACGCACTTTTTCTATGTTTTCCAAACCCTACAAAAACAAGTTTCATACAGTCTAGCTAAATTTAATGAT…	MNAQAEEFKKYLETNGIKPKQFHKKELIFNQWDPQEYCIFLYDGITKLTSISENGTIMNLQYYKGAFVIMSGFIDTETSVGYYNLEVISEQATAYVIKINELKELLSKNLTHFFYVFQTLQKQVSYSLAKFNDFSINGKLGSICGQLLILTYVYGKETPDGIKITLDNLTMQELGYSSGIAHSSAVSRIISKLKQENVIVYKNSCFYVQNLDYLKRYAPKLDEWFYLACPATWGKLN	3/714	97.90	A433G A591T A686G	S145G K197N Y229C
9	UKVDL7	prfA	listeriolysin O transcriptional regulator PrfA	KQX72_00805	ATGAACGCTCAAGCAGAAGAATTCAAAAAATATTTAGAAACTAACGGGATAAAACCAAAACAATTTCATAAAAAAGAACTTATTTTTAACCAATGGGATCCACAAGAATATTGTATTTTCCTATATGATGGTATTACAAAGCTTACAAGTATTAGTGAGAACGGGACCATCATGAATTTACAATACTACAAAGGTGCTTTCGTTATAATGTCTGGCTTTATCGATACAGAAACATCGGTTGGCTATTATAATTTAGAAGTCATTAGCGAACAGGCTACCGCATACGTTATCAAAATAAACGAACTAAAAGAACTACTGAGCAAGAATCTTACGCACTTTTTCTATGTTTTCCAAACCCTACAAAAACAAGTTTCATACAGTCTAGCTAAATTTAATGAT…	MNAQAEEFKKYLETNGIKPKQFHKKELIFNQWDPQEYCIFLYDGITKLTSISENGTIMNLQYYKGAFVIMSGFIDTETSVGYYNLEVISEQATAYVIKINELKELLSKNLTHFFYVFQTLQKQVSYSLAKFNDFSINGKLGSICGQLLILTYVYGKETPDGIKIALDNLTMQELGYSSGIAHSSAVSRIISKLKQENVIVYKNSCFYVQNLDYLKRYAPKLDEWFYLACPATWGKLN	4/714	96.64	A433G A493G A591T A686G	S145G T165A K197N Y229C
10	UKVDL9	prfA	listeriolysin O transcriptional regulator PrfA	I0509_00845	ATGAACGCTCAAGCAGAAGAATTCAAAAAATATTTAGAAACTAACGGGATAAAACCAAAACAATTTCATAAAAAAGAACTTATTTTTAACCAATGGGATCCACAAGAATATTGTATTTTCCTATATGATGGTATTACAAAGCTTACAAGTATTAGTGAGAACGGGACCATCATGAATTTACAATACTACAAAGGTGCTTTCGTTATAATGTCTGGCTTTATCGATACAGAAACATCGGTTGGCTATTATAATTTAGAAGTCATCAGCGAGCAGGCTACCGCATACGTTATCAAAATAAACGAGCTAAAAGAACTACTGAGCAAGAATCTTACGCACTTTTTCTATGTTTTCCAAACCCTACAAAAACAAGTTTCATACAGTCTAGCTAAATTTAATGAT…	MNAQAEEFKKYLETNGIKPKQFHKKELIFNQWDPQEYCIFLYDGITKLTSISENGTIMNLQYYKGAFVIMSGFIDTETSVGYYNLEVISEQATAYVIKINELKELLSKNLTHFFYVFQTLQKQVSYSLAKFNDFSINGKLGSICGQLLILTYVYGKETPDGIKIALDNLTMQELGYSSGIAHSSAVSRIISKLKQENVIVYKNSCFYVQNLDYLKRYAPKLDEWFYLACPATWGKLN	4/714	96.64	A433G A493G A591T A686G	S145G T165A K197N Y229C
11	4/52-1953	prfA	listeriolysin transcriptional regulator PrfA	GZH84_01105	ATGAACGCTCAAGCAGAAGAATTCAAAAAATATTTAGAAACTAACGGGATAAAACCAAAACAATTTCATAAAAAAGAACTTATTTTTAACCAATGGGATCCACAAGAATATTGTATTTTCCTATATGATGGTATTACAAAGCTTACAAGTATTAGCGAGAACGGGACCATCATGAATTTACAATACTACAAAGGTGCTTTCGTTATAATGTCTGGCTTTATTGATACAGAAACATCGGTTGGCTATTATAATTTAGAAGTCATTAGCGAACAGGCTACCGCATACGTTATCAAAATAAACGAACTAAAAGAACTACTGAGCAAGAATCTTACGCACTTTTTCTATGTTTTCCAAACCCTACAAAAACAAGTTTCATACAGTCTAGCTAAATTTAATGAT…	MNAQAEEFKKYLETNGIKPKQFHKKELIFNQWDPQEYCIFLYDGITKLTSISENGTIMNLQYYKGAFVIMSGFIDTETSVGYYNLEVISEQATAYVIKINELKELLSKNLTHFFYVFQTLQKQVSYSLAKFNDFSINGKLGSICSQLLILTYVYGKETPDGIKIALDNLTMQELGYSSGIAHSSAVSRIISKLKQENVIVYKNSCFYVQNLDYLKRYAPKLDEWFYLACPATWGKLN	3/714	97.90	A493G A591T A686G	T165A K197N Y229C

## Sheet: hly
No.	L. monocytogenes strain	Gene	Product	Locus tag in CDS	Nucleotide sequence (NS)	Amino acid sequence	Number of nonsynonymous SNPs in the NSs of the Lm strain AUF and other reference strains vs the Lm strain EGD			Amino acid change
							Abs.	%	Nucleotide change
1	EGD (reference strain)	hly	Thiol-activated cytolysin	LMON_0200	ATGAAAAAAATAATGCTAGTTTTTATTACACTTATATTAGTTAGTCTACCAATTGCGCAACAAACTGAAGCAAAGGATGCATCTGCATTCAATAAAGAAAATTCAATTTCATCCATGGCACCACCAGCATCTCCGCCTGCAAGTCCTAAGACGCCAATCGAAAAGAAACACGCGGATGAAATCGATAAGTATATACAAGGATTGGATTACAATAAAAACAATGTATTAGTATACCACGGAGATGCAGTGACAAATGTGCCGCCAAGAAAAGGTTACAAAGATGGAAATGAATATATTGTTGTGGAGAAAAAGAAGAAATCCATCAATCAAAATAATGCAGACATTCAAGTTGTGAATGCAATTTCGAGCCTAACCTATCCAGGTGCTCTCGTAAAAGCG…	MKKIMLVFITLILVSLPIAQQTEAKDASAFNKENSISSMAPPASPPASPKTPIEKKHADEIDKYIQGLDYNKNNVLVYHGDAVTNVPPRKGYKDGNEYIVVEKKKKSINQNNADIQVVNAISSLTYPGALVKANSELVENQPDVLPVKRDSLTLSIDLPGMTNQDNKIVVKNATKSNVNNAVNTLVERWNEKYAQAYPNVSAKIDYDDEMAYSESQLIAKFGTAFKAVNNSLNVNFGAISEGKMQEEVISFKQIYYNVNVNEPTRPSRFFGKAVTKEQLQALGVNAENPPAYISSVAYGRQVYLKLSTNSHSTKVKAAFDAAVSGKSVSGDVELTNIIKNSSFKAVIYGGSAKDEVQIIDGNLGDLRDILKKGATFNRETPGVPIAYTTNFLKDNELAV…	0/1590	100	N/A	N/A
2	AUF	hly	cholesterol-dependent cytolysin listeriolysin O	GZH80_09470	ATGAAAAAAATAATGCTAGTTTTTATTACACTTATATTAGTTAGTCTACCAATTGCGCAACAAACTGAAGCAAAGGATGCATCTGCATTCAATAAAGAAAATTCAATTTCATCCATGGCACCACCAGCATCTCCGCCTGCAAGTCCTAAGACGCCAATCGAAAAGAAACACGCGGATGAAATCGATAAGTATATACAAGGATTGGATTACAATAAAAACAATGTATTAGTATACCACGGAGATGCAGTGACAAATGTGCCGCCAAGAAAAGGTTACAAAGATGGAAATGAATATATTGTTGTGGAGAAAAAGAAGAAATCCATCAATCAAAATAATGCAGACATTCAAGTTGTGAATGCAATTTCGAGCCTAACCTATCCAGGTGCTCTCGTAAAAGCG…	MKKIMLVFITLILVSLPIAQQTEAKDASAFNKENSISSMAPPASPPASPKTPIEKKHADEIDKYIQGLDYNKNNVLVYHGDAVTNVPPRKGYKDGNEYIVVEKKKKSINQNNADIQVVNAISSLTYPGALVKANSELVENQPDVLPVKRDSLTLSIDLPGMTNQDNKIVVKNATKSNVNNAVNTLVERWNEKYAQAYPNVSAKIDYDDEMAYSESQLIAKFGTAFKAVNNSLNVNFGAISEGKMQEEVISFKQIYYNVNVNEPTRPSRFFGKAVTKEQLQALGVNAENPPAYISSVAYGRQVYLKLSTNSHSTKVKAAFDAAVSGKSVSGDVELTNIIKNSSFKAVIYGGSAKDEVQIIDGNLGDLRDILKKGATFNRETPGVPIAYTTNFLKDNELAV…	0/1590	100	N/A	N/A
3	10403S	hly	listeriolysin O	LMRG_02624	ATGAAAAAAATAATGCTAGTTTTTATTACACTTATATTAGTTAGTCTACCAATTGCGCAACAAACTGAAGCAAAGGATGCATCTGCATTCAATAAAGAAAATTCAATTTCATCCATGGCACCACCAGCATCTCCGCCTGCAAGTCCTAAGACGCCAATCGAAAAGAAACACGCGGATGAAATCGATAAGTATATACAAGGATTGGATTACAATAAAAACAATGTATTAGTATACCACGGAGATGCAGTGACAAATGTGCCGCCAAGAAAAGGTTACAAAGATGGAAATGAATATATTGTTGTGGAGAAAAAGAAGAAATCCATCAATCAAAATAATGCAGACATTCAAGTTGTGAATGCAATTTCGAGCCTAACCTATCCAGGTGCTCTCGTAAAAGCG…	MKKIMLVFITLILVSLPIAQQTEAKDASAFNKENSISSMAPPASPPASPKTPIEKKHADEIDKYIQGLDYNKNNVLVYHGDAVTNVPPRKGYKDGNEYIVVEKKKKSINQNNADIQVVNAISSLTYPGALVKANSELVENQPDVLPVKRDSLTLSIDLPGMTNQDNKIVVKNATKSNVNNAVNTLVERWNEKYAQAYPNVSAKIDYDDEMAYSESQLIAKFGTAFKAVNNSLNVNFGAISEGKMQEEVISFKQIYYNVNVNEPTRPSRFFGKAVTKEQLQALGVNAENPPAYISSVAYGRQVYLKLSTNSHSTKVKAAFDAAVSGKSVSGDVELTNIIKNSSFKAVIYGGSAKDEVQIIDGNLGDLRDILKKGATFNRETPGVPIAYTTNFLKDNELAV…	0/1590	100	N/A	N/A
4	EGD-e	hly	thiol-activated toxin listeriolysin O	CRH04_01005	ATGAAAAAAATAATGCTAGTTTTTATTACACTTATATTAGTTAGTCTACCAATTGCGCAACAAACTGAAGCAAAGGATGCATCTGCATTCAATAAAGAAAATTCAATTTCATCCATGGCACCACCAGCATCTCCGCCTGCAAGTCCTAAGACGCCAATCGAAAAGAAACACGCGGATGAAATCGATAAGTATATACAAGGATTGGATTACAATAAAAACAATGTATTAGTATACCACGGAGATGCAGTGACAAATGTGCCGCCAAGAAAAGGTTACAAAGATGGAAATGAATATATTGTTGTGGAGAAAAAGAAGAAATCCATCAATCAAAATAATGCAGACATTCAAGTTGTGAATGCAATTTCGAGCCTAACCTATCCAGGTGCTCTCGTAAAAGCG…	MKKIMLVFITLILVSLPIAQQTEAKDASAFNKENSISSMAPPASPPASPKTPIEKKHADEIDKYIQGLDYNKNNVLVYHGDAVTNVPPRKGYKDGNEYIVVEKKKKSINQNNADIQVVNAISSLTYPGALVKANSELVENQPDVLPVKRDSLTLSIDLPGMTNQDNKIVVKNATKSNVNNAVNTLVERWNEKYAQAYPNVSAKIDYDDEMAYSESQLIAKFGTAFKAVNNSLNVNFGAISEGKMQEEVISFKQIYYNVNVNEPTRPSRFFGKAVTKEQLQALGVNAENPPAYISSVAYGRQVYLKLSTNSHSTKVKAAFDAAVSGKSVSGDVELTNIIKNSSFKAVIYGGSAKDEVQIIDGNLGDLRDILKKGATFNRETPGVPIAYTTNFLKDNELAV…	0/1590	100	N/A	N/A
5	FDAARGOS_607	hly	cholesterol-dependent cytolysin listeriolysin O	FIU25_09730	ATGAAAAAAATAATGCTAGTTTTTATTACACTTATATTAGTTAGTCTACCAATTGCGCAACAAACTGAAGCAAAGGATGCATCTGCATTCAATAAAGAAAATTTAATTTCATCCATGGCACCACCAGCATCTCCGCCTGCAAGTCCTAAGACGCCAATCGAAAAGAAACACGCGGATGAAATCGATAAGTATATACAAGGATTGGATTACAATAAAAACAATGTATTAGTATACCACGGAGATGCAGTGACAAATGTGCCGCCAAGAAAAGGTTATAAAGATGGAAATGAATATATCGTTGTGGAGAAAAAGAAGAAATCCATCAATCAAAATAATGCAGATATCCAAGTTGTGAATGCAATTTCGAGCCTAACATATCCAGGTGCTCTCGTGAAAGCG…	MKKIMLVFITLILVSLPIAQQTEAKDASAFNKENLISSMAPPASPPASPKTPIEKKHADEIDKYIQGLDYNKNNVLVYHGDAVTNVPPRKGYKDGNEYIVVEKKKKSINQNNADIQVVNAISSLTYPGALVKANSELVENQPDVLPVKRDSLTLSIDLPGMTNQDNKIVVKNATKSNVNNAVNTLVERWNEKYAQAYPNVSAKIDYDDEMAYSESQLIAKFGTAFKAVNNSLNVNFGAISEGKMQEEVISFKQIYYNVNVNEPTRPSRFFGKAVTKEQLQALGVNAENPPAYISSVAYGRQVYLKLSTNSHSTKVKAAFDAAVSGKSVSGDVELTNIIKNSSFKAVIYGGSAKDEVQIIDGNLGDLRDILKKGATFNRETPGVPIAYTTNFLKDNELAV…	2/1590	97.23	C104T A1569T	S35L K523S
6	FSL-J1-158	hly	cholesterol-dependent cytolysin listeriolysin O	LZJ94_00925	ATGAAAAAAATAATGCTAGTTTTTATTACACTTATATTAATTAGTCTACCAATAGCACAACAAACTGAAGCGAAGGATGCATCTGCATTCCAGAAAGAAGATTCAATTTCATCCATGGCACCACCAGCATCTCCGCCTGCAAGTCCTAAGACGCCAATCGAAAAGAAACACGCGGATGAAATCGATAAGTATATACAAGGATTGGATTACAATAAAAACAATGTATTGGTATACCACGGAGATGCAGTGACAAATGTGCCGCCAAGAAAAGGTTACAAAGATGGAAATGAATATATCGTTGTGGAGAAAAAGAAGAAATCTATCAATCAAAATAATGCAGACATCCAAGTTGTAAATGCGATTTCGAGCCTAACATATCCAGGTGCTCTCGTAAAAGCG…	MKKIMLVFITLILISLPIAQQTEAKDASAFQKEDSISSMAPPASPPASPKTPIEKKHADEIDKYIQGLDYNKNNVLVYHGDAVTNVPPRKGYKDGNEYIVVEKKKKSINQNNADIQVVNAISSLTYPGALVKANSELVENQPDVLPVKRDSLTLSIDLPGMTNQDNKIVVKNATKSNVNNAVNTLVERWNEKYAQAYPNVSAKIDYDDEMAYSESQLIAKFGTAFKAVNNSLNVNFGAISEGKMQEEVISFKQIYYNVNVNEPTRPSRFFGKAVTKEQLQALGVNAENPPAYISSVAYGRQVYLKLSTTSHSTKVKAAFDAAVSGKSVSGDVELTNIIKNSSFKAVIYGGSAKDEVQIIDGNLGDLRDILKKGATFNRETPGVPIAYTTNFLKDNELAV…	3/1590	96.48	A91C and T93G A926C A1569T	N31Q N309T K523S
7	NTSN	hly	listeriolysin O	LMntsn_0212	ATGAAAAAAATAATGCTAGTTTTTATTACACTTATATTAGTTAGTCTACCAATTGCGCAACAAACTGAAGCAAAGGATGCATCTGCATTCAATAAAGAAAATTTAATTTCATCCATGGCACCACCAGCATCTCCGCCTGCAAGTCCTAAGACGCCAATCGAAAAGAAACACGCGGATGAAATCGATAAGTATATACAAGGATTGGATTACAATAAAAACAATGTATTAGTATACCACGGAGATGCAGTGACAAATGTGCCGCCAAGAAAAGGTTATAAAGATGGAAATGAATATATCGTTGTGGAGAAAAAGAAGAAATCCATCAATCAAAATAATGCAGATATCCAAGTTGTGAATGCAATTTCGAGCCTAACATATCCAGGTGCTCTCGTGAAAGCG…	MKKIMLVFITLILVSLPIAQQTEAKDASAFNKENLISSMAPPASPPASPKTPIEKKHADEIDKYIQGLDYNKNNVLVYHGDAVTNVPPRKGYKDGNEYIVVEKKKKSINQNNADIQVVNAISSLTYPGALVKANSELVENQPDVLPVKRDSLTLSIDLPGMTNQDNKIVVKNATKSNVNNAVNTLVERWNEKYAQAYPNVSAKIDYDDEMAYSESQLIAKFGTAFKAVNNSLNVNFGAISEGKMQEEVISFKQIYYNVNVNEPTRPSRFFGKAVTKEQLQALGVNAENPPAYISSVAYGRQVYLKLSTNSHSTKVKAAFDAAVSGKSVSGDVELTNIIKNSSFKAVIYGGSAKDEVQIIDGNLGDLRDILKKGATFNRETPGVPIAYTTNFLKDNELAV…	2/1590	97.23	C104T A1569T	S35L K523S
8	UKVDL4	hly	cholesterol-dependent cytolysin listeriolysin O	KQH25_00935	ATGAAAAAAATAATGCTAGTTTTTATTACACTTATATTAATTAGTCTACCAATAGCACAACAAACTGAAGCGAAGGACGCATCTGCATTTCATAAAGAAGATTTAATTTCATCCATGGCACCACCAGCATCTCCGCCTGCAAGTCCTAAGACGCCAATCGAAAAGAAACACGCGGATGAAATCGATAAGTATATACAAGGATTGGATTACAATAAAAACAATGTATTAGTATACCACGGAGATGCAGTGACAAATGTGCCGCCAAGAAAAGGTTACAAAGATGGAAATGAATATATCGTTGTGGAGAAAAAGAAGAAATCCATCAATCAAAATAATGCAGACATCCAAGTTGTAAATGCAATTTCGAGCCTAACATATCCAGGTGCTCTCGTAAAAGCG…	MKKIMLVFITLILISLPIAQQTEAKDASAFHKEDLISSMAPPASPPASPKTPIEKKHADEIDKYIQGLDYNKNNVLVYHGDAVTNVPPRKGYKDGNEYIVVEKKKKSINQNNADIQVVNAISSLTYPGALVKANSELVENQPDVLPVKRDSLTLSIDLPGMTNQDNKIVVKNATKSNVNNAVNTLVERWNEKYAQAYPNVSAKIDYDDEMAYSESQLIAKFGTAFKAVNNSLNVNFGAISEGKMQEEVISFKQIYYNVNVNEPTRPSRFFGKAVTKEQLQALGVNAENPPAYISSVAYGRQVYLKLSTNSHSTKVKAAFDAAVSGKSVSGDVELTNIIKNSSFKAVIYGGSAKDEVQIIDGNLGDLRDILKKGATFNRETPGVPIAYTTNFLKDNELAV…	3/1590	96.48	A91C C104T A1569T	N31H S35L K523S
9	UKVDL7	hly	cholesterol-dependent cytolysin listeriolysin O	KQX72_00815	ATGAAAAAAATAATGCTAGTTTTTATTACACTTATATTAATTAGTCTACCAATAGCACAACAAACTGAAGCGAAGGACGCATCTGCATTTCATAAAGAAGATTTAATTTCATCCATGGCACCACCAGCATCTCCGCCTGCAAGTCCTAAGACGCCAATCGAAAAGAAACACGCGGATGAAATCGATAAGTATATACAAGGATTGGATTACAATAAAAACAATGTATTAGTATACCACGGAGATGCAGTGACAAATGTGCCGCCAAGAAAAGGTTACAAAGATGGAAATGAATATATCGTTGTGGAGAAAAAGAAGAAATCCATCAATCAAAATAATGCAGACATCCAAGTTGTAAATGCAATTTCGAGCCTAACCTATCCAGGTGCTCTCGTAAAAGCG…	MKKIMLVFITLILISLPIAQQTEAKDASAFHKEDLISSMAPPASPPASPKTPIEKKHADEIDKYIQGLDYNKNNVLVYHGDAVTNVPPRKGYKDGNEYIVVEKKKKSINQNNADIQVVNAISSLTYPGALVKANSELVENQPDVLPVKRDSLTLSIDLPGMTNQDNKIVVKNATKSNVNNAVNTLVERWNEKYAQAYPNVSAKIDYDDEMAYSESQLIAKFGTAFKAVNNSLNVNFGAISEGKMQEEVISFKQIYYNVNVNEPTRPSRFFGKAVTKEQLQALGVNAENPPAYISSVAYGRQVYLKLSTNSHSTKVKAAFDAAVSGKSVSGDVELTNIIKNSSFKAVIYGGSAKDEVQIIDGNLGDLRDILKKGATFNRETPGVPIAYTTNFLKDNELAV…	3/1590	96.48	A91C C104T A1569T	N31H S35L K523S
10	UKVDL9	hly	cholesterol-dependent cytolysin listeriolysin O	I0509_00855	ATGAAAAAAATAATGCTAGTTTTTATTACACTTATATTAATTAGTCTACCAATAGCACAACAAACTGAAGCGAAGGACGCATCTGCATTTCATAAAGAAGATTTAATTTCATCCATGGCACCACCAGCATCTCCGCCTGCAAGTCCTAAGACGCCAATCGAAAAGAAACACGCGGATGAAATCGATAAGTATATACAAGGATTGGATTACAATAAAAACAATGTATTAGTATACCACGGAGATGCAGTGACAAATGTGCCGCCAAGAAAAGGTTACAAAGATGGAAATGAATATATCGTTGTGGAGAAAAAGAAGAAATCCATCAATCAAAATAATGCAGACATCCAAGTTGTAAATGCAATTTCGAGCCTAACATATCCAGGTGCTCTCGTAAAAGCG…	MKKIMLVFITLILISLPIAQQTEAKDASAFHKEDLISSMAPPASPPASPKTPIEKKHADEIDKYIQGLDYNKNNVLVYHGDAVTNVPPRKGYKDGNEYIVVEKKKKSINQNNADIQVVNAISSLTYPGALVKANSELVENQPDVLPVKRDSLTLSIDLPGMTNQDNKIVVKNATKSNVNNAVNTLVERWNEKYAQAYPNVSAKIDYDDEMAYSESQLIAKFGTAFKAVNNSLNVNFGAISEGKMQEEVISFKQIYYNVNVNEPTRPSRFFGKAVTKEQLQALGVNAENPPAYISSVAYGRQVYLKLSTNSHSTKVKAAFDAAVSGKSVSGDVELTNIIKNSSFKAVIYGGSAKDEVQIIDGNLGDLRDILKKGATFNRETPGVPIAYTTNFLKDNELAV…	3/1590	96.48	A91C C104T A1569T	N31H S35L K523S
11	4/52-1953	hly	cholesterol-dependent cytolysin listeriolysin O	GZH84_01115	ATGAAAAAAATAATGCTAGTTTTTATTACACTTATATTAATTAGTCTACCAATTGCGCAACAAACTGAAGCAAAGGATGCATCTGCATTCAATAAAGAAAATTCAATTTCATCCATGGCACCACCAGCATCTCCGCCTGCAAGTCCTAAGACGCCAATCGAAAAGAAACACGCGGATGAAATCGATAAGTATATACAAGGATTGGATTATAATAAAAACAATGTATTAGTATACCACGGAGATGCAGTGACAAATGTGCCGCCAAGAAAAGGTTACAAAGATGGAAATGAATATATCGTTGTGGAGAAAAAGAAGAAATCCATCAATCAAAATAATGCAGACATCCAAGTTGTAAATGCAATTTCGAGCCTAACATATCCAGGTGCTCTCGTAAAAGCG…	MKKIMLVFITLILISLPIAQQTEAKDASAFNKENSISSMAPPASPPASPKTPIEKKHADEIDKYIQGLDYNKNNVLVYHGDAVTNVPPRKGYKDGNEYIVVEKKKKSINQNNADIQVVNAISSLTYPGALVKANSELVENQPDVLPVKRDSLTLSIDLPGMTNQDNKIVVKNATKSNVNNAVNTLVERWNEKYAQAYPNVSAKIDYDDEMAYSESQLIAKFGTAFKAVNNSLNVNFGAISEGKMQEEVISFKQIYYNVNVNEPTRPSRFFGKAVTKEQLQALGVNAENPPAYISSVAYGRQVYLKLSTNSHSTKVKAAFDAAVSGKSVSGDVELTNIIKNSSFKAVIYGGSAKDEVQIIDGNLGDLRDILKKGATFNRETPGVPIAYTTNFLKDNELAV…	1/1590	97.17	A1569T	K523S

## Sheet: inlA
No.	L. monocytogenes strain	Gene	Product	Locus tag in CDS	Nucleotide sequence (NS)	Amino acid sequence	Number of nonsynonymous SNPs in the NSs of the Lm strain AUF and other reference strains vs the Lm strain EGD			Amino acid change
							Abs.	%	Nucleotide change
1	EGD (reference strain)	InlA	Internalin A (LPXTG motif)	LMON_0441	GTGAGAAAAAAACGATATGTATGGTTGAAAAGTATACTAGTAGCAATATTAGTATTTGGCAGTGGAGTATGGATTAACACGAGCAACGGGACAAATGCTCAGGCAGCTACAATTACACAAGATACTCCTATTAATCAGATTTTTACAGACGCAGCTCTAGCGGAAAAAATGAAGACGGTCTTAGGAAAAACGAATGTAACAGACACGGTCTCGCAAACAGATCTAGACCAAGTTACAACGCTTCAGGCGGATAGATTAGGGATAAAATCTATCGATGGATTGGAATACTTGAACAATTTAACACAAATAAATTTCAGCAATAATCAACTTACGGATATAACGCCACTTAAAGATTTAACTAAGTTAGTTGATATTTTGATGAATAATAATCAAATAGCA…	VRKKRYVWLKSILVAILVFGSGVWINTSNGTNAQAATITQDTPINQIFTDAALAEKMKTVLGKTNVTDTVSQTDLDQVTTLQADRLGIKSIDGLEYLNNLTQINFSNNQLTDITPLKDLTKLVDILMNNNQIADITPLANLTNLTGLTLFNNQITDIDPLKNLTNLNRLELSSNTISDISALSGLTNLQQLSFGNQVTDLKPLANLTTLERLDISSNKVSDISVLAKLTNLESLIATNNQISDITPLGILTNLDELSLNGNQLKDIGTLASLTNLTDLDLANNQISNLAPLSGLTKLTELKLGANQISNISPLAGLTALTNLELNENQLEDISPISNLKNLTYLTLYFNNISDISPVSSLTKLQRLFFYNNKVSDVSSLANLTNINWLSAGHNQISDLT…	0/2403	100	N/A	N/A
2	AUF	InlA	class 1 internalin InlA	GZH80_10710	GTGAGAAAAAAACGATATGTATGGTTGAAAAGTATACTAGTAGCAATATTAGTATTTGGCAGTGGAGTATGGATTAACACGAGCAACGGGACAAATGCTCAGGCAGCTACAATTACACAAGATACTCCTATTAATCAGATTTTTACAGACGCAGCTCTAGCGGAAAAAATGAAGACGGTCTTAGGAAAAACGAATGTAACAGACACGGTCTCGCAAACAGATCTAGACCAAGTTACAACGCTTCAGGCGGATAGATTAGGGATAAAATCTATCGATGGATTGGAATACTTGAACAATTTAACACAAATAAATTTCAGCAATAATCAACTTACGGATATAACGCCACTTAAAGATTTAACTAAGTTAGTTGATATTTTGATGAATAATAATCAAATAGCA…	VRKKRYVWLKSILVAILVFGSGVWINTSNGTNAQAATITQDTPINQIFTDAALAEKMKTVLGKTNVTDTVSQTDLDQVTTLQADRLGIKSIDGLEYLNNLTQINFSNNQLTDITPLKDLTKLVDILMNNNQIADITPLANLTNLTGLTLFNNQITDIDPLKNLTNLNRLELSSNTISDISALSGLTNLQQLSFGNQVTDLKPLANLTTLERLDISSNKVSDISVLAKLTNLESLIATNNQISDITPLGILTNLDELSLNGNQLKDIGTLASLTNLTDLDLANNQISNLAPLSGLTKLTELKLGANQISNISPLAGLTALTNLELNENQLEDISPISNLKNLTYLTLYFNNISDISPVSSLTKLQRLFFYNNKVSDVSSLANLTNINWLSAGHNQISDLT…	0/2403	100	N/A	N/A
3	10403S	InlA	internalin A	LMRG_00126	GTGAGAAAAAAACGATATGTATGGTTGAAAAGTATACTAGTAGCAATATTAGTATTTGGCAGTGGAGTATGGATTAACACGAGCAACGGGACAAATGCTCAGGCAGCTACAATTACACAAGATACTCCTATTAATCAGATTTTTACAGACGCAGCTCTAGCGGAAAAAATGAAGACGGTCTTAGGAAAAACGAATGTAACAGACACGGTCTCGCAAACAGATCTAGACCAAGTTACAACGCTTCAGGCGGATAGATTAGGGATAAAATCTATCGATGGATTGGAATACTTGAACAATTTAACACAAATAAATTTCAGCAATAATCAACTTACGGATATAACGCCACTTAAAGATTTAACTAAGTTAGTTGATATTTTGATGAATAATAATCAAATAGCA…	VRKKRYVWLKSILVAILVFGSGVWINTSNGTNAQAATITQDTPINQIFTDAALAEKMKTVLGKTNVTDTVSQTDLDQVTTLQADRLGIKSIDGLEYLNNLTQINFSNNQLTDITPLKDLTKLVDILMNNNQIADITPLANLTNLTGLTLFNNQITDIDPLKNLTNLNRLELSSNTISDISALSGLTNLQQLSFGNQVTDLKPLANLTTLERLDISSNKVSDISVLAKLTNLESLIATNNQISDITPLGILTNLDELSLNGNQLKDIGTLASLTNLTDLDLANNQISNLAPLSGLTKLTELKLGANQISNISPLAGLTALTNLELNENQLEDISPISNLKNLTYLTLYFNNISDISPVSSLTKLQRLFFYNNKVSDVSSLANLTNINWLSAGHNQISDLT…	0/2403	100	N/A	N/A
4	EGD-e	InlA	internalin A	CRH04_02270	GTGAGAAAAAAACGATATGTATGGTTGAAAAGTATACTAGTAGCAATATTAGTATTTGGCAGCGGAGTATGGATTAACACGAGTAACGGGACAAATGCTCAGGCAGCTACAATTACACAAGATACTCCTATTAATCAGATTTTTACAGATACAGCTCTAGCGGAAAAAATGAAGACGGTCTTAGGAAAAACGAATGTAACAGACACGGTCTCACAAACAGATCTAGACCAAGTTACAACGCTTCAGGCGGATAGATTAGGGATAAAATCTATCGATGGAGTGGAATACTTGAACAATTTAACACAAATAAATTTCAGCAATAATCAACTTACGGACATAACGCCACTTAAAAATTTAACTAAGTTAGTTGATATTTTGATGAATAATAATCAAATAGCA…	VRKKRYVWLKSILVAILVFGSGVWINTSNGTNAQAATITQDTPINQIFTDTALAEKMKTVLGKTNVTDTVSQTDLDQVTTLQADRLGIKSIDGVEYLNNLTQINFSNNQLTDITPLKNLTKLVDILMNNNQIADITPLANLTNLTGLTLFNNQITDIDPLKNLTNLNRLELSSNTISDISALSGLTSLQQLSFGNQVTDLKPLANLTTLERLDISSNKVSDISVLAKLTNLESLIATNNQISDITPLGILTNLDELSLNGNQLKDIGTLASLTNLTDLDLANNQISNLAPLSGLTKLTELKLGANQISNISPLAGLTALTNLELNENQLEDISPISNLKNLTYLTLYFNNISDISPVSSLTKLQRLFFYNNKVSDVSSLANLTNINWLSAGHNQISDLT…	8/2403	99.00	G151A T280G A560G G352A G1360A C1499T G1719T C1780G	A51T L94V D118N N187S A454T A500V E573D P594A
5	FDAARGOS_607	InlA	class 1 internalin InlA	FIU25_04545	GTGAGAAGAAAACGATATGTATGGTTGAAAAGTATACTAGTAGCAATATTAGTATTTGGCAGTGGAGTATGGATTAACACGAGTAACGGGACAAATGCTCAGGCAGCTACAATTACACAAGATACTCCTATTAATCAGATTTTTACAGATACAGCTCTAGCGGAAAAAATGAAGACGGTCTTAGGAAAAACGAATGTAACAGACACGGTCTCGCAAACAGATCTAGACCAAGTTACGACGCTTCAGGCGGATAGATTAGGGATAAAATCTATCGATGGATTGGAATACTTGAACAATTTAACACAAATAAATTTCAGCAATAATCAACTTACGGACATAACTCCACTTAAAGATTTAACTAAGTTAGTTGATATTTTGATGAATAATAATCAAATAGCA…	VRRKRYVWLKSILVAILVFGSGVWINTSNGTNAQAATITQDTPINQIFTDTALAEKMKTVLGKTNVTDTVSQTDLDQVTTLQADRLGIKSIDGLEYLNNLTQINFSNNQLTDITPLKDLTKLVDILMNNNQIADITPLANLSNLTGLTLFNNQITDIDPLKNLTNLNRLELSSNTISDISALSGLTSLQQLSFGNQVTDLKPLANLTTLERLDISSNKVSDISVLAKLTNLESLIATNNQISDITPLGILTNLDELSLNGNQLKDIGTLASLTNLTDLDLANNQISNLAPLSGLTKLTELKLGANQISNISPLAGLTALTNLELNENQLEDISPISNLKNLTYLTLYFNNISDISPVSSLTKLQRLFFYNNKVSDVSSLANLTNINWLSAGHNQISDLT…	18/2403	96.75	A8G G151A A424T A560G C1247A G1258C C1277T G1421A C1426T C1590T A1672G G1719T C1780G T1942A A1992G G2212A T2341A A2368G	K3R A51T T142S N187S A416E A420P A426V S474N P476S H530Y N558D E573D P594A S648T A664T D738N L781I M790V
6	FSL-J1-158	InlA	NA*	NA*	NA*	NA*	NA	NA	NA	NA
7	NTSN	InlA	internalin A	LMntsn_0461	GTGAGAAGAAAACGATATGTATGGTTGAAAAGTATACTAGTAGCAATATTAGTATTTGGCAGTGGAGTATGGATTAACACGAGTAACGGGACAAATGCTCAGGCAGCTACAATTACACAAGATACTCCTATTAATCAGATTTTTACAGATACAGCTCTAGCGGAAAAAATGAAGACGGTCTTAGGAAAAACGAATGTAACAGACACGGTCTCGCAAACAGATCTAGACCAAGTTACGACGCTTCAGGCGGATAGATTAGGGATAAAATCTATCGATGGATTGGAATACTTGAACAATTTAACACAAATAAATTTCAGCAATAATCAACTTACGGACATAACTCCACTTAAAGATTTAACTAAGTTAGTTGATATTTTGATGAATAATAATCAAATAGCA…	VRRKRYVWLKSILVAILVFGSGVWINTSNGTNAQAATITQDTPINQIFTDTALAEKMKTVLGKTNVTDTVSQTDLDQVTTLQADRLGIKSIDGLEYLNNLTQINFSNNQLTDITPLKDLTKLVDILMNNNQIADITPLANLSNLTGLTLFNNQITDIDPLKNLTNLNRLELSSNTISDISALSGLTSLQQLSFGNQVTDLKPLANLTTLERLDISSNKVSDISVLAKLTNLESLIATNNQISDITPLGILTNLDELSLNGNQLKDIGTLASLTNLTDLDLANNQISNLAPLSGLTKLTELKLGANQISNISPLAGLTALTNLELNENQLEDISPISNLKNLTYLTLYFNNISDISPVSSLTKLQRLFFYNNKVSDVSSLANLTNINWLSAGHNQISDLT…	18/2403	96.75	A8G G151A A424T A560G C1247A G1258C C1277T G1421A C1426T C1590T A1672G G1719T C1780G T1942A A1992G G2212A T2341A A2368G	K3R A51T T142S N187S A416E A420P A426V S474N P476S H530Y N558D E573D P594A S648T A664T D738N L781I M790V
8	UKVDL4	InlA	class 1 internalin InlA	KQH25_02270	GTGAGAAGAAAACGATATGTATGGTTGAAAAGTATACTAGTAGCAATATTAGTATTTGGCAGTGGAGTATGGATTAACACGAGTAACGGGACAAATGCTCAGGCAGCTACAATTACACAAGATACTCCTATTAATCAGATTTTTACAGATACAGCTCTAGCGGAAAAAATGAAGACGGTCTTAGGAAAAACGAATGTAACAGACACGGTCTCGCAAACAGATCTAGACCAAGTTACGACGCTTCAGGCGGATAGATTAGGGATAAAATCTATCGATGGATTGGAATACTTGAACAATTTAACACAAATAAATTTCAGCAATAATCAACTTACGGATATAACGCCACTTAAAGATTTAACTAAGTTAGTTGATATTTTGATGAATAATAATCAAATAGCA…	VRRKRYVWLKSILVAILVFGSGVWINTSNGTNAQAATITQDTPINQIFTDTALAEKMKTVLGKTNVTDTVSQTDLDQVTTLQADRLGIKSIDGLEYLNNLTQINFSNNQLTDITPLKDLTKLVDILMNNNQIADITPLANLSNLTGLTLFNNQITDIDPLKNLTNLNRLELSSNTISDISALSGLTNLQQLSFGNQVTDLKPLANLTTLERLDISSNKVSDISVLAKLTNLESLIATNNQISDITPLGILTNLDELSLNGNQLKDIGTLASLTNLTDLDLANNQISNLAPLSGLTKLTELKLGANQISNISPLAGLTALTNLELNENQLEDISPISNLKNLTYLTLYFNNISDISPVSSLTKLQRLFFYNNKVSDVSSLANLTNINWLSAGHNQISDLT…	18/2403	96.75	A8G G151A A424T G1258C C1277T G1405A G1421A C1426T A1672G A1685T G1719T C1780G G1846A T1942A A1992G G2212A T2341A A2368G	K3R A51T T142S A420P A426V V469I S474N P476S N558D Q562L E573D P594A D616N S648T A664T D738N L781I M790V
9	UKVDL7	InlA	class 1 internalin InlA	KQX72_02140	GTGAGAAGAAAACGATATGTATGGTTGAAAAGTATACTAGTAGCCATATTAGTACTTGGCAGTGGAGTATGGATTAACACGAGTAACGGGACCAATGCTCAGGCAGCTACAATTACACAAGATACTCCTATTAATCAGATTTTTACAGATACAGCTCTAGCGGAAAAAATGAAGACGGTTTTAGGAAAAACGAATGTAACAGACACGGTCTCACAAACAGATCTAGACCAAGTTACGACGCTTCAGGCGGATAGATTAGGGATAAAATCTATCGATGGATTGGAATACTTGAACAATTTAACACAAATAAATTTCAGCAATAATCAACTTACGGATATAACGCCACTTAAAGATTTAACTAAGTTAGTTGATATTTTGATGAATAATAATCAAATAGCA…	VRRKRYVWLKSILVAILVLGSGVWINTSNGTNAQAATITQDTPINQIFTDTALAEKMKTVLGKTNVTDTVSQTDLDQVTTLQADRLGIKSIDGLEYLNNLTQINFSNNQLTDITPLKDLTKLVDILMNNNQIADITPLANLSNLTGLTLFNNQITDIDPLKNLTNLNRLELSSNTISDISALSGLTNLQQLSFGNQVTDLKPLANLTTLERLDISSNKVSDISVLAKLTNLESLIATNNQISDITPLGILTNLDELSLNGNQLKDIGTLASLTNLTDLDLANNQISNLAPLSGLTKLTELKLGANQISNISPLAGLTALTNLELNENQLEDISPISNLKNLTYLTLYFNNISDISPVSSLTKLQRLFFYNNKVSDVSSLANLTNINWLSAAHNQISDLT…	22/2403	95.84	A8G T55C G151A A424T G1172C G1258C C1277T G1421A C1426T C1590T G1597A G1612T A1672G G1719T C1780G A1786G T1942A A1992G С2195A TAACACATCdel T2341A A2368G	K3R F19L A51T T142S G391A A420P A426V S474N P476S H530Y V533I A538S N558D E573D P594A T596A S648T A664T A732E D738del and T739del and S740del L781I M790V
10	UKVDL9	InlA	NA	NA	NA	NA	NA	NA	NA	NA
11	4/52-1953	InlA	class 1 internalin InlA	GZH84_02320	GTGAGAAGAAAACGATATGTATGGTTGAAAAGTATACTAGTAGCAATATTAGTACTTGGCAGTGGAGTATGGATTAACACGAGTAACGGGACAAATGCTCAGGCAGCTACAATTACACAAGATACTCCTATTAATCAGATTTTTACAGATACAGCTCTAGCGGAAAAAATGAAGACGGTCTTAGGAAAAACGAATGTAACAGACACGGTCTCGCAAACAGATCTAGACCAAGTTACGACGCTTCAGGCGGATAGATTAGGGATAAAATCTATCGATGGATTGGAATACTTGAACAATTTAACACAAATAAATTTCAGCAATAATCAACTGACGGATATAACGCCACTTAAAGATTTAACTAAGTTAGTTGATATTTTGATGAATAATAATCAAATAGCA…	VRRKRYVWLKSILVAILVLGSGVWINTSNGTNAQAATITQDTPINQIFTDTALAEKMKTVLGKTNVTDTVSQTDLDQVTTLQADRLGIKSIDGLEYLNNLTQINFSNNQLTDITPLKDLTKLVDILMNNNQIADITPLANLSNLTGLTLFNNQITDIDPLKNLTNLNRLELSSNTISDISALSGLTNLQQLSFGNQVTDLKPLANLTTLERLDISSNKVSDISVLAKLTNLESLIATNNQISDITPLGILTNLDELSLNGNQLKDIGTLASLTNLTDLDLANNQISNLAPLSGLTKLTELKLGANQISNISPLAGLTALTNLELNENQLEDISPISNLKNLTYLTLYFNNISDISPVSSLTKLQRLFFYNNKVSDVSSLASLTNINWLSAGHNQISDLT…	17/2403	97.09	A8G T55C G151A A424T A1142G G1421A C1426T C1590T A1672G G1719T C1780G T1942A A1992G С2185T G2212A T2341A A2368G	K3R F19L A51T T142S N381S S474N P476S H530Y N558D E573D P594A S648T A664T P729S D738N L781I M790V
	* - Note available

## Sheet: InlB
No.	L. monocytogenes strain	Gene	Product	Locus tag in CDS	Nucleotide sequence, NS	Amino acid sequence	Number of nonsynonymous SNPs in the NSs of the Lm strain AUF and other reference strains vs the Lm strain EGD			Amino acid change
							Abs.	%	Nucleotide change
1	EGD (reference strain)	InlB	Internalin B (GW modules)	LMON_0442	GTGAAAGAAAAGCACAACCCAAGAAGGAAGTATTGTTTAATCTCAGGTTTAGCTATTATTTTTAGTTTATGGATAATTATTGGAAACGGGGCGAAAGTACAAGCGGAGACTATCACCGTGTCAACGCCAATCAAGCAAATTTTTCCAGATGATGCTTTTGCAGAAACAATCAAAGACAATTTAAAGAAAAAAAGTGTGACAGATGCAGTGACACAAAATGAATTAAATAGTATAGATCAAATCATTGCGAATAATAGTGATATTAAATCCGTTCAAGGAATTCAGTATTTACCCAATGTGACAAAGTTATTTTTAAACGGGAATAAACTAACAGATATAAAACCCTTAACAAACTTGAAAAATTTAGGATGGCTTTTTTTAGACGAAAATAAAATTAAA…	VKEKHNPRRKYCLISGLAIIFSLWIIIGNGAKVQAETITVSTPIKQIFPDDAFAETIKDNLKKKSVTDAVTQNELNSIDQIIANNSDIKSVQGIQYLPNVTKLFLNGNKLTDIKPLTNLKNLGWLFLDENKIKDLSSLKDLKKLKSLSLEHNGISDINGLVHLPQLESLYLGNNKITDITVLSRLTKLDTLSLEDNQISDIVPLAGLTKLQNLYLSKNHISDLRALAGLKNLDVLELFSQECLNKPINHQSNLVVPNTVKNTDGSLVTPEIISDDGDYEKPNVKWHLPEFTNEVSFIFYQPVTIGKAKARFHGRVTQPLKEVYTVSYDVDGTVIKTKVEAGTRITAPKPPTKQGYVFKGWYTEKNGGHEWNFNTDYMSGNDFTLYAVFKAETTEKTVNL…	0/1893	N/A	N/A	N/A
2	AUF	InlB	GW domain-containing class 2 internalin InlB	GZH80_10715	GTGAAAGAAAAGCACAACCCAAGAAGGAAGTATTGTTTAATCTCAGGTTTAGCTATTATTTTTAGTTTATGGATAATTATTGGAAACGGGGCGAAAGTACAAGCGGAGACTATCACCGTGTCAACGCCAATCAAGCAAATTTTTCCAGATGATGCTTTTGCAGAAACAATCAAAGACAATTTAAAGAAAAAAAGTGTGACAGATGCAGTGACACAAAATGAATTAAATAGTATAGATCAAATCATTGCGAATAATAGTGATATTAAATCCGTTCAAGGAATTCAGTATTTACCCAATGTGACAAAGTTATTTTTAAACGGGAATAAACTAACAGATATAAAACCCTTAACAAACTTGAAAAATTTAGGATGGCTTTTTTTAGACGAAAATAAAATTAAA…	VKEKHNPRRKYCLISGLAIIFSLWIIIGNGAKVQAETITVSTPIKQIFPDDAFAETIKDNLKKKSVTDAVTQNELNSIDQIIANNSDIKSVQGIQYLPNVTKLFLNGNKLTDIKPLTNLKNLGWLFLDENKIKDLSSLKDLKKLKSLSLEHNGISDINGLVHLPQLESLYLGNNKITDITVLSRLTKLDTLSLEDNQISDIVPLAGLTKLQNLYLSKNHISDLRALAGLKNLDVLELFSQECLNKPINHQSNLVVPNTVKNTDGSLVTPEIISDDGDYEKPNVKWHLPEFTNEVSFIFYQPVTIGKAKARFHGRVTQPLKEVYTVSYDVDGTVIKTKVEAGTRITAPKPPTKQGYVFKGWYTEKNGGHEWNFNTDYMSGNDFTLYAVFKAETTEKTVNL…	0/1893	100	N/A	N/A
3	10403S	InlB	internalin B	LMRG_00127	GTGAAAGAAAAGCACAACCCAAGAAGGAAGTATTGTTTAATCTCAGGTTTAGCTATTATTTTTAGTTTATGGATAATTATTGGAAACGGGGCGAAAGTACAAGCGGAGACTATCACCGTGTCAACGCCAATCAAGCAAATTTTTCCAGATGATGCTTTTGCAGAAACAATCAAAGACAATTTAAAGAAAAAAAGTGTGACAGATGCAGTGACACAAAATGAATTAAATAGTATAGATCAAATCATTGCGAATAATAGTGATATTAAATCCGTTCAAGGAATTCAGTATTTACCCAATGTGACAAAGTTATTTTTAAACGGGAATAAACTAACAGATATAAAACCCTTAACAAACTTGAAAAATTTAGGATGGCTTTTTTTAGACGAAAATAAAATTAAA…	VKEKHNPRRKYCLISGLAIIFSLWIIIGNGAKVQAETITVSTPIKQIFPDDAFAETIKDNLKKKSVTDAVTQNELNSIDQIIANNSDIKSVQGIQYLPNVTKLFLNGNKLTDIKPLTNLKNLGWLFLDENKIKDLSSLKDLKKLKSLSLEHNGISDINGLVHLPQLESLYLGNNKITDITVLSRLTKLDTLSLEDNQISDIVPLAGLTKLQNLYLSKNHISDLRALAGLKNLDVLELFSQECLNKPINHQSNLVVPNTVKNTDGSLVTPEIISDDGDYEKPNVKWHLPEFTNEVSFIFYQPVTIGKAKARFHGRVTQPLKEVYTVSYDVDGTVIKTKVEAGTRITAPKPPTKQGYVFKGWYTEKNGGHEWNFNTDYMSGNDFTLYAVFKAETTEKTVNL…	1/1893	99.89	C1283T	A428V
4	EGD-e	InlB	internalin B	CRH04_02275	GTGAAAGAAAAGCACAACCCAAGAAGGAAGTATTGTTTAATCTCAGGTTTAGCTATTATTTTTAGTTTATGGATAATTATTGGAAACGGGGCGAAAGTACAAGCGGAGACTATCACCGTGCCAACGCCAATCAAGCAAATTTTTTCAGATGATGCTTTTGCAGAAACAATCAAAGACAATTTAAAGAAAAAAAGTGTGACAGATGCAGTGACACAAAATGAATTAAATAGTATAGATCAAATCATTGCGAATAATAGTGATATTAAATCCGTTCAAGGAATTCAGTATTTACCCAATGTGACAAAGTTATTTTTAAACGGGAATAAACTAACAGATATAAAGCCCTTAGCAAACTTGAAAAATTTAGGATGGCTTTTTTTAGACGAAAATAAAGTTAAG…	VKEKHNPRRKYCLISGLAIIFSLWIIIGNGAKVQAETITVPTPIKQIFSDDAFAETIKDNLKKKSVTDAVTQNELNSIDQIIANNSDIKSVQGIQYLPNVTKLFLNGNKLTDIKPLANLKNLGWLFLDENKVKDLSSLKDLKKLKSLSLEHNGISDINGLVHLPQLESLYLGNNKITDITVLSRLTKLDTLSLEDNQISDIVPLAGLTKLQNLYLSKNHISDLRALAGLKNLDVLELFSQECLNKPINHQSNLVVPNTVKNTDGSLVTPEIISDDGDYEKPNVKWHLPEFTNEVSFIFYQPVTIGKAKARFHGRVTQPLKEVYTVSYDVDGTVIKTKVEAGTRITAPKPPTKQGYVFKGWYTEKNGGHEWNFNTDYMSGNDFTLYAVFKAETTEKAVNL…	5/1893	99.31	T121C C145T A349G A394G A1186G	S41P P49S T117A I132V T396A
5	FDAARGOS_607	InlB	GW domain-containing glycosaminoglycan-binding protein	FIU25_04540	GTGAAAGAAAAGCACAACCCAAGAAGGAAATATTGTTTAATCTCAGGTTTAGCTATTATTTTTAGTTTATGGATAATTATTGGAAACGGGGCGAAAGTACAAGCGGAGACTATCACCGTGCCAACGCCAATCAAGCAAATTTTTCCAGATGATGCTTTTGCAGAAACAATCAAAGACAATTTAAAGAAAAAAAGTGTGACGGATCTAGTGACACAAAGTGAATTAAATAGTATAGATCAAATCATTGCGAATAATAGTGATATTAAATCCATTCAAGGAATTCAGTATTTACCCAATGTGACAAAGTTATTTTTAAACGGGAATAAACTAACAGATATAAAGCCCTTAGCAAACTTGAAAAATTTAGGATGGCTTTTTTTAGACGAAAATAAAATTAAA…	VKEKHNPRRKYCLISGLAIIFSLWIIIGNGAKVQAETITVPTPIKQIFPDDAFAETIKDNLKKKSVTDLVTQSELNSIDQIIANNSDIKSIQGIQYLPNVTKLFLNGNKLTDIKPLANLKNLGWLFLDENKIKDLSSLKDLKKLKSLSLEHNGISDINGLVHLLQLESLYLGNNKLTDITILSRLTKLDTLSLEDNEISDIVPLSGLTKLQNLYLSKNHISDLRALAGLKNLDVLELFSQECLNKSINHQMNLVVPNTVKNIDGSLVTPEIISDDGDYEKPNVKWHLPEFINEVSFIFYQPVTVGKAKARFHGRVTQPLKEVYTVSYDVDGTVIKTKVEAGTRITAPKPPTKQGYVFKGWYTEKNGGHEWNFSTDYMSGNDFTLYAMFKAETTEKAVNL…	40/1893	92.29	T121C G205C A218G G271A A349G C491T A526С G541A C589G G613T C736T C752T C785T C872T A910G A1118G G1159A and A1161G A1186G A1336G G1410A G1448A T1458A G1467A A1502C A1505T G1598A A1664T C1670T T1674A T1704A C1707T G1713A С1733T A1739G G1744A A1750T G1782A С1798A A1803C C1809T	S41P A69L N73S V91I T117A P164L I176L V181I Q197E A205S P246S S251M T262I T291I I304V N373S V387M T396A K446E M470I R483K S486P S489A K501T H502L G533D K555I T557I R558Q A568G G569N S571A A578V N580S V582I R584W K594T С599R Q600T I603V
6	FSL-J1-158	InlB	GW domain-containing glycosaminoglycan-binding protein	LZJ94_02265	GTGAAAGAAAAGTACAATTCAAGAAGGAAGTATTGTTTTATCTCAGGTTTAGCTATTATTTTTAGTTTATGGATAATTATTGGTAACGGAGCGAAAGTACAGGCGGAGACCATCAACATGCCAACGCCAATCAAGCAAATTTTTCCAGATGATGCTTTTGCAGAAATAATCAAAGACAATTTAAAGAAAACAAGTGTGGCAGATGTAGTGACACAAACTGAATTAAATAGCATAGGGCAAATCATCGCGAATGACAGCGATATTAAGTCTATTCAAGGAATTCAGTATTTACCTAATGTAACAAGATTATTTTTAAATGGGAATAAATTAACGGATATGACCCCTTTAGCAAGTTTGGGGAATTTAAGCTGGCTTTTTTTAGATAAAAATAAAATAAAA…	VKEKYNSRRKYCFISGLAIIFSLWIIIGNGAKVQAETINMPTPIKQIFPDDAFAEIIKDNLKKTSVADVVTQTELNSIGQIIANDSDIKSIQGIQYLPNVTRLFLNGNKLTDMTPLASLGNLSWLFLDKNKIKDLSSLRDLKKLKSLSLEHSGISDINGLVHLPQLESLYLGDNKIADITVLSRLTKLDTLSLEDNQISDIVPLSGLTNLHNLYLSKNHISDLRALAGLKNLDVLELFSQECLNKSINHQTNLVVPNTVKNIDGSLVTPEIISDEGDYEKPNVKWHLPEFINEVSFIFYQPVTVGKAKARFHGRVTQPLKEVYTVSYDVDGTVIKTKVEAGMRITAPKPPTKQGYVFKGWYTEKNGGHEWNFSTDYMSGNDFTLYAMFKAETTEKAVNL…	66/1893	89.05	C13T C19T A39T C116A G118A T121C C167T A191C A199G C206T A218C A236G and A237G A253G and T255C G271A A305G and G306A A339G and A341C A341C and A342C A349G C354T T356C A360G A369C G385A G417A A455G A517G G531A G613T A627T C636T C736T T751A and T753G C785T T825G C872T A910G C1025T A1118G G1159A and A1161G A1186G A1336G T1390C and T1391C G1410A G1448A T1458A G1467A A1502C A1505T G1598A A1664T C1670T…	H5Y P7S L13F T39N V40M S41P T56I K64T T67A A69V N73T D79G N85D V91I K102R I113M K114T T117A N118S L119S K120G G123S E129K K139R N152S N173D T177A A205S K209N Q211H P246S S251T T262I D275E T291I I304V T342M N373S V387M T396A K446E L464P M470I R483K S486P S489A K501T H502L G533D K555I T557I R558Q A568G G569N S571A A578V N580S V582I R584W K594T С599R Q600T I603V A624T R627S A628T
7	NTSN	InlB	internalin B	LMntsn_0462	GTGAAAGAAAAGCACAACCCAAGAAGGAAATATTGTTTAATCTCAGGTTTAGCTATTATTTTTAGTTTATGGATAATTATTGGAAACGGGGCGAAAGTACAAGCGGAGACTATCACCGTGCCAACGCCAATCAAGCAAATTTTTCCAGATGATGCTTTTGCAGAAACAATCAAAGACAATTTAAAGAAAAAAAGTGTGACGGATCTAGTGACACAAAGTGAATTAAATAGTATAGATCAAATCATTGCGAATAATAGTGATATTAAATCCATTCAAGGAATTCAGTATTTACCCAATGTGACAAAGTTATTTTTAAACGGGAATAAACTAACAGATATAAAGCCCTTAGCAAACTTGAAAAATTTAGGATGGCTTTTTTTAGACGAAAATAAAATTAAA…	VKEKHNPRRKYCLISGLAIIFSLWIIIGNGAKVQAETITVPTPIKQIFPDDAFAETIKDNLKKKSVTDLVTQSELNSIDQIIANNSDIKSIQGIQYLPNVTKLFLNGNKLTDIKPLANLKNLGWLFLDENKIKDLSSLKDLKKLKSLSLEHNGISDINGLVHLLQLESLYLGNNKLTDITILSRLTKLDTLSLEDNEISDIVPLSGLTKLQNLYLSKNHISDLRALAGLKNLDVLELFSQECLNKSINHQMNLVVPNTVKNIDGSLVTPEIISDDGDYEKPNVKWHLPEFINEVSFIFYQPVTVGKAKARFHGRVTQPLKEVYTVSYDVDGTVIKTKVEAGTRITAPKPPTKQGYVFKGWYTEKNGGHEWNFSTDYMSGNDFTLYAMFKAETTEKAVNL…	40/1893	92.29	T121C G205C A218G G271A A349G C491T A526C G541A C589G G613T C736T C752T C785T C872T A910G A1118G G1159A and A1161G A1186G A1336G G1410A G1448A T1458A G1467A A1502C A1505T G1598A A1664T C1670T T1674A T1704A C1707T G1713A С1733T A1739G G1744A A1750T G1782A С1798A A1803C C1809T	S41P A69L N73S V91I T117A P164L I176L V181I Q197E A205S P246S S251M T262I T291I I304V N373S V387M T396A K446E M470I R483K S486P S489A K501T H502L G533D K555I T557I R558Q A568G G569N S571A A578V N580S V582I R584W K594T С599R Q600T I603V
8	UKVDL4	InlB	GW domain-containing glycosaminoglycan-binding protein	KQH25_02275	GTGAAAGAAAAGCACAACCCAAGAAGGAAATATTGTTTAATCTCAGGTTTAGCTATTATTTTTAGTTTATGGATAATTATTGGAAACGGGGCGAAAGTACAAGCGGAGACTATCACCGTGCCAACGCCAATCAAGCAAATTTTTTCAGATGATGCTTTTGCAGAAACAATCAAAGACAATTTAAAGAAAAAAAGTGTGACAGATACAGTGACACAAAATGAATTAAATAGTATAGATCAAATCATTGCGAATAATAGTGATATTAAATCCGTTCAAGGAATTCAGTATTTACCCAATGTGACAAAGTTATTTTTAAACGGGAATAAACTAACAGATATAAAGCCCTTAGCAAACTTGAAAAATTTAGGATGGCTTTTTTTAGACGAAAATAAAATTAAA…	VKEKHNPRRKYCLISGLAIIFSLWIIIGNGAKVQAETITVPTPIKQIFSDDAFAETIKDNLKKKSVTDTVTQNELNSIDQIIANNSDIKSVQGIQYLPNVTKLFLNGNKLTDIKPLANLKNLGWLFLDENKIKDLSSLKDLKKLKSLSLEHNGISDINGLVHLPQLESLYLGNNKLTDITILSRLTKLDTLSLEDNQISDIVALSGLTKLQNLYLSKNHISDLRALAGLKNLDVLELFSQECLNKSINHQTNLVVPNTVKNIDGSLVTPEIISDDGDYEKPNVKWHLPEFINEVSFVFYQPVTVGKAKARFHGRVTQPLKEVYTVSYDVDGTVIKTKVEAGTRITAPKPPTKQGYVFKGWYTEKNGGHEWNFSTDYMSGNDFTLYAMFKAETTEKAVNL…	42/1893	91.87	T121C C145T G205A A349G A526C G541A C607G G613T C736T T751A and T753G C785T C872T A889G A910G A1118G G1159A and A1161G A1186G A1336G G1410A G1448A T1458A G1467A A1502C A1505T G1598A A1664T C1670T T1674A T1704A C1707T G1713A С1733T A1739G G1744A A1750T G1782A С1798A A1803C C1809T T1872G G1881T A1884G	S41P P49S A69T T117A I176L V181I P203A A205S P246S S251T T262I T291I I297V I304V N373S V387M T396A K446E M470I R483K S486P S489A K501T H502L G533D K555I T557I R558Q A568G G569N S571A A578V N580S V582I R584W K594T С599R Q600T I603V A624T R627S A628T
9	UKVDL7*	InlB	GW domain-containing glycosaminoglycan-binding protein	KQX72_02145	GTGAAAGAAAAGCACAACCCAAGAAGGAAATATTGTTTAATCTCAGGTTTAGCTATTATTTTTAGTTTATGGATAATTATTGGAAACGGGGCGAAAGTACAAGCGGAGACTATCACCGTGTCAACGCCAATCAAGCAAATTTTTCCAGATGATGCTTTTGCAGAAATAATCAAAGACAATTTAAAGAAAAAAAGTGTGACGGATCTAGTGACACAAAGTGAATTAAATAGTATAGATCAAATCATTGCGAATAATAGTGATATTAAATCCGTTCAAGGAATTCAGTATTTACCCAATGTGACAAAGTTATTTTTAAACGGGAATAAACTAACAGATATAAAGCCCTTAGCAAATTTGAAAAATTTAGGATGGCTTTTTTTAGACGAAAATAAAGTTAAA…	VKEKHNPRRKYCLISGLAIIFSLWIIIGNGAKVQAETITVSTPIKQIFPDDAFAEIIKDNLKKKSVTDLVTQSELNSIDQIIANNSDIKSVQGIQYLPNVTKLFLNGNKLTDIKPLANLKNLGWLFLDENKVKDLSSLKDLKKLKSLSLEHNGISDINGLVHLPQLESLYLGNNKLTDITILSRLTKLDTLSLEDNQISDIVPLSGLTKLQNLYLSKNHISDLRALAGLKSLDVLELFSQECLNKSINHQTNLVVPNTVKNIDGSLVTPEIISDDGDYEKPNVKWHLPEFINEVSFVFYQPVTVGKAKARFHGRVTQPLKEVYTVSYDVDGTVIKTKVEAGTRITAPKPPTKQGYVFKGWYTEKNGGHEWNFSTDYMSGNDFTLYAMFKAETTEKAVNL…	43/1893	91.82	C167T G205C A218G A349G A394G A526С G541A G613T A692G C736T T751A and T753G C785T C872T A889G A910G A1118G G1159A and A1161G A1186G A1336G G1410A G1448A T1458A G1467A A1502C A1505T G1598A A1664T C1670T T1674A T1704A C1707T G1713A С1733T A1739G G1744A A1750T G1782A С1798A A1803C C1809T T1872G G1881T A1884G	T56I A69L N73S T117A I132V I176L V181I A205S N231S P246S S251T T262I T291I I297V I304V N373S V387M T396A K446E M470I R483K S486P S489A K501T H502L G533D K555I T557I R558Q A568G G569N S571A A578V N580S V582I R584W K594T С599R Q600T I603V A624T R627S A628T Q629K*
10	UKVDL9**	InlB	GW domain-containing glycosaminoglycan-binding protein	NA	GTGAAAGAAAAGCACAACCCAAGAAGGAAATATTGTTTAATTTCAGGTTTAGCTATTATTTTTAGTTTATGGATAATTATTGGAAACGGAGCGAAAGTACAAGCGGAGACTATCACCGTGTCAACGCCAATCAAGCAAATTTTTCCAGATGATGCTTTTGCAGAAACAATCAAAGACAATTTAAAGAAAAAAAGTGTGACGGATCTAGTGACACAAAATGAATTAAATAGTATAGATCAAATCATTGCGAATAATAGTGATATTAAATCCATTCAAGGGATTCAGTATTTACCCAATGTGACAAAGTTATTTTTAAACGGGAATAAACTAACAGATATAAAGCCCTTAGCAAATTTGAAAAATTTAGGATGGCTTTTTTTAGACGAAAATAAAGTTAAA…	VKEKHNPRRKYCLISGLAIIFSLWIIIGNGAKVQAETITVSTPIKQIFPDDAFAETIKDNLKKKSVTDLVTQNELNSIDQIIANNSDIKSIQGIQYLPNVTKLFLNGNKLTDIKPLANLKNLGWLFLDENKVKDLSSLKDLKKLKSLSLEHNGISEINGLVHLPQLESLYLGNNKLTDITILSRLTKLDTLSLEDNEISDIVPLSGLTKLQNLYLSKNHISDLRALAGLKNLDVLELFSQECLNKSINYQTNLVVPNTVKNIDGSLVTPEIISDNGDYEKPNVKWHLPEFINEVSFIFYQPVTVGKAKARFHGRVTQPLKEVYTVSYDVDGTVIKTKVEAGTRITAPKPPTKQGYVFKGWYTEKNGGHEWNFSTDYMSGNDFTLYAMFKAETTEKAVNL…	45/1893	91.55	G205C G271A A349G A394G T468A A526С G541A C589G G613T C736T C745T T751A and T753G C785T G823A C872T A910G A1118G G1159A and A1161G A1186G A1336G A1392T G1410A G1448A T1458A G1467A A1502C A1505T G1598A A1664T C1670T T1674A T1704A C1707T G1713A С1733T A1739G G1744A A1750T G1782A С1798A A1803C C1809T T1872G G1881T A1884G	A69L V91I T117A I132V D156E I176L V181I Q197E A205S P246S H249Y S251T T262I D275N T291I I304V N373S V387M T396A K446E L464F M470I R483K S486P S489A K501T H502L G533D K555I T557I R558Q A568G G569N S571A A578V N580S V582I R584W K594T С599R Q600T I603V A624T R627S A628T
11	4/52-1953	InlB	GW domain-containing glycosaminoglycan-binding protein	GZH84_02325	GTGAAAGAAAAGCACAACCCAAGAAGGAAACATTGTTTAATCTCAGGTTTAGCCATTATTTTTAGTTTATGGATAATTATTGGAAACGGGGCGAAAGTACAAGCGGAGACTATCACTGTGCCAACGCCAATCAAGCAAATTTTTCCAGATGATGCTTTTGCAGAAACTATCAAAGACAATTTAAAGAAAAAAAGTGTGACGGATCTAGTGGCACAAAATGAATTAAATGGTATAGATCAAATCATTGCGAATAATAGTGATATTAAATCCATTCAAGGAATTCAGTATTTACCCAATGTGACAAAGTTATTTTTAAACGGGAATAAACTAACAGATATAAAGCCCTTAGCAAACTCGAAAAATTTAGGATGGCTTTTTTTAGACGAAAATAAAATTAAA…	VKEKHNPRRKHCLISGLAIIFSLWIIIGNGAKVQAETITVPTPIKQIFPDDAFAETIKDNLKKKSVTDLVAQNELNGIDQIIANNSDIKSIQGIQYLPNVTKLFLNGNKLTDIKPLANSKNLGWLFLDENKIKDLSSLKDLKKLKSLSLEHNGISDINGLVHLPQLESLYLGNNKLTDITILSRLTQLDTLSLEDNEISDIVPLSGLTKLQNLYLSKNHISDLRALAGLKNLDVLELFSQECLNKSINHQTNLVVPNTVKNIDGSLVTPEIISDDGDYEKPNVKWHLPEFINEVSFVFYQPVTVGKAKARFHGRVTQPLKEVYTVSYDVDGTVIKTKVEAGTRITAPKPPTKQGYVFKGWYTEKNGGHEWNFSTDYMSGNDFTLYAMFKAETTEKAVNL…	49/1893	91.56	T31C T121C G205C A211G A229G G271A A349G T356C A526С G541A A559C C589G G613T C736T T751A and T753G C785T C872T A889G A910G A1118G G1159A and A1161G A1186G G1333A A1336G G1410A G1448A T1458A G1467A A1502C A1505T G1598A A1664T C1670T T1674A T1704A C1707T G1713A С1733T A1739G G1744A A1750T G1762A G1782A С1798A A1803C C1809T T1872G G1881T A1884G	Y11H S41P A69L T71A S77G V91I T117A L119S I176L V181I K187Q Q197E A205S P246S S251T T262I T291I I297V I304V N373S V387M T396A G445S K446E M470I R483K S486P S489A K501T H502L G533D K555I T557I R558Q A568G G569N S571A A578V N580S V582I R584W A588T K594T С599R Q600T I603V A624T R627S A628T
	* - Stop codon befor K
